# Supplementary material for: CX3CR1 upregulation modulates microglial activation and preserves synapses in the hippocampus and frontal cortex of middle-aged mice
Source: Front Aging. 2025 Jul 31;6:1549848. doi: 10.3389/fragi.2025.1549848 (PMC12351399; doi:10.3389/fragi.2025.1549848)
Supplement: Supplementary file 1 [file Table2.xlsx]

## Sheet: Table S2
id	Term	Category	ListHits	ListTotal	PopHits	PopTotal	p-value	q-value	Enrichment_score	geneID
GO:0005737	cytoplasm	cellular_component	178	336	7024	20900	1.51408232811933e-13	3.55052305943983e-10	1.57631318472719	Plin4;Senp7;Nek4;Patj;Isoc2a;Ttll5;Tulp3;Rbp2;Birc6;Kcnab1;Meak7;Capn5;Ptpre;Pde6d;Hypk;Mllt11;Slmap;Gtf2a1;Eif3d;Crebbp;Llgl1;Kcnc3;S100a10;Anxa11;Fam89b;Ftl1;Dtnb;Lrrfip1;Hint1;Akirin2;Gpsm1;Cyth1;Clmn;Dtna;Chm;Mif;Ltn1;Tpm4;Mybbp1a;Rnf123;Rab11fip5;Ermn;Tbcc;Nol3;Pitpnm3;Nmral1;Dcp1a;Tmod3;Pafah1b3;Atxn2l;Tnip1;Uck1;Ckap5;Rida;Rnf7;Celf3;Ikbkg;Strn;Cavin1;Tinagl1;Phactr4;Tpm3;Abhd14b;Pdlim5;At…
GO:0005829	cytosol	cellular_component	111	336	3766	20900	1.91461045597481e-11	2.24488075963047e-08	1.83336810560655	Plin4;Nek4;Patj;Gtf2e2;Ttll5;Rbp2;Kcnab1;Meak7;Tbc1d1;Mto1;Glmp;Pde6d;Mllt11;Gtf2a1;Anxa11;Pdk2;Vps53;Lrrfip1;Hint1;Cyth1;Chm;Chd5;Mif;Ltn1;Rnf123;Tbcc;Atxn2l;Washc2;Tnip1;Rida;Rnf7;Ikbkg;Tpm3;Abhd14b;Pdlim5;Bag5;Usp24;Golph3;Ptges2;Kalrn;Mef2a;Ptk2;Eef1a1;Dnpep;Phactr1;S100a6;Ppp3ca;Shmt2;Adrm1;Snrpd3;Espn;Them4;Rps14;Naa50;Rpl28;Capns1;Txndc9;Psma1;Ncam1;Psmb6;Ssu72;Rac1;Rpl7;Capza1;Bhmt;Akap7;…
GO:0002181	cytoplasmic translation	biological_process	14	336	86	20900	9.40651006730210e-11	7.23216381998582e-08	10.1259689922481	Ckap5;Rps14;Rpl28;Rpl7;Rps6;Rpl3;Rps16;Rpl18a;Rpl7a;Rpl13a;Rps29;Rpl32;Rpl26;Rps23
GO:1990904	ribonucleoprotein complex	cellular_component	27	336	381	20900	1.33747174722177e-10	7.23216381998582e-08	4.40804274465692	Mrpl39;Celf3;Mrpl52;Pa2g4;Snrpd3;Rps14;Mrpl23;Rpl28;Rpl7;Rps6;Rpl3;Larp6;Mrpl34;Snrpe;Rps16;Rpl18a;Rpl7a;Rpl13a;Eif4a3;Rps29;Rpl32;Rpl26;Snrpd1;Rps23;Zcchc17;Nop58;Mrps21
GO:0003735	structural constituent of ribosome	molecular_function	18	336	163	20900	1.54203919402683e-10	7.23216381998582e-08	6.86897458369851	Mrpl39;Mrpl52;Rps14;Mrpl23;Rpl28;Rpl7;Rps6;Rpl3;Mrpl34;Rps16;Rpl18a;Rpl7a;Rpl13a;Rps29;Rpl32;Rpl26;Rps23;Mrps21
GO:0005840	ribosome	cellular_component	19	336	187	20900	2.01630946682272e-10	7.8804094994988e-08	6.32002801120448	Mrpl39;Mrpl52;Eef1a1;Rps14;Mrpl23;Rpl28;Rpl7;Rps6;Rpl3;Mrpl34;Rps16;Rpl18a;Rpl7a;Rpl13a;Rps29;Rpl32;Rpl26;Rps23;Mrps21
GO:0045202	synapse	cellular_component	41	336	860	20900	5.17109144225456e-10	1.73231563315528e-07	2.96546234772979	Capn5;Hapln2;Eif3d;Kcnc3;Vamp1;Acan;Dtnb;Dtna;Itga3;Slc8a1;Strn;Pdlim5;Hnrnpul2;Arc;Phactr1;Ppp3ca;Pi4k2a;Espn;Rps14;Rpl28;Nrg3;Rac1;Sv2a;Rpl7;Tmem230;Rpl3;Prrt2;Rps16;Rpl18a;Rpl7a;Dpysl3;Rpl13a;Cript;Ap2s1;Tmub1;Rpl32;Rpl26;Rps23;Scamp5;Grik5;Arl8a
GO:0022626	cytosolic ribosome	cellular_component	14	336	102	20900	9.77766981084404e-10	2.86607946330366e-07	8.53758169934641	Ltn1;Eef1a1;Rps14;Rpl28;Rpl7;Rps6;Rpl3;Rps16;Rpl18a;Rpl7a;Rpl13a;Rpl32;Rpl26;Rps23
GO:0006412	translation	biological_process	19	336	264	20900	6.12032111065135e-08	1.45367989592745e-05	4.47668650793651	Eif3d;Mrpl39;Mrpl52;Eef1a1;Rps14;Mrpl23;Rpl28;Rpl7;Rps6;Rpl3;Mrpl34;Rps16;Rpl18a;Rpl13a;Rps29;Rpl32;Rps23;Mars2;Mrps21
GO:0005739	mitochondrion	cellular_component	59	336	1773	20900	6.19906138988251e-08	1.45367989592745e-05	2.06990438589423	Isoc2a;Bltp1;Mto1;Acsl6;Vamp1;Micos13;Pdk2;Mrpl39;Clybl;Isca2;Rab11fip5;Nol3;Timm10;Rida;Dbi;Cavin1;Mrpl52;Bag5;Cisd2;Abcf2;Golph3;Ptges2;Cct7;Ppp3ca;Shmt2;Pi4k2a;Them4;Ndufa4;Rps14;Mrpl23;Sco1;Ppif;Clic1;Psmb6;Cox7c;Exd2;Bnip3l;Mrpl34;Ldha;Prkaca;Gabarapl1;Ralbp1;Me1;Dynll1;Apoo;Mpc2;Plscr3;Micu1;Mtarc2;Pdpn;Hebp1;Higd1a;Prdx4;Agps;Sardh;Mars2;Cyp27a1;Hsd17b8;Mrps21
GO:0044877	protein-containing complex binding	molecular_function	30	336	670	20900	4.78710196191085e-07	0.00010205231000619	2.78518123667377	Tulp3;Crebbp;Pdk2;Chm;Mif;Itga3;Pafah1b3;Ikbkg;Strn;Ptk2;Ppp3ca;Vhl;Pi4k2a;Ndufa4;Vapa;Capns1;Rac1;Bhmt;Prkaca;Apba1;Hexb;Dynll1;Gnb4;Cript;Kctd2;Scamp5;Rptor;Nog;Kcnip1;Nploc4
GO:0022625	cytosolic large ribosomal subunit	cellular_component	9	336	63	20900	7.11108218090577e-07	0.000134904069571452	8.88605442176871	Rpl28;Rpl7;Rpl3;Rpl18a;Rpl7a;Rpl13a;Rpl32;Rpl26;Zcchc17
GO:0140236	translation at presynapse	biological_process	8	336	47	20900	7.47869042400373e-07	0.000134904069571452	10.5876393110436	Rps14;Rpl28;Rpl7;Rps16;Rpl7a;Rpl13a;Rpl32;Rpl26
GO:0140242	translation at postsynapse	biological_process	8	336	48	20900	8.84988291783187e-07	0.000148235538873684	10.3670634920635	Rps14;Rpl28;Rpl7;Rps16;Rpl7a;Rpl13a;Rpl32;Rpl26
GO:0042995	cell projection	cellular_component	42	336	1228	20900	3.21744387767151e-06	0.000502993726209312	2.12744299674267	Nek4;Ttll5;Tulp3;Ift74;Pde6d;Llgl1;Kcnc3;Fam89b;Dtnb;Dtna;Mdk;Pitpnm3;Itga3;Slc8a1;Strn;Phactr4;Pdlim5;Nsg2;Ptk2;Thsd7a;Arc;Ppp3ca;Pi4k2a;Espn;Them4;Bsg;Rac1;Sv2a;Rp2;Prkaca;Unc119b;Prrt2;Dpysl3;Cript;Ccdc66;Pdpn;Ankmy2;Tsc1;Epha5;Prom1;Arl8a;Kcnip1
GO:0098793	presynapse	cellular_component	14	336	229	20900	2.19575114888541e-05	0.00321814777758517	3.80276564774381	Vamp1;Kalrn;Rps14;Rpl28;Rpl7;Rps6;Prkaca;Apba1;Prrt2;Rps16;Rpl7a;Rpl13a;Rpl32;Rpl26
GO:0005515	protein binding	molecular_function	120	336	5380	20900	2.90449005992207e-05	0.0040064877591278	1.3874137015401	Senp7;Emilin1;Patj;Gtf2e2;Clgn;Birc6;Kcnab1;Tbc1d1;Glmp;Pde6d;Hypk;Slmap;Gtf2a1;Crebbp;Acsl6;S100a10;Lrrfip2;Fam89b;Fnbp4;Pdk2;Ftl1;Acan;Dtnb;Vgll4;Lrrfip1;Hint1;Akirin2;Lama5;Gpsm1;Cyth1;Dtna;Mdk;Chd5;Mybbp1a;Adamts4;Nol3;Itga3;Slc8a1;Pafah1b3;Tnip1;Rnf7;Ikbkg;Cavin1;Tpm3;Pdlim5;Atp1b3;Bag5;Abcf2;Clasp1;Pdlim1;Mef2a;Ptk2;Eef1a1;Hnrnpul2;Arc;Dynlt3;S100a6;Ppp3ca;Vhl;Pura;Adrm1;Efnb2;Map4k4;Espn;N…
GO:0005634	nucleus	cellular_component	130	336	6019	20900	5.34613645326205e-05	0.00696482776827751	1.34346395145531	Senp7;Isoc2a;Gtf2e2;Ttll5;Tulp3;Rbp2;Birc6;Bltp1;Nop14;Ift74;Tbc1d1;Glmp;Ptpre;Hypk;Uhrf2;Mllt11;Gtf2a1;Crebbp;Anxa11;Dtnb;Vgll4;Lrrfip1;Hint1;Akirin2;Chm;Chd5;Nfrkb;Mybbp1a;Plpp7;Nmral1;Dcp1a;Atxn2l;Tnip1;Fyttd1;Rida;Rnf7;Pmch;Celf3;Ikbkg;Cavin1;Abhd14b;Bag5;Usp24;Ptges2;U2surp;Mef2a;Ptk2;Eef1a1;Hnrnpul2;Dynlt3;Phactr1;Pa2g4;S100a6;Ppp3ca;Vhl;Pura;Shmt2;Adrm1;Snrpd3;Ssrp1;Dnajb11;Vapa;Rps14;Naa5…
GO:0098794	postsynapse	cellular_component	14	336	254	20900	6.809938515839e-05	0.00840489779981182	3.42847769028871	Slc8a1;Ptk2;Pura;Rps14;Rpl28;Rac1;Rpl7;Prkaca;Rps16;Rpl7a;Rpl13a;Rpl32;Rpl26;Rps23
GO:0034715	pICln-Sm protein complex	cellular_component	3	336	6	20900	7.94567817072748e-05	0.00931630765517797	31.1011904761905	Snrpd3;Snrpe;Snrpd1
GO:0005682	U5 snRNP	cellular_component	4	336	16	20900	0.000102495502432426	0.0114453311049543	15.5505952380952	Snrpd3;Snrpe;Snrpd1;Txnl4a
GO:0005743	mitochondrial inner membrane	cellular_component	21	336	525	20900	0.000130462175892832	0.0139060819303951	2.48809523809524	Micos13;Mrpl39;Timm10;Mrpl52;Shmt2;Them4;Ndufa4;Mrpl23;Sco1;Ppif;Cox7c;Mrpl34;Apoo;Mpc2;Plscr3;Micu1;Mtarc2;Higd1a;Stat3;Cyp27a1;Mrps21
GO:0098978	glutamatergic synapse	cellular_component	24	336	650	20900	0.000148522168095428	0.0151428036601642	2.2967032967033	Kcnc3;Vamp1;Acan;Lama5;Itga3;Kalrn;Ptk2;Arc;Ppp3ca;Vhl;Pura;Efnb2;Nrg3;Ncam1;Rac1;Sv2a;Prkaca;Apba1;Prrt2;Eif4a3;Cript;Ap2s1;Grik5;Stat3
GO:0003729	mRNA binding	molecular_function	13	336	242	20900	0.000159010702617714	0.0155366707349391	3.34145021645022	Dcp1a;Atxn2l;Fyttd1;Rida;Celf3;Eef1a1;Arc;Purb;Rpl7;Rps6;Larp6;Rpl13a;Eif4a3
GO:0031941	filamentous actin	cellular_component	5	336	36	20900	0.000260953599730657	0.0235052502955214	8.63921957671958	Tmod3;Pdlim5;Pdlim1;Espn;Dpysl3
GO:0042788	polysomal ribosome	cellular_component	5	336	36	20900	0.000260953599730657	0.0235052502955214	8.63921957671958	Rpl18a;Rpl7a;Rps29;Rpl32;Rps23
GO:0030425	dendrite	cellular_component	21	336	554	20900	0.000270636144127538	0.0235052502955214	2.35785198555957	Slc8a1;Ckap5;Strn;Nsg2;Arc;Pura;Ptprk;Pi4k2a;Efnb2;Rpl28;Sv2a;Rps6;Gng3;Eif4a3;Cript;Brinp2;Grik5;Epha5;Adcy2;Rptor;Kcnip1
GO:0050804	modulation of chemical synaptic transmission	biological_process	9	336	134	20900	0.000323507664937452	0.0270937669385116	4.17777185501066	Arc;Ppp3ca;Nrg3;Ncam1;Akap7;Prkaca;Tubb2b;Grik5;Stat3
GO:0007266	Rho protein signal transduction	biological_process	6	336	61	20900	0.000435692890468071	0.0343755396914158	6.11826697892272	Itga3;Phactr4;Tax1bp3;Arhgap5;Pdpn;Hacd3
GO:0005687	U4 snRNP	cellular_component	3	336	10	20900	0.000454431441549633	0.0343755396914158	18.6607142857143	Snrpd3;Snrpe;Snrpd1
GO:1990446	U1 snRNP binding	molecular_function	3	336	10	20900	0.000454431441549633	0.0343755396914158	18.6607142857143	Snrpd3;Snrpe;Snrpd1
GO:0015031	protein transport	biological_process	22	336	621	20900	0.000489711073166281	0.0358866395804666	2.2036270224676	Sil1;Vps53;Akirin2;Rab11fip5;Timm10;Washc2;Golph3;Vhl;Unc119;Preb;Rp2;Apba1;Unc119b;Ccdc93;Ap2s1;Scamp5;Hikeshi;Zw10;Tom1l1;Arl8a;Nup88;Nup43
GO:0005856	cytoskeleton	cellular_component	39	336	1391	20900	0.000511252881163173	0.0363299395856861	1.74399198931909	Ttll5;Birc6;Pde6d;Mllt11;Slmap;Llgl1;Kcnc3;Anxa11;Tpm4;Ermn;Tmod3;Ckap5;Tpm3;Clasp1;Pdlim1;Kalrn;Gas2l1;Ptk2;Arc;Dynlt3;Espn;Unc119;Txndc9;Rac1;Strbp;Capza1;Gabarapl1;Ttll12;Ralbp1;Dynll1;Pde4d;Ccdc66;Tmub1;Tubb2b;Zw10;Flii;Arl8a;Bin3;Tyk2
GO:0022627	cytosolic small ribosomal subunit	cellular_component	5	336	43	20900	0.000607819932218661	0.0410818714637426	7.2328349944629	Rps14;Rps6;Rps16;Rps29;Rps23
GO:0044297	cell body	cellular_component	8	336	117	20900	0.000613162260652874	0.0410818714637426	4.25315425315425	Pitpnm3;Cct7;Rpl28;Rps6;Gng3;Gabarapl1;Dpysl3;Gnb4
GO:0048027	mRNA 5'-UTR binding	molecular_function	4	336	26	20900	0.000741633694591462	0.0483091948282494	9.56959706959707	Shmt2;Rps14;Larp6;Rpl26
GO:0034709	methylosome	cellular_component	3	336	12	20900	0.000813443670716659	0.0515547407521775	15.5505952380952	Snrpd3;Snrpe;Snrpd1
GO:0000387	spliceosomal snRNP assembly	biological_process	4	336	27	20900	0.000859672481433633	0.0516905633067146	9.21516754850088	Snrpd3;Sart3;Snrpe;Snrpd1
GO:0019933	cAMP-mediated signaling	biological_process	4	336	27	20900	0.000859672481433633	0.0516905633067146	9.21516754850088	Gal;Pde4d;Epha5;Adcy2
GO:0048168	regulation of neuronal synaptic plasticity	biological_process	4	336	28	20900	0.000990353938847072	0.0580594996649096	8.88605442176871	Pmch;Arc;Rac1;Nog
GO:0000900	mRNA regulatory element binding translation repressor activity	molecular_function	3	336	13	20900	0.00104492680053613	0.0597647157867615	14.3543956043956	Pura;Shmt2;Purb
GO:0032040	small-subunit processome	cellular_component	6	336	74	20900	0.00122114356046314	0.0681805154591918	5.04343629343629	Nop14;Rps14;Rps6;Rps16;Rps23;Nop58
GO:0051894	positive regulation of focal adhesion assembly	biological_process	4	336	30	20900	0.0012924880217924	0.0700374887258807	8.29365079365079	S100a10;Map4k4;Rac1;Tsc1
GO:0030510	regulation of BMP signaling pathway	biological_process	3	336	14	20900	0.00131413624901439	0.0700374887258807	13.3290816326531	Itga3;Fstl1;Nog
GO:0007399	nervous system development	biological_process	16	336	420	20900	0.00135259899096857	0.0704456797957115	2.36961451247166	Gal;Gpsm1;Chd5;Phactr4;Kalrn;Mef2a;Pura;Efnb2;Unc119;Nrg3;Unc119b;Dpysl3;Tubb2b;Brinp2;Tsc1;Epha5
GO:0007030	Golgi organization	biological_process	7	336	103	20900	0.00138187687445745	0.0704456797957115	4.22734627831715	Bag5;Golph3;Clasp1;Pi4k2a;Hikeshi;Zw10;Nploc4
GO:0010458	exit from mitosis	biological_process	3	336	15	20900	0.00162320638021885	0.0807904858123465	12.4404761904762	Clasp1;Ube2s;Nfib
GO:0016239	positive regulation of macroautophagy	biological_process	4	336	32	20900	0.00165370717227831	0.0807904858123465	7.77529761904762	Gpsm1;Ikbkg;Bnip3l;Tsc1
GO:0031594	neuromuscular junction	cellular_component	7	336	109	20900	0.00191547758527962	0.0907253037530214	3.99464831804281	Kcnc3;Vamp1;Lama5;Cyth1;Itga3;Sv2a;Prkaca
GO:0043025	neuronal cell body	cellular_component	21	336	647	20900	0.00193444144462732	0.0907253037530214	2.01893353941267	Nts;Gal;Kcnab1;Agrp;Acan;Ermn;Slc8a1;Strn;Kalrn;Pura;Ptprk;Pi4k2a;Ncam1;Sv2a;Eif4a3;Cript;Brinp2;Grik5;Epha5;Rptor;Kcnip1
GO:0034705	potassium channel complex	cellular_component	3	336	16	20900	0.00197413965970802	0.0907717157257902	11.6629464285714	Kcnab1;Pde4d;Kcnip1
GO:0014069	postsynaptic density	cellular_component	12	336	283	20900	0.00220994678400292	0.0996601001632084	2.63755678950025	Dtnb;Slc8a1;Pdlim5;Kalrn;Vhl;Pura;Rps14;Rpl7;Gng3;Rpl18a;Tsc1;Stat3
GO:0046540	U4/U6 x U5 tri-snRNP complex	cellular_component	4	336	35	20900	0.00231859316776004	0.100899481490761	7.10884353741497	Snrpd3;Snrpe;Snrpd1;Txnl4a
GO:0034719	SMN-Sm protein complex	cellular_component	3	336	17	20900	0.00236881116909495	0.100899481490761	10.9768907563025	Snrpd3;Snrpe;Snrpd1
GO:0000938	GARP complex	cellular_component	2	336	5	20900	0.00249559485137063	0.100899481490761	24.8809523809524	Vps53;Eipr1
GO:0051294	establishment of spindle orientation	biological_process	2	336	5	20900	0.00249559485137063	0.100899481490761	24.8809523809524	Llgl1;Clasp1
GO:1900024	regulation of substrate adhesion-dependent cell spreading	biological_process	2	336	5	20900	0.00249559485137063	0.100899481490761	24.8809523809524	Ptk2;Pdpn
GO:1990745	EARP complex	cellular_component	2	336	5	20900	0.00249559485137063	0.100899481490761	24.8809523809524	Vps53;Eipr1
GO:0032868	response to insulin	biological_process	5	336	60	20900	0.00276184609882679	0.10798428980543	5.18353174603175	Meak7;Rps6;Egr1;Tsc1;Ggh
GO:0005685	U1 snRNP	cellular_component	3	336	18	20900	0.00280897299707088	0.10798428980543	10.3670634920635	Snrpd3;Snrpe;Snrpd1
GO:0045945	positive regulation of transcription by RNA polymerase III	biological_process	3	336	18	20900	0.00280897299707088	0.10798428980543	10.3670634920635	Mybbp1a;Chd8;Rptor
GO:0043066	negative regulation of apoptotic process	biological_process	18	336	539	20900	0.00295625420167886	0.110532816345221	2.07725947521866	Birc6;Hypk;Mif;Nol3;Rnf7;Golph3;Ptk2;Pa2g4;Map4k4;Ppif;Chd8;Bnip3l;Rps6;Pdpn;Ptma;Higd1a;Naa16;Fstl1
GO:0019902	phosphatase binding	molecular_function	5	336	61	20900	0.00296953834957311	0.110532816345221	5.09855581576893	Dtnb;Dtna;Nol3;Ptk2;Ncam1
GO:0001725	stress fiber	cellular_component	6	336	89	20900	0.00313555908117789	0.112853658518624	4.19341894060995	Tpm4;Tpm3;Pdlim5;Pdlim1;Gas2l1;Ptk2
GO:0003723	RNA binding	molecular_function	25	336	857	20900	0.00314805618332769	0.112853658518624	1.81453853420014	Eif3d;Atxn2l;Fyttd1;Rida;Celf3;Cavin1;U2surp;Arc;Pa2g4;Snrpd3;Strbp;Purb;Rpl7;Rpl3;Larp6;Sart3;Snrpe;Rps16;Rpl7a;Rpl26;Snrpd1;Zcchc17;Riox1;Dtd2;Sde2
GO:0003779	actin binding	molecular_function	14	336	375	20900	0.00317626501587597	0.112853658518624	2.32222222222222	Clmn;Tpm4;Ermn;Tmod3;Phactr4;Tpm3;Pdlim5;Pdlim1;Ptk2;Arc;Phactr1;Espn;Capza1;Flii
GO:0043197	dendritic spine	cellular_component	9	336	186	20900	0.00324581199095463	0.113603419683412	3.00979262672811	Slc8a1;Strn;Ptk2;Arc;Ppp3ca;Rac1;Prkaca;Apba1;Cript
GO:0071011	precatalytic spliceosome	cellular_component	3	336	19	20900	0.00329625850987915	0.11367244420098	9.82142857142857	Snrpd3;Snrpe;Snrpd1
GO:0030145	manganese ion binding	molecular_function	5	336	63	20900	0.00341838295954575	0.116029461509151	4.93669690098262	Nek4;Exd2;Prkaca;Me1;Adcy2
GO:0010498	proteasomal protein catabolic process	biological_process	4	336	39	20900	0.00346356601519854	0.116029461509151	6.37973137973138	Vhl;Sco1;Psma1;Psmb6
GO:0031415	NatA complex	cellular_component	2	336	6	20900	0.00370366388620231	0.116591138403599	20.734126984127	Naa50;Naa16
GO:0031630	regulation of synaptic vesicle fusion to presynaptic active zone membrane	biological_process	2	336	6	20900	0.00370366388620231	0.116591138403599	20.734126984127	Vamp1;Grik5
GO:0046959	habituation	biological_process	2	336	6	20900	0.00370366388620231	0.116591138403599	20.734126984127	Ckap5;Kalrn
GO:0097526	spliceosomal tri-snRNP complex	cellular_component	2	336	6	20900	0.00370366388620231	0.116591138403599	20.734126984127	Snrpd3;Snrpd1
GO:0030036	actin cytoskeleton organization	biological_process	10	336	226	20900	0.00372892766749251	0.116591138403599	2.75231774125579	Tmod3;Phactr4;Pdlim5;Pdlim1;Thsd7a;Phactr1;Rac1;Tmsb10;Capza1;Flii
GO:0048870	cell motility	biological_process	4	336	40	20900	0.00380038847920561	0.11726198662812	6.22023809523809	Tmod3;Phactr1;Rac1;Strbp
GO:0005783	endoplasmic reticulum	cellular_component	40	336	1613	20900	0.00413671064011092	0.12598164222156	1.54252649602929	Clgn;Bltp1;Tapbpl;Acsl6;Sil1;Gpsm1;Plpp7;Dbi;Cavin1;Cisd2;Vhl;Dnajb11;Vapa;Clic1;Bsg;Sv2a;Preb;Tmem230;Bnip3l;Rps6;Lpcat4;Gabarapl1;Gramd1b;Apoo;Hsd17b11;Reep5;Rps29;Ergic1;Rps23;Arhgap5;Zw10;Grik5;Faah;Prdx4;Hacd3;Clcn4;Spcs3;Prom1;Lbr;Nploc4
GO:0005686	U2 snRNP	cellular_component	3	336	21	20900	0.00441816524503712	0.131146803792558	8.88605442176871	Snrpd3;Snrpe;Snrpd1
GO:0051893	regulation of focal adhesion assembly	biological_process	3	336	21	20900	0.00441816524503712	0.131146803792558	8.88605442176871	Clasp1;Ptk2;Tsc1
GO:0010634	positive regulation of epithelial cell migration	biological_process	4	336	42	20900	0.004539198535101	0.133055257060148	5.92403628117914	Itga3;Clasp1;Ptk2;Arhgap5
GO:0016477	cell migration	biological_process	11	336	274	20900	0.00500684297861549	0.136707448164771	2.49717587765033	Emilin1;Lama5;Mdk;Golph3;Clasp1;Ptk2;Arc;Ptprk;Rac1;Arhgap5;Pdpn
GO:0090201	negative regulation of release of cytochrome c from mitochondria	biological_process	3	336	22	20900	0.00505549639219952	0.136707448164771	8.48214285714286	Nol3;Ppif;Higd1a
GO:0005683	U7 snRNP	cellular_component	2	336	7	20900	0.00513017289488266	0.136707448164771	17.7721088435374	Snrpd3;Snrpe
GO:0010385	double-stranded methylated DNA binding	molecular_function	2	336	7	20900	0.00513017289488266	0.136707448164771	17.7721088435374	Egr1;Mbd1
GO:0030151	molybdenum ion binding	molecular_function	2	336	7	20900	0.00513017289488266	0.136707448164771	17.7721088435374	Mtarc2;Mocos
GO:0030275	LRR domain binding	molecular_function	2	336	7	20900	0.00513017289488266	0.136707448164771	17.7721088435374	Lrrfip2;Ncam1
GO:0070552	BRISC complex	cellular_component	2	336	7	20900	0.00513017289488266	0.136707448164771	17.7721088435374	Shmt2;Babam1
GO:0099536	synaptic signaling	biological_process	2	336	7	20900	0.00513017289488266	0.136707448164771	17.7721088435374	Dtnb;Dtna
GO:0021987	cerebral cortex development	biological_process	5	336	70	20900	0.0053748154858664	0.141617329374795	4.44302721088435	Akirin2;Mdk;Phactr1;Tubb2b;Tsc1
GO:0042802	identical protein binding	molecular_function	46	336	1951	20900	0.00545307254787751	0.142082834719697	1.46658612189109	Emilin1;Ptpre;Sil1;Cd276;Pdk2;Ftl1;Akirin2;Mif;Tpm4;Isca2;Nol3;Nmral1;Dcp1a;Pafah1b3;Tnip1;Rida;Dbi;Ikbkg;Cavin1;Ptk2;Eef1a1;Dnpep;Dynlt3;Shmt2;Vapa;Rpl7;Bhmt;Bnip3l;Ldha;Hexb;Me1;Dynll1;Dpysl3;Mpc2;Micu1;Bst2;Zcchc17;Pon2;Grik5;Faah;Prdx4;Stat3;Zmat4;Lrrc8a;Fbxo28;Gnpda1
GO:0051117	ATPase binding	molecular_function	6	336	100	20900	0.00555725532199679	0.143206194836071	3.73214285714286	Atp1b3;Ppp3ca;Rac1;Pde4d;Nop58;Nploc4
GO:0042274	ribosomal small subunit biogenesis	biological_process	5	336	71	20900	0.00570754722318647	0.143328865163175	4.38044936284373	Rps14;Rps6;Rps16;Rps23;Nop58
GO:0008361	regulation of cell size	biological_process	3	336	23	20900	0.00574537881677546	0.143328865163175	8.11335403726708	Rac1;Arhgap5;Rptor
GO:0031929	TOR signaling	biological_process	3	336	23	20900	0.00574537881677546	0.143328865163175	8.11335403726708	Meak7;Rps6;Rptor
GO:0030027	lamellipodium	cellular_component	8	336	170	20900	0.00635594493830037	0.156726755231502	2.92717086834734	Fam89b;Tmod3;Phactr4;Ptk2;Rac1;Dpysl3;Pdpn;Tsc1
GO:0006396	RNA processing	biological_process	5	336	73	20900	0.00641610597109772	0.156726755231502	4.26043705153294	U2surp;Snrpd3;Larp6;Sart3;Snrpd1
GO:0060396	growth hormone receptor signaling pathway	biological_process	2	336	8	20900	0.00676782817788187	0.15870557077133	15.5505952380952	Ptk2;Stat3
GO:0060397	growth hormone receptor signaling pathway via JAK-STAT	biological_process	2	336	8	20900	0.00676782817788187	0.15870557077133	15.5505952380952	Stat3;Tyk2
GO:1901621	negative regulation of smoothened signaling pathway involved in dorsal/ventral neural tube patterning	biological_process	2	336	8	20900	0.00676782817788187	0.15870557077133	15.5505952380952	Tulp3;Prkaca
GO:2000391	positive regulation of neutrophil extravasation	biological_process	2	336	8	20900	0.00676782817788187	0.15870557077133	15.5505952380952	Mdk;Il1r1
GO:0097602	cullin family protein binding	molecular_function	3	336	25	20900	0.00728710119753674	0.168290131263576	7.46428571428571	Rnf7;Dcun1d1;Kctd2
GO:0002931	response to ischemia	biological_process	4	336	48	20900	0.00732008246860757	0.168290131263576	5.18353174603175	Nol3;Ppif;Egr1;Stat3
GO:0030336	negative regulation of cell migration	biological_process	7	336	140	20900	0.00759230639429135	0.172853965967118	3.11011904761905	Acan;Mif;Ptk2;Ptprk;Dpysl3;Bst2;Nog
GO:0005540	hyaluronic acid binding	molecular_function	3	336	26	20900	0.0081408578283557	0.181812491499944	7.1771978021978	Itih2;Hapln2;Acan
GO:0005689	U12-type spliceosomal complex	cellular_component	3	336	26	20900	0.0081408578283557	0.181812491499944	7.1771978021978	Snrpd3;Snrpe;Snrpd1
GO:0044849	estrous cycle	biological_process	2	336	9	20900	0.00860951288606258	0.186938034424229	13.8227513227513	Mdk;Egr1
GO:0061617	MICOS complex	cellular_component	2	336	9	20900	0.00860951288606258	0.186938034424229	13.8227513227513	Micos13;Apoo
GO:0070016	armadillo repeat domain binding	molecular_function	2	336	9	20900	0.00860951288606258	0.186938034424229	13.8227513227513	Strn;Chd8
GO:0098685	Schaffer collateral - CA1 synapse	cellular_component	7	336	144	20900	0.00880048049570637	0.187701345749226	3.02372685185185	Ppp3ca;Efnb2;Ncam1;Apba1;Ralbp1;Tubb2b;Stat3
GO:0002102	podosome	cellular_component	3	336	27	20900	0.00905100599672096	0.187701345749226	6.91137566137566	Tpm4;Tpm3;Bin2
GO:0006479	protein methylation	biological_process	3	336	27	20900	0.00905100599672096	0.187701345749226	6.91137566137566	Snrpd3;Bhmt;Fam98a
GO:0010613	positive regulation of cardiac muscle hypertrophy	biological_process	3	336	27	20900	0.00905100599672096	0.187701345749226	6.91137566137566	Mef2a;Ptk2;Ppp3ca
GO:0010839	negative regulation of keratinocyte proliferation	biological_process	3	336	27	20900	0.00905100599672096	0.187701345749226	6.91137566137566	Ift74;Ptprk;Efnb2
GO:0042254	ribosome biogenesis	biological_process	6	336	111	20900	0.00912492682959989	0.187701345749226	3.36229086229086	Nop14;Mybbp1a;Rpl7a;Riox1;Nop58;Sde2
GO:0071005	U2-type precatalytic spliceosome	cellular_component	4	336	52	20900	0.00968871412680076	0.197565518498676	4.78479853479853	Snrpd3;Snrpe;Snrpd1;Txnl4a
GO:0005184	neuropeptide hormone activity	molecular_function	3	336	28	20900	0.0100182842436658	0.198176382656051	6.66454081632653	Nts;Gal;Agrp
GO:0051301	cell division	biological_process	13	336	386	20900	0.0100580096717163	0.198176382656051	2.09489884036516	Nek4;Birc6;Anxa11;Ckap5;Clasp1;Dynlt3;Babam1;Zw10;Ube2s;Sde2;Arl8a;Bin3;Nup43
GO:0002821	positive regulation of adaptive immune response	biological_process	2	336	10	20900	0.0106482832471908	0.198176382656051	12.4404761904762	Akirin2;Mif
GO:0006474	N-terminal protein amino acid acetylation	biological_process	2	336	10	20900	0.0106482832471908	0.198176382656051	12.4404761904762	Naa50;Naa16
GO:0010591	regulation of lamellipodium assembly	biological_process	2	336	10	20900	0.0106482832471908	0.198176382656051	12.4404761904762	Rac1;Bin3
GO:0035374	chondroitin sulfate binding	molecular_function	2	336	10	20900	0.0106482832471908	0.198176382656051	12.4404761904762	Mdk;Dpysl3
GO:0071598	neuronal ribonucleoprotein granule	cellular_component	2	336	10	20900	0.0106482832471908	0.198176382656051	12.4404761904762	Ckap5;Arc
GO:0072534	perineuronal net	cellular_component	2	336	10	20900	0.0106482832471908	0.198176382656051	12.4404761904762	Hapln2;Acan
GO:0090091	positive regulation of extracellular matrix disassembly	biological_process	2	336	10	20900	0.0106482832471908	0.198176382656051	12.4404761904762	Clasp1;Pdpn
GO:1900408	negative regulation of cellular response to oxidative stress	biological_process	2	336	10	20900	0.0106482832471908	0.198176382656051	12.4404761904762	Meak7;Tsc1
GO:1905274	regulation of modification of postsynaptic actin cytoskeleton	biological_process	2	336	10	20900	0.0106482832471908	0.198176382656051	12.4404761904762	Kalrn;Ptk2
GO:0010977	negative regulation of neuron projection development	biological_process	5	336	83	20900	0.0108994447258622	0.201253526631078	3.74713138267355	Bag5;Efnb2;Map4k4;Dpysl3;Tsc1
GO:0070382	exocytic vesicle	cellular_component	3	336	29	20900	0.0110433490739722	0.202317606081756	6.43472906403941	Pi4k2a;Akap7;Dpysl3
GO:0009898	cytoplasmic side of plasma membrane	cellular_component	6	336	116	20900	0.0111938604240847	0.20348529220526	3.2173645320197	Kcnab1;Cyth1;S100a6;Ppp3ca;Ap2s1;Kcnip1
GO:0072332	intrinsic apoptotic signaling pathway by p53 class mediator	biological_process	3	336	30	20900	0.0121267780797699	0.215695861530553	6.22023809523809	Pdk2;Hint1;Mybbp1a
GO:0005730	nucleolus	cellular_component	22	336	813	20900	0.0124702499235264	0.215695861530553	1.68321326070404	Tulp3;Nop14;Meak7;Mybbp1a;Nol3;Washc2;Ckap5;Abhd14b;Eef1a1;Pa2g4;Vhl;Rps14;Naa50;Rps6;Rpl3;Rpl7a;Eif4a3;Rpl26;Zcchc17;Riox1;Nop58;Mbd1
GO:0005762	mitochondrial large ribosomal subunit	cellular_component	4	336	56	20900	0.0125059938393486	0.215695861530553	4.44302721088435	Mrpl39;Mrpl52;Mrpl23;Mrpl34
GO:0046332	SMAD binding	molecular_function	4	336	56	20900	0.0125059938393486	0.215695861530553	4.44302721088435	Crebbp;Mef2a;Pura;Purb
GO:0032991	protein-containing complex	cellular_component	24	336	912	20900	0.0127240045415635	0.215695861530553	1.63690476190476	Patj;Hypk;Crebbp;Gpsm1;Dtna;Ckap5;Ikbkg;Strn;Cavin1;Cisd2;Pi4k2a;Chd8;Bhmt;Akap7;Rpl3;Prkaca;Apba1;Pde4d;Higd1a;Tsc1;Stat3;Adcy2;Il1r1;Nog
GO:0000398	mRNA splicing, via spliceosome	biological_process	7	336	155	20900	0.0128462394970204	0.215695861530553	2.80913978494624	Snrpd3;Sart3;Snrpe;Ubl5;Eif4a3;Snrpd1;Txnl4a
GO:0010629	negative regulation of gene expression	biological_process	11	336	313	20900	0.0128734791323561	0.215695861530553	2.18602616765556	Emilin1;Nts;Akirin2;Mif;Gas2l1;Ppp3ca;Vhl;Eif4a3;Stat3;Mbd1;Nog
GO:0019953	sexual reproduction	biological_process	2	336	11	20900	0.0128773648674957	0.215695861530553	11.3095238095238	Hexb;Stat3
GO:0044829	positive regulation by host of viral genome replication	biological_process	2	336	11	20900	0.0128773648674957	0.215695861530553	11.3095238095238	Eef1a1;Vapa
GO:0085020	protein K6-linked ubiquitination	biological_process	2	336	11	20900	0.0128773648674957	0.215695861530553	11.3095238095238	Ube2d3;Ube2s
GO:2001223	negative regulation of neuron migration	biological_process	2	336	11	20900	0.0128773648674957	0.215695861530553	11.3095238095238	Nrg3;Stat3
GO:0010001	glial cell differentiation	biological_process	3	336	31	20900	0.0132690729746328	0.219126592433196	6.01958525345622	Hapln2;Acan;Nfib
GO:0030863	cortical cytoskeleton	cellular_component	3	336	31	20900	0.0132690729746328	0.219126592433196	6.01958525345622	Tpm4;Tpm3;Capza1
GO:0034644	cellular response to UV	biological_process	4	336	58	20900	0.0140914774193496	0.231080521317306	4.28981937602627	Crebbp;Ptprk;Rpl26;Sde2
GO:0032839	dendrite cytoplasm	cellular_component	3	336	32	20900	0.0144706625403936	0.232827270490693	5.83147321428571	Kcnab1;Pura;Gabarapl1
GO:0000002	mitochondrial genome maintenance	biological_process	2	336	12	20900	0.0152901491068515	0.232827270490693	10.3670634920635	Mrpl39;Mef2a
GO:0016926	protein desumoylation	biological_process	2	336	12	20900	0.0152901491068515	0.232827270490693	10.3670634920635	Senp7;Hint1
GO:0031023	microtubule organizing center organization	biological_process	2	336	12	20900	0.0152901491068515	0.232827270490693	10.3670634920635	Patj;Clasp1
GO:0032780	negative regulation of ATP-dependent activity	biological_process	2	336	12	20900	0.0152901491068515	0.232827270490693	10.3670634920635	Ppif;Tsc1
GO:0036151	phosphatidylcholine acyl-chain remodeling	biological_process	2	336	12	20900	0.0152901491068515	0.232827270490693	10.3670634920635	Dbi;Lpcat4
GO:0061061	muscle structure development	biological_process	2	336	12	20900	0.0152901491068515	0.232827270490693	10.3670634920635	Pdlim5;Pdlim1
GO:0071203	WASH complex	cellular_component	2	336	12	20900	0.0152901491068515	0.232827270490693	10.3670634920635	Washc2;Capza1
GO:0071372	cellular response to follicle-stimulating hormone stimulus	biological_process	2	336	12	20900	0.0152901491068515	0.232827270490693	10.3670634920635	Pde4d;Epha5
GO:0097062	dendritic spine maintenance	biological_process	2	336	12	20900	0.0152901491068515	0.232827270490693	10.3670634920635	Itga3;Ckap5
GO:0106015	negative regulation of inflammatory response to wounding	biological_process	2	336	12	20900	0.0152901491068515	0.232827270490693	10.3670634920635	Mdk;Stat3
GO:0000776	kinetochore	cellular_component	7	336	162	20900	0.0160310403530366	0.242534126631425	2.68775720164609	Ckap5;Clasp1;Dynlt3;Dynll1;Zw10;Nup43;Fbxo28
GO:0019899	enzyme binding	molecular_function	14	336	456	20900	0.0162623788007853	0.244456912101548	1.90972222222222	Tulp3;Nop14;Acsl6;Akirin2;Golph3;Kalrn;Ppp3ca;Vhl;Snrpd3;Rac1;Dynll1;Pde4d;Ankmy2;Hacd3
GO:0032456	endocytic recycling	biological_process	4	336	61	20900	0.0166992209418702	0.249424669482074	4.07884465261514	Bltp1;Vps53;Eipr1;Ccdc93
GO:0001578	microtubule bundle formation	biological_process	3	336	34	20900	0.0170530932404956	0.251188580853058	5.48844537815126	Clasp1;Gas2l1;Ccdc66
GO:0005635	nuclear envelope	cellular_component	8	336	204	20900	0.017703563525296	0.251188580853058	2.43930905695612	Anxa11;Plpp7;S100a6;Clic1;Bnip3l;Nup88;Nup43;Lbr
GO:0009101	glycoprotein biosynthetic process	biological_process	2	336	13	20900	0.0178801895261816	0.251188580853058	9.56959706959707	Tnip1;Golph3
GO:0016018	cyclosporin A binding	molecular_function	2	336	13	20900	0.0178801895261816	0.251188580853058	9.56959706959707	Ppp3ca;Ppif
GO:0035999	tetrahydrofolate interconversion	biological_process	2	336	13	20900	0.0178801895261816	0.251188580853058	9.56959706959707	Shmt2;Sardh
GO:0036376	sodium ion export across plasma membrane	biological_process	2	336	13	20900	0.0178801895261816	0.251188580853058	9.56959706959707	Slc8a1;Atp1b3
GO:0045446	endothelial cell differentiation	biological_process	2	336	13	20900	0.0178801895261816	0.251188580853058	9.56959706959707	Vhl;Fstl1
GO:0071679	commissural neuron axon guidance	biological_process	2	336	13	20900	0.0178801895261816	0.251188580853058	9.56959706959707	Ncam1;Nfib
GO:1902176	negative regulation of oxidative stress-induced intrinsic apoptotic signaling pathway	biological_process	2	336	13	20900	0.0178801895261816	0.251188580853058	9.56959706959707	Nol3;Bag5
GO:0032543	mitochondrial translation	biological_process	5	336	94	20900	0.0178884831566997	0.251188580853058	3.30863728470111	Mrpl39;Mrpl52;Mrpl23;Mrpl34;Mrps21
GO:0017124	SH3 domain binding	molecular_function	6	336	129	20900	0.0180839484415307	0.252421780329699	2.89313399778516	Espn;Prrt2;Dpysl3;Plscr3;Grik5;Tom1l1
GO:0048013	ephrin receptor signaling pathway	biological_process	3	336	36	20900	0.0198761484867283	0.26450060252125	5.18353174603175	Ptk2;Efnb2;Epha5
GO:0061631	ubiquitin conjugating enzyme activity	molecular_function	3	336	36	20900	0.0198761484867283	0.26450060252125	5.18353174603175	Birc6;Ube2d3;Ube2s
GO:0015629	actin cytoskeleton	cellular_component	9	336	250	20900	0.0202676609789211	0.26450060252125	2.23928571428571	Tpm4;Tpm3;Pdlim5;Pdlim1;Arc;Espn;Tax1bp3;Flii;Bin3
GO:0000774	adenyl-nucleotide exchange factor activity	molecular_function	2	336	14	20900	0.0206411984057095	0.26450060252125	8.88605442176871	Sil1;Bag5
GO:0005092	GDP-dissociation inhibitor activity	molecular_function	2	336	14	20900	0.0206411984057095	0.26450060252125	8.88605442176871	Gpsm1;Chm
GO:0005523	tropomyosin binding	molecular_function	2	336	14	20900	0.0206411984057095	0.26450060252125	8.88605442176871	Tmod3;S100a6
GO:0008097	5S rRNA binding	molecular_function	2	336	14	20900	0.0206411984057095	0.26450060252125	8.88605442176871	Rpl7;Rpl3
GO:0033555	multicellular organismal response to stress	biological_process	2	336	14	20900	0.0206411984057095	0.26450060252125	8.88605442176871	Ppp3ca;Ncam1
GO:0044548	S100 protein binding	molecular_function	2	336	14	20900	0.0206411984057095	0.26450060252125	8.88605442176871	Anxa11;S100a6
GO:0045116	protein neddylation	biological_process	2	336	14	20900	0.0206411984057095	0.26450060252125	8.88605442176871	Rnf7;Dcun1d1
GO:0051371	muscle alpha-actinin binding	molecular_function	2	336	14	20900	0.0206411984057095	0.26450060252125	8.88605442176871	Pdlim5;Pdlim1
GO:0051764	actin crosslink formation	biological_process	2	336	14	20900	0.0206411984057095	0.26450060252125	8.88605442176871	Gas2l1;Dpysl3
GO:0070207	protein homotrimerization	biological_process	2	336	14	20900	0.0206411984057095	0.26450060252125	8.88605442176871	Clybl;Mif
GO:0097320	plasma membrane tubulation	biological_process	2	336	14	20900	0.0206411984057095	0.26450060252125	8.88605442176871	Bin2;Bin3
GO:0097731	9+0 non-motile cilium	cellular_component	2	336	14	20900	0.0206411984057095	0.26450060252125	8.88605442176871	Ttll5;Tulp3
GO:0000922	spindle pole	cellular_component	5	336	98	20900	0.0210259031415581	0.26796599384214	3.1735908649174	Birc6;Ckap5;Ikbkg;Unc119;Zw10
GO:0051491	positive regulation of filopodium assembly	biological_process	3	336	37	20900	0.0213782862536135	0.270984223052561	5.04343629343629	Espn;Rac1;Dpysl3
GO:0072659	protein localization to plasma membrane	biological_process	7	336	172	20900	0.0214983790173097	0.271041391374146	2.53149224806202	Slmap;S100a10;Lama5;Atp1b3;Sco1;Bsg;Rac1
GO:0005884	actin filament	cellular_component	5	336	99	20900	0.0218627280028595	0.274160947415538	3.14153439153439	Tpm4;Tpm3;Gas2l1;Rac1;Tsc1
GO:0006694	steroid biosynthetic process	biological_process	4	336	67	20900	0.0227719740270658	0.276717333726692	3.7135749822317	Hsd17b11;Cyp27a1;Hsd17b8;Lbr
GO:0030295	protein kinase activator activity	molecular_function	3	336	38	20900	0.0229409143773647	0.276717333726692	4.91071428571429	Mob1b;Rptor;Tom1l1
GO:0071320	cellular response to cAMP	biological_process	3	336	38	20900	0.0229409143773647	0.276717333726692	4.91071428571429	Slc8a1;Akap7;Pde4d
GO:0016787	hydrolase activity	molecular_function	36	336	1589	20900	0.023420274824435	0.276717333726692	1.40924211094129	Senp7;Haghl;Capn5;Ptpre;Hint1;Clybl;Chd5;Adamts4;Dcp1a;Enpp4;Pafah1b3;Rida;Abhd14b;Usp24;Eef1a1;Rnpep;Dnpep;Ppp3ca;Ptprk;Them4;Psmb6;Ssu72;Rac1;Chd8;Exd2;Hexb;Pde4d;Dpysl3;Pon2;Dtd2;Faah;Josd1;Il1r1;Ggh;Josd2;Gnpda1
GO:0000028	ribosomal small subunit assembly	biological_process	2	336	15	20900	0.023567043332708	0.276717333726692	8.29365079365079	Rps14;Rps6
GO:0004198	calcium-dependent cysteine-type endopeptidase activity	molecular_function	2	336	15	20900	0.023567043332708	0.276717333726692	8.29365079365079	Capn5;Capns1
GO:0006090	pyruvate metabolic process	biological_process	2	336	15	20900	0.023567043332708	0.276717333726692	8.29365079365079	Ldha;Me1
GO:0010762	regulation of fibroblast migration	biological_process	2	336	15	20900	0.023567043332708	0.276717333726692	8.29365079365079	Rac1;Mta2
GO:0030239	myofibril assembly	biological_process	2	336	15	20900	0.023567043332708	0.276717333726692	8.29365079365079	Tmod3;Flii
GO:0032793	positive regulation of CREB transcription factor activity	biological_process	2	336	15	20900	0.023567043332708	0.276717333726692	8.29365079365079	Crebbp;Epha5
GO:0042407	cristae formation	biological_process	2	336	15	20900	0.023567043332708	0.276717333726692	8.29365079365079	Micos13;Apoo
GO:0051492	regulation of stress fiber assembly	biological_process	2	336	15	20900	0.023567043332708	0.276717333726692	8.29365079365079	Rac1;Tsc1
GO:0001843	neural tube closure	biological_process	5	336	101	20900	0.0236006254777563	0.276717333726692	3.07932578972183	Tulp3;Phactr4;Prkaca;Tsc1;Nog
GO:0005654	nucleoplasm	cellular_component	68	336	3357	20900	0.023760147493078	0.277201720752577	1.25998269429905	Gtf2e2;Tulp3;Nop14;Meak7;Hypk;Uhrf2;Mllt11;Gtf2a1;Crebbp;Micos13;Anxa11;Fnbp4;Pdk2;Hint1;Akirin2;Dtna;Chd5;Mif;Nfrkb;Nmral1;Slc8a1;Tnip1;Fyttd1;Rnf7;Mrpl52;Abhd14b;U2surp;Kalrn;Mef2a;Hnrnpul2;Vhl;Adrm1;Snrpd3;Psma1;Psmb6;Ssu72;Chd8;Purb;Rp2;Tcf20;Prkaca;Sart3;Ralbp1;Dcun1d1;Mta2;Eif4a3;Ergic1;Rpl26;Babam1;Egr1;Hikeshi;Ptma;Higd1a;Ubn1;Grik5;Hmgn1;Nop58;Stat3;Flii;Sde2;Rptor;Nfib;Lage3;Nup88;Mbd1;…
GO:0005802	trans-Golgi network	cellular_component	8	336	216	20900	0.0239645147110537	0.278201915828817	2.30379188712522	Birc6;Vamp5;Vps53;Golph3;Pi4k2a;Rac1;Eipr1;Tmem230
GO:0008360	regulation of cell shape	biological_process	6	336	138	20900	0.0242760718474311	0.280430485134117	2.70445134575569	Ermn;Ptk2;Rac1;Hexb;Pdpn;Plxnc1
GO:0051015	actin filament binding	molecular_function	8	336	217	20900	0.0245481790427973	0.280988501011513	2.29317533464999	Clmn;Tpm4;Ermn;Tpm3;Gas2l1;Espn;Capza1;Flii
GO:0071007	U2-type catalytic step 2 spliceosome	cellular_component	3	336	39	20900	0.0245640267408786	0.280988501011513	4.78479853479853	Snrpd3;Snrpe;Snrpd1
GO:0015631	tubulin binding	molecular_function	4	336	69	20900	0.0250578162532024	0.285245529678445	3.60593512767426	Ttll5;Tbcc;Strbp;Ttll12
GO:0006044	N-acetylglucosamine metabolic process	biological_process	2	336	16	20900	0.0266517438574223	0.290689950444909	7.77529761904762	Hexb;Gnpda1
GO:0019752	carboxylic acid metabolic process	biological_process	2	336	16	20900	0.0266517438574223	0.290689950444909	7.77529761904762	Mif;Ldha
GO:0021799	cerebral cortex radially oriented cell migration	biological_process	2	336	16	20900	0.0266517438574223	0.290689950444909	7.77529761904762	Rnf7;Rac1
GO:0042582	azurophil granule	cellular_component	2	336	16	20900	0.0266517438574223	0.290689950444909	7.77529761904762	Anxa11;Hexb
GO:0042805	actinin binding	molecular_function	2	336	16	20900	0.0266517438574223	0.290689950444909	7.77529761904762	Pdlim5;Prom1
GO:0046902	regulation of mitochondrial membrane permeability	biological_process	2	336	16	20900	0.0266517438574223	0.290689950444909	7.77529761904762	Ppif;Stat3
GO:0060044	negative regulation of cardiac muscle cell proliferation	biological_process	2	336	16	20900	0.0266517438574223	0.290689950444909	7.77529761904762	Vgll4;Nog
GO:0060259	regulation of feeding behavior	biological_process	2	336	16	20900	0.0266517438574223	0.290689950444909	7.77529761904762	Agrp;Stat3
GO:1904322	cellular response to forskolin	biological_process	2	336	16	20900	0.0266517438574223	0.290689950444909	7.77529761904762	Epha5;Adcy2
GO:0016604	nuclear body	cellular_component	11	336	351	20900	0.0273059700444904	0.296337701813696	1.94936236602903	Crebbp;Celf3;Ptk2;Snrpd3;Rp2;Tcf20;Ralbp1;Babam1;Hikeshi;Ubn1;Lage3
GO:0007411	axon guidance	biological_process	7	336	181	20900	0.0274222947947003	0.296337701813696	2.40561694290976	Lama5;Kalrn;Efnb2;Bsg;Rac1;Epha5;Nog
GO:0005768	endosome	cellular_component	19	336	731	20900	0.0279315536295465	0.299725486795121	1.61675135170347	Birc6;Llgl1;Vps53;Rab11fip5;Washc2;Golph3;Nsg2;Arc;Pi4k2a;Bsg;Ube2d3;Tmem230;Ccdc93;Tmub1;Bst2;Scamp5;Clcn4;Tom1l1;Arl8a
GO:1900026	positive regulation of substrate adhesion-dependent cell spreading	biological_process	3	336	41	20900	0.0279914207284142	0.299725486795121	4.55139	S100a10;Mdk;Rac1
GO:0002027	regulation of heart rate	biological_process	3	336	42	20900	0.0297954378202075	0.308770057119849	4.44302721088435	Slc8a1;Pmch;Pde4d
GO:0004303	estradiol 17-beta-dehydrogenase [NAD(P)] activity	molecular_function	2	336	17	20900	0.029889468215866	0.308770057119849	7.31792717086835	Hsd17b11;Hsd17b8
GO:0005740	mitochondrial envelope	cellular_component	2	336	17	20900	0.029889468215866	0.308770057119849	7.31792717086835	Bnip3l;Hsd17b8
GO:0016581	NuRD complex	cellular_component	2	336	17	20900	0.029889468215866	0.308770057119849	7.31792717086835	Chd5;Mta2
GO:0021953	central nervous system neuron differentiation	biological_process	2	336	17	20900	0.029889468215866	0.308770057119849	7.31792717086835	Tulp3;Brinp2
GO:0031527	filopodium membrane	cellular_component	2	336	17	20900	0.029889468215866	0.308770057119849	7.31792717086835	Itga3;Pdpn
GO:0043167	ion binding	molecular_function	2	336	17	20900	0.029889468215866	0.308770057119849	7.31792717086835	Rida;Ptma
GO:0048712	negative regulation of astrocyte differentiation	biological_process	2	336	17	20900	0.029889468215866	0.308770057119849	7.31792717086835	Mbd1;Nog
GO:0051726	regulation of cell cycle	biological_process	8	336	226	20900	0.0302550273927689	0.311043214350175	2.20185419300464	Uhrf2;Nfrkb;Phactr4;Gas2l1;Prkaca;Brinp2;Tsc1;Stat3
GO:0006606	protein import into nucleus	biological_process	5	336	108	20900	0.0303747957723625	0.311043214350175	2.87973985890653	Akirin2;Ppp3ca;Hikeshi;Stat3;Nup88
GO:0007616	long-term memory	biological_process	3	336	43	20900	0.0316594143927222	0.320005718754024	4.33970099667774	Crebbp;Arc;Egr1
GO:0014911	positive regulation of smooth muscle cell migration	biological_process	3	336	43	20900	0.0316594143927222	0.320005718754024	4.33970099667774	Ptk2;Pde4d;Egr1
GO:0060079	excitatory postsynaptic potential	biological_process	3	336	43	20900	0.0316594143927222	0.320005718754024	4.33970099667774	Ckap5;Ppp3ca;Grik5
GO:0030324	lung development	biological_process	5	336	110	20900	0.0325125321766563	0.323451381075895	2.82738095238095	Lama5;Itga3;Pdpn;Hikeshi;Nfib
GO:0010737	protein kinase A signaling	biological_process	2	336	18	20900	0.0332745301182153	0.323451381075895	6.91137566137566	Gal;Prkaca
GO:0010880	regulation of release of sequestered calcium ion into cytosol by sarcoplasmic reticulum	biological_process	2	336	18	20900	0.0332745301182153	0.323451381075895	6.91137566137566	Nol3;Pde4d
GO:0035613	RNA stem-loop binding	molecular_function	2	336	18	20900	0.0332745301182153	0.323451381075895	6.91137566137566	Larp6;Eif4a3
GO:0042325	regulation of phosphorylation	biological_process	2	336	18	20900	0.0332745301182153	0.323451381075895	6.91137566137566	Phactr1;Rptor
GO:0042953	lipoprotein transport	biological_process	2	336	18	20900	0.0332745301182153	0.323451381075895	6.91137566137566	Unc119;Unc119b
GO:0043202	lysosomal lumen	cellular_component	2	336	18	20900	0.0332745301182153	0.323451381075895	6.91137566137566	Nsg2;Hexb
GO:0061179	negative regulation of insulin secretion involved in cellular response to glucose stimulus	biological_process	2	336	18	20900	0.0332745301182153	0.323451381075895	6.91137566137566	Tbc1d1;Map4k4
GO:0070402	NADPH binding	molecular_function	2	336	18	20900	0.0332745301182153	0.323451381075895	6.91137566137566	Kcnab1;Lbr
GO:0005844	polysome	cellular_component	3	336	44	20900	0.0335831049504861	0.323451381075895	4.24107142857143	Rpl7;Rps6;Larp6
GO:0008277	regulation of G protein-coupled receptor signaling pathway	biological_process	3	336	44	20900	0.0335831049504861	0.323451381075895	4.24107142857143	Tulp3;Gpsm1;Pde4d
GO:0006397	mRNA processing	biological_process	11	336	363	20900	0.0336554955149332	0.323451381075895	1.88492063492064	Nol3;Celf3;Snrpd3;Ssu72;Chd8;Prkaca;Sart3;Snrpe;Cript;Snrpd1;Sde2
GO:0036464	cytoplasmic ribonucleoprotein granule	cellular_component	4	336	76	20900	0.034117336115032	0.326551645672449	3.27380952380952	Dcp1a;Rpl28;Rac1;Rps6
GO:0006364	rRNA processing	biological_process	6	336	151	20900	0.03550076963596	0.337663123181232	2.47161778618732	Nop14;Pa2g4;Rpl7;Rps6;Rps16;Rpl26
GO:0010811	positive regulation of cell-substrate adhesion	biological_process	3	336	45	20900	0.0355662223564027	0.337663123181232	4.1468253968254	Emilin1;Itga3;Rac1
GO:0006457	protein folding	biological_process	5	336	113	20900	0.0358912524812479	0.338011996259142	2.75231774125579	Clgn;Tbcc;Cct7;Dnajb11;Ppif
GO:0030334	regulation of cell migration	biological_process	5	336	113	20900	0.0358912524812479	0.338011996259142	2.75231774125579	Meak7;Lama5;Rac1;Tmsb10;Plxnc1
GO:0005839	proteasome core complex	cellular_component	2	336	19	20900	0.036801385601549	0.34170719957652	6.54761904761905	Psma1;Psmb6
GO:0006376	mRNA splice site recognition	biological_process	2	336	19	20900	0.036801385601549	0.34170719957652	6.54761904761905	Nol3;Celf3
GO:0045667	regulation of osteoblast differentiation	biological_process	2	336	19	20900	0.036801385601549	0.34170719957652	6.54761904761905	Ptk2;Prkaca
GO:0006631	fatty acid metabolic process	biological_process	7	336	193	20900	0.0369222100039133	0.34170719957652	2.25604490500864	Acsl6;Dbi;Ptges2;Them4;Faah;Hacd3;Hsd17b8
GO:0007611	learning or memory	biological_process	4	336	78	20900	0.0370122083976273	0.34170719957652	3.18986568986569	Kcnab1;Dbi;Ncam1;Egr1
GO:0036211	protein modification process	biological_process	3	336	46	20900	0.0376084397636275	0.345850161747868	4.05667701863354	Ttll5;Ttll12;Ubl5
GO:0009306	protein secretion	biological_process	3	336	47	20900	0.0397093924880103	0.35584874792848	3.97036474164134	Cavin1;Golph3;Preb
GO:0030016	myofibril	cellular_component	3	336	47	20900	0.0397093924880103	0.35584874792848	3.97036474164134	Tmod3;Sco1;Pde4d
GO:0044183	protein folding chaperone	molecular_function	3	336	47	20900	0.0397093924880103	0.35584874792848	3.97036474164134	Clgn;Hypk;Cct7
GO:0097546	ciliary base	cellular_component	3	336	47	20900	0.0397093924880103	0.35584874792848	3.97036474164134	Tulp3;Prkaca;Clcn4
GO:0005903	brush border	cellular_component	4	336	80	20900	0.0400442520493495	0.35584874792848	3.11011904761905	Espn;Capza1;Flii;Prom1
GO:0001516	prostaglandin biosynthetic process	biological_process	2	336	20	20900	0.0404646299457031	0.35584874792848	6.22023809523809	Mif;Ptges2
GO:0007610	behavior	biological_process	2	336	20	20900	0.0404646299457031	0.35584874792848	6.22023809523809	Itga3;Pmch
GO:0015935	small ribosomal subunit	cellular_component	2	336	20	20900	0.0404646299457031	0.35584874792848	6.22023809523809	Rps6;Rps23
GO:0099173	postsynapse organization	biological_process	2	336	20	20900	0.0404646299457031	0.35584874792848	6.22023809523809	Lama5;Itga3
GO:1901379	regulation of potassium ion transmembrane transport	biological_process	2	336	20	20900	0.0404646299457031	0.35584874792848	6.22023809523809	Kcnab1;Kcnip1
GO:1905564	positive regulation of vascular endothelial cell proliferation	biological_process	2	336	20	20900	0.0404646299457031	0.35584874792848	6.22023809523809	Mdk;Stat3
GO:0140297	DNA-binding transcription factor binding	molecular_function	7	336	197	20900	0.040516680467763	0.35584874792848	2.21023688663283	Crebbp;Mef2a;Vhl;Pura;Purb;Ptma;Stat3
GO:0071456	cellular response to hypoxia	biological_process	4	336	81	20900	0.0416117683578954	0.362892805792589	3.07172251616696	Nol3;Bnip3l;Higd1a;Rptor
GO:0000775	chromosome, centromeric region	cellular_component	6	336	157	20900	0.0416462878374203	0.362892805792589	2.37716	Ckap5;Clasp1;Dynlt3;Zw10;Nup43;Fbxo28
GO:0019901	protein kinase binding	molecular_function	15	336	568	20900	0.0422363089226323	0.362892805792589	1.6426685110664	Llgl1;Bag5;Mef2a;Ptk2;Eef1a1;Ptprk;Rac1;Sv2a;Akap7;Rps6;Prkaca;Apba1;Stat3;Rptor;Tom1l1
GO:0034451	centriolar satellite	cellular_component	5	336	119	20900	0.0432771421511878	0.362892805792589	2.61354541816727	Patj;Rab11fip5;Ccdc66;Ubn1;Flii
GO:0065003	protein-containing complex assembly	biological_process	5	336	119	20900	0.0432771421511878	0.362892805792589	2.61354541816727	Clgn;Llgl1;Ikbkg;Pde4d;Zw10
GO:0050821	protein stabilization	biological_process	7	336	200	20900	0.0433573036514058	0.362892805792589	2.17708333333333	Glmp;Hypk;Atp1b3;Bag5;Cct7;Tsc1;Naa16
GO:0045211	postsynaptic membrane	cellular_component	9	336	288	20900	0.0440252791306917	0.362892805792589	1.9438244047619	Kcnc3;Itga3;Slc8a1;Strn;Arc;Ncam1;Prrt2;Tmub1;Grik5
GO:0006406	mRNA export from nucleus	biological_process	3	336	49	20900	0.0440858667959668	0.362892805792589	3.80830903790087	Fyttd1;Eif4a3;Nup88
GO:0010718	positive regulation of epithelial to mesenchymal transition	biological_process	3	336	49	20900	0.0440858667959668	0.362892805792589	3.80830903790087	Mdk;Ptk2;Pdpn
GO:0030155	regulation of cell adhesion	biological_process	3	336	49	20900	0.0440858667959668	0.362892805792589	3.80830903790087	Lama5;Ptk2;Pdpn
GO:0035774	positive regulation of insulin secretion involved in cellular response to glucose stimulus	biological_process	3	336	49	20900	0.0440858667959668	0.362892805792589	3.80830903790087	Rac1;Dynll1;Mpc2
GO:0048813	dendrite morphogenesis	biological_process	3	336	49	20900	0.0440858667959668	0.362892805792589	3.80830903790087	Mef2a;Ppp3ca;Rac1
GO:0007097	nuclear migration	biological_process	2	336	21	20900	0.0442589946510364	0.362892805792589	5.92403628117914	Clmn;Ptk2
GO:0014009	glial cell proliferation	biological_process	2	336	21	20900	0.0442589946510364	0.362892805792589	5.92403628117914	Dbi;Nfib
GO:0016082	synaptic vesicle priming	biological_process	2	336	21	20900	0.0442589946510364	0.362892805792589	5.92403628117914	Vamp1;Sv2a
GO:0051010	microtubule plus-end binding	molecular_function	2	336	21	20900	0.0442589946510364	0.362892805792589	5.92403628117914	Ckap5;Clasp1
GO:0051016	barbed-end actin filament capping	biological_process	2	336	21	20900	0.0442589946510364	0.362892805792589	5.92403628117914	Capza1;Flii
GO:0051481	negative regulation of cytosolic calcium ion concentration	biological_process	2	336	21	20900	0.0442589946510364	0.362892805792589	5.92403628117914	Nol3;Slc8a1
GO:0070498	interleukin-1-mediated signaling pathway	biological_process	2	336	21	20900	0.0442589946510364	0.362892805792589	5.92403628117914	Egr1;Il1r1
GO:0007626	locomotory behavior	biological_process	5	336	120	20900	0.0445903999942006	0.364336195074566	2.59176587301587	Ckap5;Strn;Espn;Apba1;Hexb
GO:0032729	positive regulation of type II interferon production	biological_process	4	336	83	20900	0.0448497757187013	0.365180404020889	2.99770510613884	Cd276;Pde4d;Il1r1;Tyk2
GO:0002020	protease binding	molecular_function	6	336	161	20900	0.0460939122689576	0.365180404020889	2.31810115350488	Mif;Nfrkb;Adamts4;Itga3;Adrm1;Il1r1
GO:0006936	muscle contraction	biological_process	3	336	50	20900	0.0463604858750253	0.365180404020889	3.73214285714286	Tpm4;Tmod3;Tpm3
GO:0045727	positive regulation of translation	biological_process	4	336	84	20900	0.0465202194194946	0.365180404020889	2.96201814058957	Eif3d;Larp6;Eif4a3;Rpl26
GO:0030335	positive regulation of cell migration	biological_process	8	336	247	20900	0.0469606333985651	0.365180404020889	2.01465201465201	Fam89b;Mdk;Ptk2;Ppp3ca;Map4k4;Mcam;Pdpn;Stat3
GO:0000979	RNA polymerase II core promoter sequence-specific DNA binding	molecular_function	2	336	22	20900	0.0481793444769201	0.365180404020889	5.6547619047619	Gtf2a1;Egr1
GO:0001891	phagocytic cup	cellular_component	2	336	22	20900	0.0481793444769201	0.365180404020889	5.6547619047619	Rac1;Bin2
GO:0005697	telomerase holoenzyme complex	cellular_component	2	336	22	20900	0.0481793444769201	0.365180404020889	5.6547619047619	Snrpd3;Snrpe
GO:0030515	snoRNA binding	molecular_function	2	336	22	20900	0.0481793444769201	0.365180404020889	5.6547619047619	Nop58;Sde2
GO:0042975	peroxisome proliferator activated receptor binding	molecular_function	2	336	22	20900	0.0481793444769201	0.365180404020889	5.6547619047619	Crebbp;Ikbkg
GO:0043149	stress fiber assembly	biological_process	2	336	22	20900	0.0481793444769201	0.365180404020889	5.6547619047619	Pdlim1;Phactr1
GO:0048646	anatomical structure formation involved in morphogenesis	biological_process	2	336	22	20900	0.0481793444769201	0.365180404020889	5.6547619047619	Dlx6;Nog
GO:0010507	negative regulation of autophagy	biological_process	3	336	51	20900	0.0486920386150854	0.365180404020889	3.65896358543417	Ptk2;Stat3;Rptor
GO:0042393	histone binding	molecular_function	6	336	166	20900	0.052054013183073	0.365180404020889	2.24827882960413	Uhrf2;Chd5;Ssrp1;Chd8;Sart3;Ptma
GO:0034704	calcium channel complex	cellular_component	2	336	23	20900	0.052220674539791	0.365180404020889	5.40890269151139	Pde4d;Micu1
GO:0035640	exploration behavior	biological_process	2	336	23	20900	0.052220674539791	0.365180404020889	5.40890269151139	Itga3;Nog
GO:0046889	positive regulation of lipid biosynthetic process	biological_process	2	336	23	20900	0.052220674539791	0.365180404020889	5.40890269151139	Dbi;Rptor
GO:0061001	regulation of dendritic spine morphogenesis	biological_process	2	336	23	20900	0.052220674539791	0.365180404020889	5.40890269151139	Pdlim5;Arc
GO:0140416	transcription regulator inhibitor activity	molecular_function	2	336	23	20900	0.052220674539791	0.365180404020889	5.40890269151139	Pura;Nfib
GO:2001224	positive regulation of neuron migration	biological_process	2	336	23	20900	0.052220674539791	0.365180404020889	5.40890269151139	Mdk;Il1r1
GO:0008017	microtubule binding	molecular_function	8	336	253	20900	0.0526580462005994	0.365180404020889	1.96687370600414	Ckap5;Clasp1;Gas2l1;Map4k4;Vapa;Strbp;Cript;Ccdc66
GO:0051087	protein-folding chaperone binding	molecular_function	5	336	126	20900	0.0529675566197542	0.365180404020889	2.46834845049131	Timm10;Bag5;Pdpn;Tsc1;Lbr
GO:0008289	lipid binding	molecular_function	10	336	345	20900	0.0532144811453709	0.365180404020889	1.80296756383713	Rbp2;Cyth1;Pitpnm3;Dbi;Golph3;Unc119;Unc119b;Gramd1b;Faah;Bin3
GO:0030170	pyridoxal phosphate binding	molecular_function	3	336	53	20900	0.0535238062751282	0.365180404020889	3.52088948787062	Shmt2;Mtarc2;Mocos
GO:0032588	trans-Golgi network membrane	cellular_component	3	336	53	20900	0.0535238062751282	0.365180404020889	3.52088948787062	Llgl1;Nsg2;Scamp5
GO:0051028	mRNA transport	biological_process	4	336	88	20900	0.0535437489888508	0.365180404020889	2.82738095238095	Fyttd1;Arc;Nup88;Nup43
GO:0005874	microtubule	cellular_component	10	336	346	20900	0.05405615523097	0.365180404020889	1.79775667492431	Ttll5;Slc8a1;Clasp1;Gas2l1;Cct7;Dynlt3;Gabarapl1;Dynll1;Ccdc66;Tubb2b
GO:0048306	calcium-dependent protein binding	molecular_function	4	336	89	20900	0.0553846876283311	0.365180404020889	2.7956126270733	S100a10;Anxa11;S100a6;Plscr3
GO:0000287	magnesium ion binding	molecular_function	7	336	212	20900	0.0559893135407678	0.365180404020889	2.05385220125786	Clybl;Exd2;Rp2;Prkaca;Me1;Plscr3;Adcy2
GO:0034614	cellular response to reactive oxygen species	biological_process	3	336	54	20900	0.0560228838724529	0.365180404020889	3.45568783068783	Pdk2;Slc8a1;Ptprk
GO:0005751	mitochondrial respiratory chain complex IV	cellular_component	2	336	24	20900	0.0563781074696264	0.365180404020889	5.18353174603175	Ndufa4;Cox7c
GO:0005891	voltage-gated calcium channel complex	cellular_component	2	336	24	20900	0.0563781074696264	0.365180404020889	5.18353174603175	Cacna2d3;Pde4d
GO:0006893	Golgi to plasma membrane transport	biological_process	2	336	24	20900	0.0563781074696264	0.365180404020889	5.18353174603175	Llgl1;Ccdc93
GO:0008637	apoptotic mitochondrial changes	biological_process	2	336	24	20900	0.0563781074696264	0.365180404020889	5.18353174603175	Rnf7;Ppif
GO:0010763	positive regulation of fibroblast migration	biological_process	2	336	24	20900	0.0563781074696264	0.365180404020889	5.18353174603175	Slc8a1;Ptk2
GO:0035371	microtubule plus-end	cellular_component	2	336	24	20900	0.0563781074696264	0.365180404020889	5.18353174603175	Ckap5;Gas2l1
GO:0097038	perinuclear endoplasmic reticulum	cellular_component	2	336	24	20900	0.0563781074696264	0.365180404020889	5.18353174603175	Dbi;Cisd2
GO:0042803	protein homodimerization activity	molecular_function	19	336	798	20900	0.0580478725184429	0.365180404020889	1.48100907029478	Acsl6;S100a10;Pdk2;Lrrfip1;Gnptg;Tpm4;Timm10;Pafah1b3;Ikbkg;Cisd2;S100a6;Shmt2;Vapa;Exd2;Bnip3l;Ccdc66;Bst2;Stat3;Nog
GO:0048477	oogenesis	biological_process	3	336	55	20900	0.0585766234320729	0.365180404020889	3.39285714285714	Mdk;Adrm1;Hexb
GO:0005759	mitochondrial matrix	cellular_component	6	336	172	20900	0.0597995977525933	0.365180404020889	2.16985049833887	Rida;Shmt2;Ppif;Sardh;Mars2;Hsd17b8
GO:0010759	positive regulation of macrophage chemotaxis	biological_process	2	336	25	20900	0.0606468906237212	0.365180404020889	4.97619047619048	Mdk;Ptk2
GO:0034237	protein kinase A regulatory subunit binding	molecular_function	2	336	25	20900	0.0606468906237212	0.365180404020889	4.97619047619048	Akap7;Prkaca
GO:0070509	calcium ion import	biological_process	2	336	25	20900	0.0606468906237212	0.365180404020889	4.97619047619048	Slc8a1;Micu1
GO:0070530	K63-linked polyubiquitin modification-dependent protein binding	molecular_function	2	336	25	20900	0.0606468906237212	0.365180404020889	4.97619047619048	Ikbkg;Nploc4
GO:0007218	neuropeptide signaling pathway	biological_process	4	336	92	20900	0.0611099667731153	0.365180404020889	2.70445134575569	Nts;Gal;Agrp;Pmch
GO:0008021	synaptic vesicle	cellular_component	6	336	173	20900	0.0611537813841456	0.365180404020889	2.15730800990917	Dbi;Sv2a;Tmem230;Prrt2;Scamp5;Clcn4
GO:0030178	negative regulation of Wnt signaling pathway	biological_process	3	336	56	20900	0.0611843949184536	0.365180404020889	3.33227040816327	Vgll4;Tax1bp3;Chd8
GO:0099171	presynaptic modulation of chemical synaptic transmission	biological_process	3	336	56	20900	0.0611843949184536	0.365180404020889	3.33227040816327	Cyth1;Apba1;Nog
GO:0016607	nuclear speck	cellular_component	10	336	356	20900	0.0629591702301891	0.365180404020889	1.74725789192081	Chd5;Adamts4;Atxn2l;Fyttd1;Bnip3l;Prkaca;Hikeshi;Sde2;Mbd1;Nup43
GO:0000139	Golgi membrane	cellular_component	8	336	263	20900	0.0631054077370416	0.365180404020889	1.8920876335325	Gpsm1;Gnptg;Ptges2;Pi4k2a;Vapa;Rac1;Apoo;Scamp5
GO:0042734	presynaptic membrane	cellular_component	6	336	175	20900	0.0639164549829338	0.365180404020889	2.13265306122449	Kcnc3;Pi4k2a;Efnb2;Ncam1;Prrt2;Grik5
GO:0043236	laminin binding	molecular_function	2	336	26	20900	0.0650223933566683	0.365180404020889	4.78479853479853	Itga3;Tinagl1
GO:0051537	2 iron, 2 sulfur cluster binding	molecular_function	2	336	26	20900	0.0650223933566683	0.365180404020889	4.78479853479853	Isca2;Cisd2
GO:0071425	hematopoietic stem cell proliferation	biological_process	2	336	26	20900	0.0650223933566683	0.365180404020889	4.78479853479853	Sart3;Babam1
GO:0101031	protein folding chaperone complex	cellular_component	2	336	26	20900	0.0650223933566683	0.365180404020889	4.78479853479853	Dnajb11;Tsc1
GO:2000147	positive regulation of cell motility	biological_process	2	336	26	20900	0.0650223933566683	0.365180404020889	4.78479853479853	Cavin1;Pdpn
GO:0046982	protein heterodimerization activity	molecular_function	9	336	312	20900	0.0660749765675516	0.365180404020889	1.79429945054945	Gtf2a1;Tpm4;Itga3;Pafah1b3;Ikbkg;Mef2a;Vapa;Micu1;Tubb2b
GO:0007162	negative regulation of cell adhesion	biological_process	3	336	58	20900	0.0665594045334055	0.365180404020889	3.2173645320197	Mdk;Epha5;Plxnc1
GO:0051496	positive regulation of stress fiber assembly	biological_process	3	336	58	20900	0.0665594045334055	0.365180404020889	3.2173645320197	S100a10;Rac1;Tsc1
GO:0007179	transforming growth factor beta receptor signaling pathway	biological_process	4	336	95	20900	0.0671360630059701	0.365180404020889	2.61904761904762	Dcp1a;Ptk2;Ptprk;Stat3
GO:0005244	voltage-gated monoatomic ion channel activity	molecular_function	5	336	136	20900	0.0688282998041982	0.365180404020889	2.28685224089636	Kcnab1;Kcnc3;Cacna2d3;Clic1;Kcnip1
GO:0008234	cysteine-type peptidase activity	molecular_function	5	336	136	20900	0.0688282998041982	0.365180404020889	2.28685224089636	Senp7;Capn5;Hint1;Tinagl1;Usp24
GO:0030544	Hsp70 protein binding	molecular_function	3	336	59	20900	0.0693252774887245	0.365180404020889	3.16283292978208	Hikeshi;Tsc1;Cyp27a1
GO:0006883	intracellular sodium ion homeostasis	biological_process	2	336	27	20900	0.0695001043454641	0.365180404020889	4.60758377425044	Slc8a1;Atp1b3
GO:0031090	organelle membrane	cellular_component	2	336	27	20900	0.0695001043454641	0.365180404020889	4.60758377425044	Vamp5;Faah
GO:0032781	positive regulation of ATP-dependent activity	biological_process	2	336	27	20900	0.0695001043454641	0.365180404020889	4.60758377425044	Atp1b3;Dnajb11
GO:0034063	stress granule assembly	biological_process	2	336	27	20900	0.0695001043454641	0.365180404020889	4.60758377425044	Atxn2l;Rps23
GO:0050678	regulation of epithelial cell proliferation	biological_process	2	336	27	20900	0.0695001043454641	0.365180404020889	4.60758377425044	Lama5;Hmgn1
GO:0050850	positive regulation of calcium-mediated signaling	biological_process	2	336	27	20900	0.0695001043454641	0.365180404020889	4.60758377425044	Hint1;Ncam1
GO:0051233	spindle midzone	cellular_component	2	336	27	20900	0.0695001043454641	0.365180404020889	4.60758377425044	Unc119;Arl8a
GO:0051262	protein tetramerization	biological_process	2	336	27	20900	0.0695001043454641	0.365180404020889	4.60758377425044	Kcnc3;Shmt2
GO:2001222	regulation of neuron migration	biological_process	2	336	27	20900	0.0695001043454641	0.365180404020889	4.60758377425044	Phactr1;Rac1
GO:0042127	regulation of cell population proliferation	biological_process	6	336	179	20900	0.069658993223998	0.365180404020889	2.08499600957702	Emilin1;Birc6;Meak7;Mif;Ptk2;Stat3
GO:0000226	microtubule cytoskeleton organization	biological_process	5	336	137	20900	0.0705442761864048	0.365180404020889	2.27015988877303	Ttll5;Clasp1;Ptk2;Txndc9;Tubb2b
GO:0006813	potassium ion transport	biological_process	5	336	137	20900	0.0705442761864048	0.365180404020889	2.27015988877303	Kcnab1;Kcnc3;Atp1b3;Tsc1;Kcnip1
GO:0008270	zinc ion binding	molecular_function	17	336	715	20900	0.0710043515348802	0.365180404020889	1.47893772893773	Crebbp;Dtnb;Dtna;Ltn1;Mybbp1a;Adamts4;Rnf7;Rnpep;Dnpep;S100a6;Shmt2;Bhmt;Rps29;Zcchc17;Egr1;Zmat4;Mbd1
GO:0071013	catalytic step 2 spliceosome	cellular_component	4	336	97	20900	0.0713184188746052	0.365180404020889	2.56504663721159	Snrpd3;Snrpe;Eif4a3;Snrpd1
GO:0000502	proteasome complex	cellular_component	3	336	60	20900	0.0721424545204133	0.365180404020889	3.11011904761905	Adrm1;Psma1;Psmb6
GO:0016197	endosomal transport	biological_process	3	336	60	20900	0.0721424545204133	0.365180404020889	3.11011904761905	Bltp1;Washc2;Nsg2
GO:0034765	regulation of monoatomic ion transmembrane transport	biological_process	5	336	138	20900	0.0722836823645618	0.365180404020889	2.25370945479641	Kcnab1;Kcnc3;Cacna2d3;Clic1;Kcnip1
GO:0005868	cytoplasmic dynein complex	cellular_component	2	336	28	20900	0.0740756289686793	0.365180404020889	4.44302721088435	Dynlt3;Dynll1
GO:0070979	protein K11-linked ubiquitination	biological_process	2	336	28	20900	0.0740756289686793	0.365180404020889	4.44302721088435	Ube2d3;Ube2s
GO:0071480	cellular response to gamma radiation	biological_process	2	336	28	20900	0.0740756289686793	0.365180404020889	4.44302721088435	Rpl26;Egr1
GO:0099149	regulation of postsynaptic neurotransmitter receptor internalization	biological_process	2	336	28	20900	0.0740756289686793	0.365180404020889	4.44302721088435	Arc;Efnb2
GO:0099170	postsynaptic modulation of chemical synaptic transmission	biological_process	2	336	28	20900	0.0740756289686793	0.365180404020889	4.44302721088435	Ppp3ca;Prkaca
GO:0000792	heterochromatin	cellular_component	3	336	61	20900	0.0750102079813724	0.365180404020889	3.05913348946136	Uhrf2;Chd5;Mbd1
GO:0008654	phospholipid biosynthetic process	biological_process	3	336	61	20900	0.0750102079813724	0.365180404020889	3.05913348946136	Acsl6;Lpcat4;Hexb
GO:0005777	peroxisome	cellular_component	5	336	141	20900	0.0776417959330608	0.365180404020889	2.20575818980074	Acsl6;Ccdc33;Rida;Mtarc2;Agps
GO:0017148	negative regulation of translation	biological_process	4	336	100	20900	0.0778355668182235	0.365180404020889	2.48809523809524	Rida;Rpl13a;Eif4a3;Tsc1
GO:0031901	early endosome membrane	cellular_component	4	336	100	20900	0.0778355668182235	0.365180404020889	2.48809523809524	Llgl1;Washc2;Pi4k2a;Rac1
GO:0001765	membrane raft assembly	biological_process	1	336	5	20900	0.0778466470388574	0.365180404020889	12.4404761904762	S100a10
GO:0002093	auditory receptor cell morphogenesis	biological_process	1	336	5	20900	0.0778466470388574	0.365180404020889	12.4404761904762	Rac1
GO:0002191	cap-dependent translational initiation	biological_process	1	336	5	20900	0.0778466470388574	0.365180404020889	12.4404761904762	Eif3d
GO:0002309	T cell proliferation involved in immune response	biological_process	1	336	5	20900	0.0778466470388574	0.365180404020889	12.4404761904762	Rps6
GO:0002551	mast cell chemotaxis	biological_process	1	336	5	20900	0.0778466470388574	0.365180404020889	12.4404761904762	Rac1
GO:0002906	negative regulation of mature B cell apoptotic process	biological_process	1	336	5	20900	0.0778466470388574	0.365180404020889	12.4404761904762	Mif
GO:0003711	transcription elongation factor activity	molecular_function	1	336	5	20900	0.0778466470388574	0.365180404020889	12.4404761904762	Vhl
GO:0004111	creatine kinase activity	molecular_function	1	336	5	20900	0.0778466470388574	0.365180404020889	12.4404761904762	Map4k4
GO:0004563	beta-N-acetylhexosaminidase activity	molecular_function	1	336	5	20900	0.0778466470388574	0.365180404020889	12.4404761904762	Hexb
GO:0004740	pyruvate dehydrogenase (acetyl-transferring) kinase activity	molecular_function	1	336	5	20900	0.0778466470388574	0.365180404020889	12.4404761904762	Pdk2
GO:0005095	GTPase inhibitor activity	molecular_function	1	336	5	20900	0.0778466470388574	0.365180404020889	12.4404761904762	Pde6d
GO:0005225	volume-sensitive anion channel activity	molecular_function	1	336	5	20900	0.0778466470388574	0.365180404020889	12.4404761904762	Lrrc8a
GO:0005253	monoatomic anion channel activity	molecular_function	1	336	5	20900	0.0778466470388574	0.365180404020889	12.4404761904762	Lrrc8a
GO:0005432	calcium:sodium antiporter activity	molecular_function	1	336	5	20900	0.0778466470388574	0.365180404020889	12.4404761904762	Slc8a1
GO:0005672	transcription factor TFIIA complex	cellular_component	1	336	5	20900	0.0778466470388574	0.365180404020889	12.4404761904762	Gtf2a1
GO:0006361	transcription initiation at RNA polymerase I promoter	biological_process	1	336	5	20900	0.0778466470388574	0.365180404020889	12.4404761904762	Cavin1
GO:0006565	L-serine catabolic process	biological_process	1	336	5	20900	0.0778466470388574	0.365180404020889	12.4404761904762	Shmt2
GO:0006972	hyperosmotic response	biological_process	1	336	5	20900	0.0778466470388574	0.365180404020889	12.4404761904762	Rac1
GO:0008065	establishment of blood-nerve barrier	biological_process	1	336	5	20900	0.0778466470388574	0.365180404020889	12.4404761904762	Hapln2
GO:0008517	folic acid transmembrane transporter activity	molecular_function	1	336	5	20900	0.0778466470388574	0.365180404020889	12.4404761904762	Pdpn
GO:0009113	purine nucleobase biosynthetic process	biological_process	1	336	5	20900	0.0778466470388574	0.365180404020889	12.4404761904762	Shmt2
GO:0015884	folic acid transport	biological_process	1	336	5	20900	0.0778466470388574	0.365180404020889	12.4404761904762	Pdpn
GO:0019243	methylglyoxal catabolic process to D-lactate via S-lactoyl-glutathione	biological_process	1	336	5	20900	0.0778466470388574	0.365180404020889	12.4404761904762	Haghl
GO:0022417	protein maturation by protein folding	biological_process	1	336	5	20900	0.0778466470388574	0.365180404020889	12.4404761904762	Prdx4
GO:0030209	dermatan sulfate catabolic process	biological_process	1	336	5	20900	0.0778466470388574	0.365180404020889	12.4404761904762	Hexb
GO:0030951	establishment or maintenance of microtubule cytoskeleton polarity	biological_process	1	336	5	20900	0.0778466470388574	0.365180404020889	12.4404761904762	Ckap5
GO:0032182	ubiquitin-like protein binding	molecular_function	1	336	5	20900	0.0778466470388574	0.365180404020889	12.4404761904762	Dcun1d1
GO:0032366	intracellular sterol transport	biological_process	1	336	5	20900	0.0778466470388574	0.365180404020889	12.4404761904762	Gramd1b
GO:0033192	calmodulin-dependent protein phosphatase activity	molecular_function	1	336	5	20900	0.0778466470388574	0.365180404020889	12.4404761904762	Ppp3ca
GO:0036042	long-chain fatty acyl-CoA binding	molecular_function	1	336	5	20900	0.0778466470388574	0.365180404020889	12.4404761904762	Dbi
GO:0036150	phosphatidylserine acyl-chain remodeling	biological_process	1	336	5	20900	0.0778466470388574	0.365180404020889	12.4404761904762	Lpcat4
GO:0042134	rRNA primary transcript binding	molecular_function	1	336	5	20900	0.0778466470388574	0.365180404020889	12.4404761904762	Cavin1
GO:0042719	mitochondrial intermembrane space protein transporter complex	cellular_component	1	336	5	20900	0.0778466470388574	0.365180404020889	12.4404761904762	Timm10
GO:0043949	regulation of cAMP-mediated signaling	biological_process	1	336	5	20900	0.0778466470388574	0.365180404020889	12.4404761904762	Pde4d
GO:0045053	protein retention in Golgi apparatus	biological_process	1	336	5	20900	0.0778466470388574	0.365180404020889	12.4404761904762	Golph3
GO:0045822	negative regulation of heart contraction	biological_process	1	336	5	20900	0.0778466470388574	0.365180404020889	12.4404761904762	Pde4d
GO:0048254	snoRNA localization	biological_process	1	336	5	20900	0.0778466470388574	0.365180404020889	12.4404761904762	Nop58
GO:0048525	negative regulation of viral process	biological_process	1	336	5	20900	0.0778466470388574	0.365180404020889	12.4404761904762	Crebbp
GO:0048597	post-embryonic camera-type eye morphogenesis	biological_process	1	336	5	20900	0.0778466470388574	0.365180404020889	12.4404761904762	Hmgn1
GO:0050833	pyruvate transmembrane transporter activity	molecular_function	1	336	5	20900	0.0778466470388574	0.365180404020889	12.4404761904762	Mpc2
GO:0051562	negative regulation of mitochondrial calcium ion concentration	biological_process	1	336	5	20900	0.0778466470388574	0.365180404020889	12.4404761904762	Nol3
GO:0051668	localization within membrane	biological_process	1	336	5	20900	0.0778466470388574	0.365180404020889	12.4404761904762	Rac1
GO:0060137	maternal process involved in parturition	biological_process	1	336	5	20900	0.0778466470388574	0.365180404020889	12.4404761904762	Kalrn
GO:0060219	camera-type eye photoreceptor cell differentiation	biological_process	1	336	5	20900	0.0778466470388574	0.365180404020889	12.4404761904762	Prom1
GO:0060473	cortical granule	cellular_component	1	336	5	20900	0.0778466470388574	0.365180404020889	12.4404761904762	Hexb
GO:0060676	ureteric bud formation	biological_process	1	336	5	20900	0.0778466470388574	0.365180404020889	12.4404761904762	Nog
GO:0061073	ciliary body morphogenesis	biological_process	1	336	5	20900	0.0778466470388574	0.365180404020889	12.4404761904762	Vhl
GO:0061574	ASAP complex	cellular_component	1	336	5	20900	0.0778466470388574	0.365180404020889	12.4404761904762	Sart3
GO:0061673	mitotic spindle astral microtubule	cellular_component	1	336	5	20900	0.0778466470388574	0.365180404020889	12.4404761904762	Dynlt3
GO:0070139	SUMO-specific endopeptidase activity	molecular_function	1	336	5	20900	0.0778466470388574	0.365180404020889	12.4404761904762	Senp7
GO:0070252	actin-mediated cell contraction	biological_process	1	336	5	20900	0.0778466470388574	0.365180404020889	12.4404761904762	Pdpn
GO:0072178	nephric duct morphogenesis	biological_process	1	336	5	20900	0.0778466470388574	0.365180404020889	12.4404761904762	Efnb2
GO:0072538	T-helper 17 type immune response	biological_process	1	336	5	20900	0.0778466470388574	0.365180404020889	12.4404761904762	Stat3
GO:0075525	viral translational termination-reinitiation	biological_process	1	336	5	20900	0.0778466470388574	0.365180404020889	12.4404761904762	Eif3d
GO:0090114	COPII-coated vesicle budding	biological_process	1	336	5	20900	0.0778466470388574	0.365180404020889	12.4404761904762	Vapa
GO:0097411	hypoxia-inducible factor-1alpha signaling pathway	biological_process	1	336	5	20900	0.0778466470388574	0.365180404020889	12.4404761904762	Vhl
GO:0098735	positive regulation of the force of heart contraction	biological_process	1	336	5	20900	0.0778466470388574	0.365180404020889	12.4404761904762	Slc8a1
GO:0098888	extrinsic component of presynaptic membrane	cellular_component	1	336	5	20900	0.0778466470388574	0.365180404020889	12.4404761904762	Cyth1
GO:0098966	perisynaptic extracellular matrix	cellular_component	1	336	5	20900	0.0778466470388574	0.365180404020889	12.4404761904762	Acan
GO:0099578	regulation of translation at postsynapse, modulating synaptic transmission	biological_process	1	336	5	20900	0.0778466470388574	0.365180404020889	12.4404761904762	Eif4a3
GO:0140206	dipeptide import across plasma membrane	biological_process	1	336	5	20900	0.0778466470388574	0.365180404020889	12.4404761904762	Slc15a2
GO:0140361	cyclic-GMP-AMP transmembrane import across plasma membrane	biological_process	1	336	5	20900	0.0778466470388574	0.365180404020889	12.4404761904762	Lrrc8a
GO:0140824	thioredoxin-dependent peroxiredoxin activity	molecular_function	1	336	5	20900	0.0778466470388574	0.365180404020889	12.4404761904762	Prdx4
GO:1900037	regulation of cellular response to hypoxia	biological_process	1	336	5	20900	0.0778466470388574	0.365180404020889	12.4404761904762	Stat3
GO:1900077	negative regulation of cellular response to insulin stimulus	biological_process	1	336	5	20900	0.0778466470388574	0.365180404020889	12.4404761904762	Sco1
GO:1900186	negative regulation of clathrin-dependent endocytosis	biological_process	1	336	5	20900	0.0778466470388574	0.365180404020889	12.4404761904762	Unc119
GO:1901844	regulation of cell communication by electrical coupling involved in cardiac conduction	biological_process	1	336	5	20900	0.0778466470388574	0.365180404020889	12.4404761904762	Pde4d
GO:1903039	positive regulation of leukocyte cell-cell adhesion	biological_process	1	336	5	20900	0.0778466470388574	0.365180404020889	12.4404761904762	Mdk
GO:1903347	negative regulation of bicellular tight junction assembly	biological_process	1	336	5	20900	0.0778466470388574	0.365180404020889	12.4404761904762	Rps6
GO:1904261	positive regulation of basement membrane assembly involved in embryonic body morphogenesis	biological_process	1	336	5	20900	0.0778466470388574	0.365180404020889	12.4404761904762	Clasp1
GO:1904959	regulation of cytochrome-c oxidase activity	biological_process	1	336	5	20900	0.0778466470388574	0.365180404020889	12.4404761904762	Sco1
GO:2000386	positive regulation of ovarian follicle development	biological_process	1	336	5	20900	0.0778466470388574	0.365180404020889	12.4404761904762	Rac1
GO:2000436	positive regulation of protein neddylation	biological_process	1	336	5	20900	0.0778466470388574	0.365180404020889	12.4404761904762	Dcun1d1
GO:2000622	regulation of nuclear-transcribed mRNA catabolic process, nonsense-mediated decay	biological_process	1	336	5	20900	0.0778466470388574	0.365180404020889	12.4404761904762	Eif4a3
GO:0014704	intercalated disc	cellular_component	3	336	62	20900	0.0779277943035438	0.365180404020889	3.00979262672811	Vamp5;Slc8a1;Ptk2
GO:0022604	regulation of cell morphogenesis	biological_process	2	336	29	20900	0.0787446867386576	0.365180404020889	4.28981937602627	Arc;Rac1
GO:0043001	Golgi to plasma membrane protein transport	biological_process	2	336	29	20900	0.0787446867386576	0.365180404020889	4.28981937602627	Vamp5;Golph3
GO:0043069	negative regulation of programmed cell death	biological_process	2	336	29	20900	0.0787446867386576	0.365180404020889	4.28981937602627	Ncam1;Bnip3l
GO:0045921	positive regulation of exocytosis	biological_process	2	336	29	20900	0.0787446867386576	0.365180404020889	4.28981937602627	S100a10;Clasp1
GO:0060425	lung morphogenesis	biological_process	2	336	29	20900	0.0787446867386576	0.365180404020889	4.28981937602627	Rpl13a;Nog
GO:0005938	cell cortex	cellular_component	5	336	142	20900	0.0794742104161925	0.365180404020889	2.19022468142186	Gpsm1;Ermn;Clasp1;Rac1;Tsc1
GO:0006629	lipid metabolic process	biological_process	17	336	727	20900	0.0798281306441889	0.365180404020889	1.45452610205017	Bltp1;Acsl6;Pafah1b3;Rida;Ptges2;Pi4k2a;Them4;Lpcat4;Hexb;Gsta3;Hsd17b11;Faah;Agps;Hacd3;Cyp27a1;Hsd17b8;Lbr
GO:0035176	social behavior	biological_process	3	336	63	20900	0.0808944551053161	0.365180404020889	2.96201814058957	Kalrn;Chd8;Rptor
GO:0005923	bicellular tight junction	cellular_component	5	336	143	20900	0.0813296723759833	0.365180404020889	2.17490842490842	Patj;Cyth1;Strn;Vapa;Ubn1
GO:0006367	transcription initiation at RNA polymerase II promoter	biological_process	2	336	30	20900	0.083503108785721	0.365180404020889	4.1468253968254	Gtf2e2;Gtf2a1
GO:0035035	histone acetyltransferase binding	molecular_function	2	336	30	20900	0.083503108785721	0.365180404020889	4.1468253968254	Mef2a;Egr1
GO:0048741	skeletal muscle fiber development	biological_process	2	336	30	20900	0.083503108785721	0.365180404020889	4.1468253968254	Ppp3ca;Bin3
GO:0048821	erythrocyte development	biological_process	2	336	30	20900	0.083503108785721	0.365180404020889	4.1468253968254	Tmod3;Rps6
GO:2001243	negative regulation of intrinsic apoptotic signaling pathway	biological_process	2	336	30	20900	0.083503108785721	0.365180404020889	4.1468253968254	Nol3;Ppif
GO:0019904	protein domain specific binding	molecular_function	9	336	329	20900	0.085283742482157	0.365180404020889	1.70158488927486	Kcnab1;Crebbp;Itga3;Ikbkg;Strn;Vapa;Akap7;Prkaca;Dynll1
GO:0043679	axon terminus	cellular_component	4	336	104	20900	0.0869705839514312	0.365180404020889	2.39239926739927	Nts;Kcnc3;Slc8a1;Prrt2
GO:0060291	long-term synaptic potentiation	biological_process	3	336	65	20900	0.0869718989347008	0.365180404020889	2.87087912087912	Ckap5;Dbi;Nog
GO:0006139	nucleobase-containing compound metabolic process	biological_process	2	336	31	20900	0.0883468353933823	0.365180404020889	4.01305683563748	Exd2;Polr3h
GO:0015908	fatty acid transport	biological_process	2	336	31	20900	0.0883468353933823	0.365180404020889	4.01305683563748	Rbp2;Acsl6
GO:0034260	negative regulation of GTPase activity	biological_process	2	336	31	20900	0.0883468353933823	0.365180404020889	4.01305683563748	Gpsm1;Tsc1
GO:0090023	positive regulation of neutrophil chemotaxis	biological_process	2	336	31	20900	0.0883468353933823	0.365180404020889	4.01305683563748	Mdk;Rac1
GO:0140658	ATP-dependent chromatin remodeler activity	molecular_function	2	336	31	20900	0.0883468353933823	0.365180404020889	4.01305683563748	Chd5;Chd8
GO:0007049	cell cycle	biological_process	15	336	634	20900	0.0888627328506533	0.365180404020889	1.47166516448851	Nek4;Birc6;Uhrf2;Anxa11;Ckap5;Clasp1;Dynlt3;Babam1;Zw10;Brinp2;Ube2s;Sde2;Arl8a;Bin3;Nup43
GO:0031410	cytoplasmic vesicle	cellular_component	19	336	846	20900	0.0902964852613641	0.365180404020889	1.3969801868738	Nts;Ift74;Pde6d;Vamp1;Rab11fip5;Nsg2;Arc;Pi4k2a;Rac1;Sv2a;Tmem230;Rp2;Prkaca;Gabarapl1;Hexb;Prrt2;Saysd1;Pdpn;Scamp5
GO:0008283	cell population proliferation	biological_process	8	336	285	20900	0.0903584599279236	0.365180404020889	1.74603174603175	Birc6;Pura;Pdpn;Tsc1;Stat3;Nfib;Nog;Tyk2
GO:0007015	actin filament organization	biological_process	5	336	148	20900	0.0909492854934236	0.365180404020889	2.10143178893179	Tpm4;Ermn;Tmod3;Tpm3;Rac1
GO:0070161	anchoring junction	cellular_component	10	336	383	20900	0.0915165380370629	0.365180404020889	1.62408305358697	Patj;Cyth1;Itga3;Ptk2;Efnb2;Espn;Vapa;Pdpn;Ubn1;Flii
GO:0005096	GTPase activator activity	molecular_function	7	336	239	20900	0.0920272868813951	0.365180404020889	1.82182705718271	Tbc1d1;Llgl1;Chm;Preb;Rp2;Ralbp1;Arhgap5
GO:0001093	TFIIB-class transcription factor binding	molecular_function	1	336	6	20900	0.0926752436693883	0.365180404020889	10.3670634920635	Crebbp
GO:0004064	arylesterase activity	molecular_function	1	336	6	20900	0.0926752436693883	0.365180404020889	10.3670634920635	Pon2
GO:0004112	cyclic-nucleotide phosphodiesterase activity	molecular_function	1	336	6	20900	0.0926752436693883	0.365180404020889	10.3670634920635	Pde4d
GO:0004157	dihydropyrimidinase activity	molecular_function	1	336	6	20900	0.0926752436693883	0.365180404020889	10.3670634920635	Dpysl3
GO:0004556	alpha-amylase activity	molecular_function	1	336	6	20900	0.0926752436693883	0.365180404020889	10.3670634920635	Amy2a5
GO:0004908	interleukin-1 receptor activity	molecular_function	1	336	6	20900	0.0926752436693883	0.365180404020889	10.3670634920635	Il1r1
GO:0005131	growth hormone receptor binding	molecular_function	1	336	6	20900	0.0926752436693883	0.365180404020889	10.3670634920635	Tyk2
GO:0005372	water transmembrane transporter activity	molecular_function	1	336	6	20900	0.0926752436693883	0.365180404020889	10.3670634920635	Pdpn
GO:0005732	sno(s)RNA-containing ribonucleoprotein complex	cellular_component	1	336	6	20900	0.0926752436693883	0.365180404020889	10.3670634920635	Nop58
GO:0005955	calcineurin complex	cellular_component	1	336	6	20900	0.0926752436693883	0.365180404020889	10.3670634920635	Ppp3ca
GO:0006384	transcription initiation at RNA polymerase III promoter	biological_process	1	336	6	20900	0.0926752436693883	0.365180404020889	10.3670634920635	Polr3h
GO:0006777	Mo-molybdopterin cofactor biosynthetic process	biological_process	1	336	6	20900	0.0926752436693883	0.365180404020889	10.3670634920635	Mocos
GO:0006857	oligopeptide transport	biological_process	1	336	6	20900	0.0926752436693883	0.365180404020889	10.3670634920635	Slc15a2
GO:0006903	vesicle targeting	biological_process	1	336	6	20900	0.0926752436693883	0.365180404020889	10.3670634920635	Clasp1
GO:0007023	post-chaperonin tubulin folding pathway	biological_process	1	336	6	20900	0.0926752436693883	0.365180404020889	10.3670634920635	Tbcc
GO:0008328	ionotropic glutamate receptor complex	cellular_component	1	336	6	20900	0.0926752436693883	0.365180404020889	10.3670634920635	Grik5
GO:0010760	negative regulation of macrophage chemotaxis	biological_process	1	336	6	20900	0.0926752436693883	0.365180404020889	10.3670634920635	Mif
GO:0014051	gamma-aminobutyric acid secretion	biological_process	1	336	6	20900	0.0926752436693883	0.365180404020889	10.3670634920635	Apba1
GO:0015277	kainate selective glutamate receptor activity	molecular_function	1	336	6	20900	0.0926752436693883	0.365180404020889	10.3670634920635	Grik5
GO:0015734	taurine transport	biological_process	1	336	6	20900	0.0926752436693883	0.365180404020889	10.3670634920635	Lrrc8a
GO:0016479	negative regulation of transcription by RNA polymerase I	biological_process	1	336	6	20900	0.0926752436693883	0.365180404020889	10.3670634920635	Crebbp
GO:0018344	protein geranylgeranylation	biological_process	1	336	6	20900	0.0926752436693883	0.365180404020889	10.3670634920635	Chm
GO:0018812	3-hydroxyacyl-CoA dehydratase activity	molecular_function	1	336	6	20900	0.0926752436693883	0.365180404020889	10.3670634920635	Hacd3
GO:0019966	interleukin-1 binding	molecular_function	1	336	6	20900	0.0926752436693883	0.365180404020889	10.3670634920635	Il1r1
GO:0030207	chondroitin sulfate catabolic process	biological_process	1	336	6	20900	0.0926752436693883	0.365180404020889	10.3670634920635	Hexb
GO:0030522	intracellular receptor signaling pathway	biological_process	1	336	6	20900	0.0926752436693883	0.365180404020889	10.3670634920635	Stat3
GO:0031952	regulation of protein autophosphorylation	biological_process	1	336	6	20900	0.0926752436693883	0.365180404020889	10.3670634920635	Mob1b
GO:0031999	negative regulation of fatty acid beta-oxidation	biological_process	1	336	6	20900	0.0926752436693883	0.365180404020889	10.3670634920635	Dbi
GO:0032051	clathrin light chain binding	molecular_function	1	336	6	20900	0.0926752436693883	0.365180404020889	10.3670634920635	Nsg2
GO:0032324	molybdopterin cofactor biosynthetic process	biological_process	1	336	6	20900	0.0926752436693883	0.365180404020889	10.3670634920635	Mocos
GO:0032527	protein exit from endoplasmic reticulum	biological_process	1	336	6	20900	0.0926752436693883	0.365180404020889	10.3670634920635	Preb
GO:0032983	kainate selective glutamate receptor complex	cellular_component	1	336	6	20900	0.0926752436693883	0.365180404020889	10.3670634920635	Grik5
GO:0034647	histone H3K4me/H3K4me2/H3K4me3 demethylase activity	molecular_function	1	336	6	20900	0.0926752436693883	0.365180404020889	10.3670634920635	Riox1
GO:0035003	subapical complex	cellular_component	1	336	6	20900	0.0926752436693883	0.365180404020889	10.3670634920635	Patj
GO:0035519	protein K29-linked ubiquitination	biological_process	1	336	6	20900	0.0926752436693883	0.365180404020889	10.3670634920635	Ube2s
GO:0038154	interleukin-11-mediated signaling pathway	biological_process	1	336	6	20900	0.0926752436693883	0.365180404020889	10.3670634920635	Stat3
GO:0042030	ATPase inhibitor activity	molecular_function	1	336	6	20900	0.0926752436693883	0.365180404020889	10.3670634920635	Tsc1
GO:0042577	lipid phosphatase activity	molecular_function	1	336	6	20900	0.0926752436693883	0.365180404020889	10.3670634920635	Plpp7
GO:0042592	homeostatic process	biological_process	1	336	6	20900	0.0926752436693883	0.365180404020889	10.3670634920635	Rpl13a
GO:0043426	MRF binding	molecular_function	1	336	6	20900	0.0926752436693883	0.365180404020889	10.3670634920635	Crebbp
GO:0043515	kinetochore binding	molecular_function	1	336	6	20900	0.0926752436693883	0.365180404020889	10.3670634920635	Clasp1
GO:0043546	molybdopterin cofactor binding	molecular_function	1	336	6	20900	0.0926752436693883	0.365180404020889	10.3670634920635	Mtarc2
GO:0043615	astrocyte cell migration	biological_process	1	336	6	20900	0.0926752436693883	0.365180404020889	10.3670634920635	Hexb
GO:0046903	secretion	biological_process	1	336	6	20900	0.0926752436693883	0.365180404020889	10.3670634920635	Ptges2
GO:0048659	smooth muscle cell proliferation	biological_process	1	336	6	20900	0.0926752436693883	0.365180404020889	10.3670634920635	Nol3
GO:0051142	positive regulation of NK T cell proliferation	biological_process	1	336	6	20900	0.0926752436693883	0.365180404020889	10.3670634920635	Tyk2
GO:0051651	maintenance of location in cell	biological_process	1	336	6	20900	0.0926752436693883	0.365180404020889	10.3670634920635	Hexb
GO:0051920	peroxiredoxin activity	molecular_function	1	336	6	20900	0.0926752436693883	0.365180404020889	10.3670634920635	Prdx4
GO:0060513	prostatic bud formation	biological_process	1	336	6	20900	0.0926752436693883	0.365180404020889	10.3670634920635	Nog
GO:0060662	salivary gland cavitation	biological_process	1	336	6	20900	0.0926752436693883	0.365180404020889	10.3670634920635	Nfib
GO:0061817	endoplasmic reticulum-plasma membrane tethering	biological_process	1	336	6	20900	0.0926752436693883	0.365180404020889	10.3670634920635	Vapa
GO:0070087	chromo shadow domain binding	molecular_function	1	336	6	20900	0.0926752436693883	0.365180404020889	10.3670634920635	Lbr
GO:0070293	renal absorption	biological_process	1	336	6	20900	0.0926752436693883	0.365180404020889	10.3670634920635	Slc15a2
GO:0070447	positive regulation of oligodendrocyte progenitor proliferation	biological_process	1	336	6	20900	0.0926752436693883	0.365180404020889	10.3670634920635	Nog
GO:0070525	tRNA threonylcarbamoyladenosine metabolic process	biological_process	1	336	6	20900	0.0926752436693883	0.365180404020889	10.3670634920635	Lage3
GO:0070972	protein localization to endoplasmic reticulum	biological_process	1	336	6	20900	0.0926752436693883	0.365180404020889	10.3670634920635	Vapa
GO:0071377	cellular response to glucagon stimulus	biological_process	1	336	6	20900	0.0926752436693883	0.365180404020889	10.3670634920635	Prkaca
GO:0090063	positive regulation of microtubule nucleation	biological_process	1	336	6	20900	0.0926752436693883	0.365180404020889	10.3670634920635	Ckap5
GO:0090119	vesicle-mediated cholesterol transport	biological_process	1	336	6	20900	0.0926752436693883	0.365180404020889	10.3670634920635	Vps53
GO:0120041	positive regulation of macrophage proliferation	biological_process	1	336	6	20900	0.0926752436693883	0.365180404020889	10.3670634920635	Ptk2
GO:0120183	positive regulation of focal adhesion disassembly	biological_process	1	336	6	20900	0.0926752436693883	0.365180404020889	10.3670634920635	Map4k4
GO:0160040	mitocytosis	biological_process	1	336	6	20900	0.0926752436693883	0.365180404020889	10.3670634920635	Dynll1
GO:1902949	positive regulation of tau-protein kinase activity	biological_process	1	336	6	20900	0.0926752436693883	0.365180404020889	10.3670634920635	Egr1
GO:1903214	regulation of protein targeting to mitochondrion	biological_process	1	336	6	20900	0.0926752436693883	0.365180404020889	10.3670634920635	Bnip3l
GO:1903215	negative regulation of protein targeting to mitochondrion	biological_process	1	336	6	20900	0.0926752436693883	0.365180404020889	10.3670634920635	Nol3
GO:1903817	negative regulation of voltage-gated potassium channel activity	biological_process	1	336	6	20900	0.0926752436693883	0.365180404020889	10.3670634920635	Kcnab1
GO:1904399	heparan sulfate binding	molecular_function	1	336	6	20900	0.0926752436693883	0.365180404020889	10.3670634920635	Mdk
GO:1904960	positive regulation of cytochrome-c oxidase activity	biological_process	1	336	6	20900	0.0926752436693883	0.365180404020889	10.3670634920635	Ndufa4
GO:1905098	negative regulation of guanyl-nucleotide exchange factor activity	biological_process	1	336	6	20900	0.0926752436693883	0.365180404020889	10.3670634920635	Gpsm1
GO:1905522	negative regulation of macrophage migration	biological_process	1	336	6	20900	0.0926752436693883	0.365180404020889	10.3670634920635	Emilin1
GO:1905949	negative regulation of calcium ion import across plasma membrane	biological_process	1	336	6	20900	0.0926752436693883	0.365180404020889	10.3670634920635	Ppp3ca
GO:1990075	periciliary membrane compartment	cellular_component	1	336	6	20900	0.0926752436693883	0.365180404020889	10.3670634920635	Rp2
GO:1990246	uniplex complex	cellular_component	1	336	6	20900	0.0926752436693883	0.365180404020889	10.3670634920635	Micu1
GO:2000434	regulation of protein neddylation	biological_process	1	336	6	20900	0.0926752436693883	0.365180404020889	10.3670634920635	Dcun1d1
GO:2001137	positive regulation of endocytic recycling	biological_process	1	336	6	20900	0.0926752436693883	0.365180404020889	10.3670634920635	Eipr1
GO:2001140	positive regulation of phospholipid transport	biological_process	1	336	6	20900	0.0926752436693883	0.365180404020889	10.3670634920635	Dbi
GO:0051603	proteolysis involved in protein catabolic process	biological_process	3	336	67	20900	0.0932362158826368	0.365180404020889	2.78518123667377	Rnf123;Psma1;Psmb6
GO:0004177	aminopeptidase activity	molecular_function	2	336	32	20900	0.0932719135835815	0.365180404020889	3.88764880952381	Rnpep;Dnpep
GO:0006911	phagocytosis, engulfment	biological_process	2	336	32	20900	0.0932719135835815	0.365180404020889	3.88764880952381	Rac1;Bin2
GO:0008045	motor neuron axon guidance	biological_process	2	336	32	20900	0.0932719135835815	0.365180404020889	3.88764880952381	Rac1;Nog
GO:0019915	lipid storage	biological_process	2	336	32	20900	0.0932719135835815	0.365180404020889	3.88764880952381	Bltp1;Hexb
GO:0031669	cellular response to nutrient levels	biological_process	2	336	32	20900	0.0932719135835815	0.365180404020889	3.88764880952381	Crebbp;Rptor
GO:0032008	positive regulation of TOR signaling	biological_process	2	336	32	20900	0.0932719135835815	0.365180404020889	3.88764880952381	Golph3;Rptor
GO:0045505	dynein intermediate chain binding	molecular_function	2	336	32	20900	0.0932719135835815	0.365180404020889	3.88764880952381	Dynlt3;Dynll1
GO:0061629	RNA polymerase II-specific DNA-binding transcription factor binding	molecular_function	6	336	196	20900	0.0972664224824244	0.365180404020889	1.90415451895044	Uhrf2;Gtf2a1;Crebbp;Mef2a;Mta2;Stat3
GO:0005669	transcription factor TFIID complex	cellular_component	2	336	33	20900	0.0982744947509835	0.365180404020889	3.76984126984127	Gtf2e2;Gtf2a1
GO:0007631	feeding behavior	biological_process	2	336	33	20900	0.0982744947509835	0.365180404020889	3.76984126984127	Gal;Pmch
GO:0042273	ribosomal large subunit biogenesis	biological_process	2	336	33	20900	0.0982744947509835	0.365180404020889	3.76984126984127	Rpl7;Rpl26
GO:0045807	positive regulation of endocytosis	biological_process	2	336	33	20900	0.0982744947509835	0.365180404020889	3.76984126984127	Ckap5;Ppp3ca
GO:0097193	intrinsic apoptotic signaling pathway	biological_process	2	336	33	20900	0.0982744947509835	0.365180404020889	3.76984126984127	Mllt11;Nol3
GO:0140678	molecular function inhibitor activity	molecular_function	2	336	33	20900	0.0982744947509835	0.365180404020889	3.76984126984127	Kcnab1;Adrm1
GO:0045121	membrane raft	cellular_component	6	336	197	20900	0.099049136891262	0.365180404020889	1.89448875997099	S100a10;Cavin1;Arc;Pi4k2a;Pdpn;Adcy2
GO:0043231	intracellular membrane-bounded organelle	cellular_component	22	336	1019	20900	0.0991983580771938	0.365180404020889	1.34293658582177	Nts;Tapbpl;Acsl6;Vps53;Mybbp1a;Rab11fip5;Washc2;Cavin1;Cisd2;Golph3;Ptk2;Ptprk;Tax1bp3;Bsg;Ccdc93;Saysd1;Ap2s1;Bst2;Ergic1;Clcn4;Mbd1;Polr3h
GO:0021766	hippocampus development	biological_process	3	336	69	20900	0.0996809100714525	0.365180404020889	2.70445134575569	Mdk;Tsc1;Epha5
GO:0005741	mitochondrial outer membrane	cellular_component	6	336	198	20900	0.100849120188846	0.365180404020889	1.88492063492063	Acsl6;Rab11fip5;Cisd2;Exd2;Bnip3l;Mtarc2
GO:0006508	proteolysis	biological_process	14	336	595	20900	0.10106245964639	0.365180404020889	1.46358543417367	Senp7;Capn5;Hint1;Adamts4;Tinagl1;Usp24;Rnpep;Dnpep;Capns1;Tax1bp3;Psmb6;Josd1;Spcs3;Josd2
GO:0005643	nuclear pore	cellular_component	3	336	70	20900	0.102968828788505	0.365180404020889	2.66581632653061	Nup88;Nup43;Lbr
GO:0006334	nucleosome assembly	biological_process	3	336	70	20900	0.102968828788505	0.365180404020889	2.66581632653061	Ssrp1;Sart3;Ubn1
GO:0050660	flavin adenine dinucleotide binding	molecular_function	3	336	70	20900	0.102968828788505	0.365180404020889	2.66581632653061	Mto1;Agps;Sardh
GO:0005834	heterotrimeric G-protein complex	cellular_component	2	336	34	20900	0.103350832345389	0.365180404020889	3.65896358543417	Gng3;Gnb4
GO:0045672	positive regulation of osteoclast differentiation	biological_process	2	336	34	20900	0.103350832345389	0.365180404020889	3.65896358543417	Ppp3ca;Rptor
GO:0001501	skeletal system development	biological_process	4	336	111	20900	0.104136027006949	0.365180404020889	2.24152724152724	Hapln2;Acan;Hexb;Nog
GO:0031267	small GTPase binding	molecular_function	8	336	295	20900	0.104688199857113	0.365180404020889	1.68684422921711	Pde6d;Llgl1;Chm;Rab11fip5;Rac1;Prkaca;Ralbp1;Rptor
GO:0005929	cilium	cellular_component	10	336	394	20900	0.105064148876956	0.365180404020889	1.57874063330916	Ttll5;Tulp3;Ift74;Vhl;Rp2;Prkaca;Unc119b;Ccdc66;Ankmy2;Prom1
GO:0006633	fatty acid biosynthetic process	biological_process	3	336	71	20900	0.106299342538497	0.365180404020889	2.62826961770624	Ptges2;Hacd3;Hsd17b8
GO:0016192	vesicle-mediated transport	biological_process	7	336	248	20900	0.10637897173723	0.365180404020889	1.7557123655914	Vamp1;Vamp5;Chm;Preb;Ap2s1;Ergic1;Zw10
GO:0005811	lipid droplet	cellular_component	4	336	112	20900	0.10670617877484	0.365180404020889	2.22151360544218	Plin4;Hsd17b11;Zw10;Tsc1
GO:0006888	endoplasmic reticulum to Golgi vesicle-mediated transport	biological_process	4	336	112	20900	0.10670617877484	0.365180404020889	2.22151360544218	Vapa;Preb;Ergic1;Zw10
GO:0032755	positive regulation of interleukin-6 production	biological_process	4	336	112	20900	0.10670617877484	0.365180404020889	2.22151360544218	Akirin2;Bsg;C1qtnf4;Stat3
GO:0000055	ribosomal large subunit export from nucleus	biological_process	1	336	7	20900	0.107266088798472	0.365180404020889	8.88605442176871	Nup88
GO:0000056	ribosomal small subunit export from nucleus	biological_process	1	336	7	20900	0.107266088798472	0.365180404020889	8.88605442176871	Nup88
GO:0001006	RNA polymerase III type 3 promoter sequence-specific DNA binding	molecular_function	1	336	7	20900	0.107266088798472	0.365180404020889	8.88605442176871	Rptor
GO:0001091	RNA polymerase II general transcription initiation factor binding	molecular_function	1	336	7	20900	0.107266088798472	0.365180404020889	8.88605442176871	Gtf2a1
GO:0003407	neural retina development	biological_process	1	336	7	20900	0.107266088798472	0.365180404020889	8.88605442176871	Bsg
GO:0003847	1-alkyl-2-acetylglycerophosphocholine esterase activity	molecular_function	1	336	7	20900	0.107266088798472	0.365180404020889	8.88605442176871	Pafah1b3
GO:0005004	GPI-linked ephrin receptor activity	molecular_function	1	336	7	20900	0.107266088798472	0.365180404020889	8.88605442176871	Epha5
GO:0005501	retinoid binding	molecular_function	1	336	7	20900	0.107266088798472	0.365180404020889	8.88605442176871	Rbp2
GO:0005757	mitochondrial permeability transition pore complex	cellular_component	1	336	7	20900	0.107266088798472	0.365180404020889	8.88605442176871	Ppif
GO:0005787	signal peptidase complex	cellular_component	1	336	7	20900	0.107266088798472	0.365180404020889	8.88605442176871	Spcs3
GO:0006048	UDP-N-acetylglucosamine biosynthetic process	biological_process	1	336	7	20900	0.107266088798472	0.365180404020889	8.88605442176871	Gnpda1
GO:0006208	pyrimidine nucleobase catabolic process	biological_process	1	336	7	20900	0.107266088798472	0.365180404020889	8.88605442176871	Dpysl3
GO:0006369	termination of RNA polymerase II transcription	biological_process	1	336	7	20900	0.107266088798472	0.365180404020889	8.88605442176871	Ssu72
GO:0006563	L-serine metabolic process	biological_process	1	336	7	20900	0.107266088798472	0.365180404020889	8.88605442176871	Shmt2
GO:0006621	protein retention in ER lumen	biological_process	1	336	7	20900	0.107266088798472	0.365180404020889	8.88605442176871	Grik5
GO:0006689	ganglioside catabolic process	biological_process	1	336	7	20900	0.107266088798472	0.365180404020889	8.88605442176871	Hexb
GO:0006703	estrogen biosynthetic process	biological_process	1	336	7	20900	0.107266088798472	0.365180404020889	8.88605442176871	Hsd17b8
GO:0007096	regulation of exit from mitosis	biological_process	1	336	7	20900	0.107266088798472	0.365180404020889	8.88605442176871	Zw10
GO:0008287	protein serine/threonine phosphatase complex	cellular_component	1	336	7	20900	0.107266088798472	0.365180404020889	8.88605442176871	Ppp3ca
GO:0008379	thioredoxin peroxidase activity	molecular_function	1	336	7	20900	0.107266088798472	0.365180404020889	8.88605442176871	Prdx4
GO:0008385	IkappaB kinase complex	cellular_component	1	336	7	20900	0.107266088798472	0.365180404020889	8.88605442176871	Ikbkg
GO:0008420	RNA polymerase II CTD heptapeptide repeat phosphatase activity	molecular_function	1	336	7	20900	0.107266088798472	0.365180404020889	8.88605442176871	Ssu72
GO:0010632	regulation of epithelial cell migration	biological_process	1	336	7	20900	0.107266088798472	0.365180404020889	8.88605442176871	Ptk2
GO:0010994	free ubiquitin chain polymerization	biological_process	1	336	7	20900	0.107266088798472	0.365180404020889	8.88605442176871	Ube2s
GO:0015431	ABC-type glutathione S-conjugate transporter activity	molecular_function	1	336	7	20900	0.107266088798472	0.365180404020889	8.88605442176871	Ralbp1
GO:0016071	mRNA metabolic process	biological_process	1	336	7	20900	0.107266088798472	0.365180404020889	8.88605442176871	Atxn2l
GO:0016812	hydrolase activity, acting on carbon-nitrogen (but not peptide) bonds, in cyclic amides	molecular_function	1	336	7	20900	0.107266088798472	0.365180404020889	8.88605442176871	Dpysl3
GO:0017196	N-terminal peptidyl-methionine acetylation	biological_process	1	336	7	20900	0.107266088798472	0.365180404020889	8.88605442176871	Naa16
GO:0019239	deaminase activity	molecular_function	1	336	7	20900	0.107266088798472	0.365180404020889	8.88605442176871	Rida
GO:0019262	N-acetylneuraminate catabolic process	biological_process	1	336	7	20900	0.107266088798472	0.365180404020889	8.88605442176871	Gnpda1
GO:0019674	NAD metabolic process	biological_process	1	336	7	20900	0.107266088798472	0.365180404020889	8.88605442176871	Ldha
GO:0019956	chemokine binding	molecular_function	1	336	7	20900	0.107266088798472	0.365180404020889	8.88605442176871	Pdpn
GO:0021942	radial glia guided migration of Purkinje cell	biological_process	1	336	7	20900	0.107266088798472	0.365180404020889	8.88605442176871	Rnf7
GO:0023024	MHC class I protein complex binding	molecular_function	1	336	7	20900	0.107266088798472	0.365180404020889	8.88605442176871	Tapbpl
GO:0030011	maintenance of cell polarity	biological_process	1	336	7	20900	0.107266088798472	0.365180404020889	8.88605442176871	Pdlim1
GO:0030023	extracellular matrix constituent conferring elasticity	molecular_function	1	336	7	20900	0.107266088798472	0.365180404020889	8.88605442176871	Emilin1
GO:0030203	glycosaminoglycan metabolic process	biological_process	1	336	7	20900	0.107266088798472	0.365180404020889	8.88605442176871	Hexb
GO:0030235	nitric-oxide synthase regulator activity	molecular_function	1	336	7	20900	0.107266088798472	0.365180404020889	8.88605442176871	Dynll1
GO:0030718	germ-line stem cell population maintenance	biological_process	1	336	7	20900	0.107266088798472	0.365180404020889	8.88605442176871	Crebbp
GO:0030891	VCB complex	cellular_component	1	336	7	20900	0.107266088798472	0.365180404020889	8.88605442176871	Vhl
GO:0031428	box C/D RNP complex	cellular_component	1	336	7	20900	0.107266088798472	0.365180404020889	8.88605442176871	Nop58
GO:0031702	type 1 angiotensin receptor binding	molecular_function	1	336	7	20900	0.107266088798472	0.365180404020889	8.88605442176871	Tyk2
GO:0031931	TORC1 complex	cellular_component	1	336	7	20900	0.107266088798472	0.365180404020889	8.88605442176871	Rptor
GO:0034702	monoatomic ion channel complex	cellular_component	1	336	7	20900	0.107266088798472	0.365180404020889	8.88605442176871	Lrrc8a
GO:0035368	selenocysteine insertion sequence binding	molecular_function	1	336	7	20900	0.107266088798472	0.365180404020889	8.88605442176871	Eif4a3
GO:0035627	ceramide transport	biological_process	1	336	7	20900	0.107266088798472	0.365180404020889	8.88605442176871	Vapa
GO:0035694	mitochondrial protein catabolic process	biological_process	1	336	7	20900	0.107266088798472	0.365180404020889	8.88605442176871	Bnip3l
GO:0035735	intraciliary transport involved in cilium assembly	biological_process	1	336	7	20900	0.107266088798472	0.365180404020889	8.88605442176871	Ift74
GO:0036041	long-chain fatty acid binding	molecular_function	1	336	7	20900	0.107266088798472	0.365180404020889	8.88605442176871	Rida
GO:0036152	phosphatidylethanolamine acyl-chain remodeling	biological_process	1	336	7	20900	0.107266088798472	0.365180404020889	8.88605442176871	Lpcat4
GO:0038113	interleukin-9-mediated signaling pathway	biological_process	1	336	7	20900	0.107266088798472	0.365180404020889	8.88605442176871	Stat3
GO:0038138	ERBB4-ERBB4 signaling pathway	biological_process	1	336	7	20900	0.107266088798472	0.365180404020889	8.88605442176871	Nrg3
GO:0042392	sphingosine-1-phosphate phosphatase activity	molecular_function	1	336	7	20900	0.107266088798472	0.365180404020889	8.88605442176871	Plpp7
GO:0042699	follicle-stimulating hormone signaling pathway	biological_process	1	336	7	20900	0.107266088798472	0.365180404020889	8.88605442176871	Adrm1
GO:0042721	TIM22 mitochondrial import inner membrane insertion complex	cellular_component	1	336	7	20900	0.107266088798472	0.365180404020889	8.88605442176871	Timm10
GO:0043457	regulation of cellular respiration	biological_process	1	336	7	20900	0.107266088798472	0.365180404020889	8.88605442176871	Prkaca
GO:0044314	protein K27-linked ubiquitination	biological_process	1	336	7	20900	0.107266088798472	0.365180404020889	8.88605442176871	Ube2s
GO:0044320	cellular response to leptin stimulus	biological_process	1	336	7	20900	0.107266088798472	0.365180404020889	8.88605442176871	Stat3
GO:0044838	cell quiescence	biological_process	1	336	7	20900	0.107266088798472	0.365180404020889	8.88605442176871	Nfib
GO:0045180	basal cortex	cellular_component	1	336	7	20900	0.107266088798472	0.365180404020889	8.88605442176871	Clasp1
GO:0045340	mercury ion binding	molecular_function	1	336	7	20900	0.107266088798472	0.365180404020889	8.88605442176871	Plscr3
GO:0045428	regulation of nitric oxide biosynthetic process	biological_process	1	336	7	20900	0.107266088798472	0.365180404020889	8.88605442176871	Rac1
GO:0045590	negative regulation of regulatory T cell differentiation	biological_process	1	336	7	20900	0.107266088798472	0.365180404020889	8.88605442176871	Mdk
GO:0046653	tetrahydrofolate metabolic process	biological_process	1	336	7	20900	0.107266088798472	0.365180404020889	8.88605442176871	Shmt2
GO:0046655	folic acid metabolic process	biological_process	1	336	7	20900	0.107266088798472	0.365180404020889	8.88605442176871	Shmt2
GO:0047035	testosterone dehydrogenase (NAD+) activity	molecular_function	1	336	7	20900	0.107266088798472	0.365180404020889	8.88605442176871	Hsd17b8
GO:0048570	notochord morphogenesis	biological_process	1	336	7	20900	0.107266088798472	0.365180404020889	8.88605442176871	Nog
GO:0050672	negative regulation of lymphocyte proliferation	biological_process	1	336	7	20900	0.107266088798472	0.365180404020889	8.88605442176871	Gal
GO:0050920	regulation of chemotaxis	biological_process	1	336	7	20900	0.107266088798472	0.365180404020889	8.88605442176871	Efnb2
GO:0051099	positive regulation of binding	biological_process	1	336	7	20900	0.107266088798472	0.365180404020889	8.88605442176871	S100a10
GO:0051694	pointed-end actin filament capping	biological_process	1	336	7	20900	0.107266088798472	0.365180404020889	8.88605442176871	Tmod3
GO:0051964	negative regulation of synapse assembly	biological_process	1	336	7	20900	0.107266088798472	0.365180404020889	8.88605442176871	Ptk2
GO:0052651	monoacylglycerol catabolic process	biological_process	1	336	7	20900	0.107266088798472	0.365180404020889	8.88605442176871	Faah
GO:0060712	spongiotrophoblast layer development	biological_process	1	336	7	20900	0.107266088798472	0.365180404020889	8.88605442176871	Birc6
GO:0061072	iris morphogenesis	biological_process	1	336	7	20900	0.107266088798472	0.365180404020889	8.88605442176871	Vhl
GO:0070761	pre-snoRNP complex	cellular_component	1	336	7	20900	0.107266088798472	0.365180404020889	8.88605442176871	Nop58
GO:0071229	cellular response to acid chemical	biological_process	1	336	7	20900	0.107266088798472	0.365180404020889	8.88605442176871	S100a10
GO:0071800	podosome assembly	biological_process	1	336	7	20900	0.107266088798472	0.365180404020889	8.88605442176871	Bin2
GO:0090158	endoplasmic reticulum membrane organization	biological_process	1	336	7	20900	0.107266088798472	0.365180404020889	8.88605442176871	Reep5
GO:0090324	negative regulation of oxidative phosphorylation	biological_process	1	336	7	20900	0.107266088798472	0.365180404020889	8.88605442176871	Ppif
GO:0098894	extrinsic component of presynaptic endocytic zone membrane	cellular_component	1	336	7	20900	0.107266088798472	0.365180404020889	8.88605442176871	Ap2s1
GO:0106035	protein maturation by [4Fe-4S] cluster transfer	biological_process	1	336	7	20900	0.107266088798472	0.365180404020889	8.88605442176871	Isca2
GO:0140252	regulation protein catabolic process at postsynapse	biological_process	1	336	7	20900	0.107266088798472	0.365180404020889	8.88605442176871	Vhl
GO:0140673	transcription elongation-coupled chromatin remodeling	biological_process	1	336	7	20900	0.107266088798472	0.365180404020889	8.88605442176871	Sart3
GO:0140767	enzyme-substrate adaptor activity	molecular_function	1	336	7	20900	0.107266088798472	0.365180404020889	8.88605442176871	Rptor
GO:0150037	regulation of calcium-dependent activation of synaptic vesicle fusion	biological_process	1	336	7	20900	0.107266088798472	0.365180404020889	8.88605442176871	Prrt2
GO:1900452	regulation of long-term synaptic depression	biological_process	1	336	7	20900	0.107266088798472	0.365180404020889	8.88605442176871	Arc
GO:1901016	regulation of potassium ion transmembrane transporter activity	biological_process	1	336	7	20900	0.107266088798472	0.365180404020889	8.88605442176871	Kcnab1
GO:1901018	positive regulation of potassium ion transmembrane transporter activity	biological_process	1	336	7	20900	0.107266088798472	0.365180404020889	8.88605442176871	Atp1b3
GO:1901203	positive regulation of extracellular matrix assembly	biological_process	1	336	7	20900	0.107266088798472	0.365180404020889	8.88605442176871	Emilin1
GO:1902108	regulation of mitochondrial membrane permeability involved in apoptotic process	biological_process	1	336	7	20900	0.107266088798472	0.365180404020889	8.88605442176871	Them4
GO:1902259	regulation of delayed rectifier potassium channel activity	biological_process	1	336	7	20900	0.107266088798472	0.365180404020889	8.88605442176871	Kcnab1
GO:1903288	positive regulation of potassium ion import across plasma membrane	biological_process	1	336	7	20900	0.107266088798472	0.365180404020889	8.88605442176871	Atp1b3
GO:1903561	extracellular vesicle	cellular_component	1	336	7	20900	0.107266088798472	0.365180404020889	8.88605442176871	Arc
GO:1905806	regulation of synapse pruning	biological_process	1	336	7	20900	0.107266088798472	0.365180404020889	8.88605442176871	Plxnc1
GO:1990116	ribosome-associated ubiquitin-dependent protein catabolic process	biological_process	1	336	7	20900	0.107266088798472	0.365180404020889	8.88605442176871	Ltn1
GO:2000210	positive regulation of anoikis	biological_process	1	336	7	20900	0.107266088798472	0.365180404020889	8.88605442176871	Mybbp1a
GO:0051092	positive regulation of NF-kappaB transcription factor activity	biological_process	5	336	156	20900	0.107499250492874	0.365180404020889	1.99366605616606	Nts;Lrrfip2;Lrrfip1;Ikbkg;Stat3
GO:0007017	microtubule-based process	biological_process	2	336	35	20900	0.108497279601333	0.365180404020889	3.55442176870748	Dynll1;Tubb2b
GO:0043616	keratinocyte proliferation	biological_process	2	336	35	20900	0.108497279601333	0.365180404020889	3.55442176870748	Ift74;Efnb2
GO:0051881	regulation of mitochondrial membrane potential	biological_process	2	336	35	20900	0.108497279601333	0.365180404020889	3.55442176870748	Clic1;Dynll1
GO:0070507	regulation of microtubule cytoskeleton organization	biological_process	2	336	35	20900	0.108497279601333	0.365180404020889	3.55442176870748	Patj;Clasp1
GO:1901363	heterocyclic compound binding	molecular_function	2	336	35	20900	0.108497279601333	0.365180404020889	3.55442176870748	Eef1a1;Pde4d
GO:0005794	Golgi apparatus	cellular_component	28	336	1363	20900	0.109194146534345	0.365180404020889	1.27781853753974	Birc6;Agrp;Tapbpl;Llgl1;Vamp5;Vps53;Gpsm1;Gnptg;Rab11fip5;Dbi;Golph3;Clasp1;Ptges2;Nsg2;Pi4k2a;Eipr1;Tmem230;Rp2;Apba1;Gabarapl1;Apoo;Bst2;Ergic1;Scamp5;Faah;Clcn4;Sde2;Tom1l1
GO:0007613	memory	biological_process	4	336	113	20900	0.109304891666348	0.365180404020889	2.20185419300464	Itga3;Kalrn;Pde4d;Nog
GO:0008076	voltage-gated potassium channel complex	cellular_component	3	336	72	20900	0.109671603549455	0.365180404020889	2.59176587301587	Kcnab1;Kcnc3;Kcnip1
GO:0016529	sarcoplasmic reticulum	cellular_component	3	336	72	20900	0.109671603549455	0.365180404020889	2.59176587301587	Nol3;Akap7;Reep5
GO:0045785	positive regulation of cell adhesion	biological_process	3	336	72	20900	0.109671603549455	0.365180404020889	2.59176587301587	Mdk;Ptk2;Ppp3ca
GO:0006897	endocytosis	biological_process	6	336	203	20900	0.110105412241042	0.365180404020889	1.83849401829697	Arc;Unc119;Rac1;Ralbp1;Ap2s1;Bin3
GO:0001750	photoreceptor outer segment	cellular_component	3	336	73	20900	0.113084758394725	0.365180404020889	2.55626223091977	Ptprk;Bsg;Prom1
GO:0051865	protein autoubiquitination	biological_process	3	336	73	20900	0.113084758394725	0.365180404020889	2.55626223091977	Uhrf2;Ltn1;Ube2d3
GO:0000184	nuclear-transcribed mRNA catabolic process, nonsense-mediated decay	biological_process	2	336	36	20900	0.113710287313957	0.365180404020889	3.45568783068783	Dcp1a;Eif4a3
GO:0006693	prostaglandin metabolic process	biological_process	2	336	36	20900	0.113710287313957	0.365180404020889	3.45568783068783	Ptges2;Pdpn
GO:0007026	negative regulation of microtubule depolymerization	biological_process	2	336	36	20900	0.113710287313957	0.365180404020889	3.45568783068783	Clasp1;Gas2l1
GO:0016251	RNA polymerase II general transcription initiation factor activity	molecular_function	2	336	36	20900	0.113710287313957	0.365180404020889	3.45568783068783	Gtf2e2;Gtf2a1
GO:0043085	positive regulation of catalytic activity	biological_process	2	336	36	20900	0.113710287313957	0.365180404020889	3.45568783068783	Dcp1a;Phactr4
GO:0048026	positive regulation of mRNA splicing, via spliceosome	biological_process	2	336	36	20900	0.113710287313957	0.365180404020889	3.45568783068783	Celf3;Eif4a3
GO:0060999	positive regulation of dendritic spine development	biological_process	2	336	36	20900	0.113710287313957	0.365180404020889	3.45568783068783	Crebbp;Rac1
GO:0003924	GTPase activity	molecular_function	8	336	301	20900	0.113858505506967	0.365180404020889	1.65321942730581	Tbcc;Eef1a1;Rac1;Gng3;Gnb4;Tubb2b;Arhgap5;Arl8a
GO:0005102	signaling receptor binding	molecular_function	10	336	402	20900	0.115607320696354	0.365180404020889	1.54732290926321	Agrp;Cd276;Lama5;Nol3;Pmch;Efnb2;Dnajb11;Nrg3;Pdpn;Stat3
GO:0000278	mitotic cell cycle	biological_process	4	336	116	20900	0.117269122839118	0.365180404020889	2.14490968801314	Nek4;Rps6;Tubb2b;Zw10
GO:0000132	establishment of mitotic spindle orientation	biological_process	2	336	37	20900	0.118986401660262	0.365180404020889	3.36229086229086	Gpsm1;Zw10
GO:0004864	protein phosphatase inhibitor activity	molecular_function	2	336	37	20900	0.118986401660262	0.365180404020889	3.36229086229086	Phactr4;Phactr1
GO:0010667	negative regulation of cardiac muscle cell apoptotic process	biological_process	2	336	37	20900	0.118986401660262	0.365180404020889	3.36229086229086	Mdk;Nol3
GO:0015459	potassium channel regulator activity	molecular_function	2	336	37	20900	0.118986401660262	0.365180404020889	3.36229086229086	Kcnab1;Kcnip1
GO:0030286	dynein complex	cellular_component	2	336	37	20900	0.118986401660262	0.365180404020889	3.36229086229086	Dynlt3;Dynll1
GO:0042755	eating behavior	biological_process	2	336	37	20900	0.118986401660262	0.365180404020889	3.36229086229086	Agrp;Stat3
GO:0043542	endothelial cell migration	biological_process	2	336	37	20900	0.118986401660262	0.365180404020889	3.36229086229086	Ptk2;Fstl1
GO:0055037	recycling endosome	cellular_component	4	336	117	20900	0.119978777417881	0.365180404020889	2.12657712657713	Vps53;Rab11fip5;Tmem230;Clcn4
GO:0008542	visual learning	biological_process	3	336	75	20900	0.120030312047683	0.365180404020889	2.48809523809524	Nts;Ckap5;Nog
GO:0030433	ubiquitin-dependent ERAD pathway	biological_process	3	336	75	20900	0.120030312047683	0.365180404020889	2.48809523809524	Clgn;Tmub1;Nploc4
GO:0032587	ruffle membrane	cellular_component	3	336	75	20900	0.120030312047683	0.365180404020889	2.48809523809524	Eef1a1;Rac1;Pdpn
GO:0045669	positive regulation of osteoblast differentiation	biological_process	3	336	75	20900	0.120030312047683	0.365180404020889	2.48809523809524	Cd276;Ppp3ca;Clic1
GO:0001738	morphogenesis of a polarized epithelium	biological_process	1	336	8	20900	0.121622983172842	0.365180404020889	7.77529761904762	Lama5
GO:0002232	leukocyte chemotaxis involved in inflammatory response	biological_process	1	336	8	20900	0.121622983172842	0.365180404020889	7.77529761904762	Mdk
GO:0003223	ventricular compact myocardium morphogenesis	biological_process	1	336	8	20900	0.121622983172842	0.365180404020889	7.77529761904762	Nog
GO:0004596	peptide alpha-N-acetyltransferase activity	molecular_function	1	336	8	20900	0.121622983172842	0.365180404020889	7.77529761904762	Naa50
GO:0005952	cAMP-dependent protein kinase complex	cellular_component	1	336	8	20900	0.121622983172842	0.365180404020889	7.77529761904762	Prkaca
GO:0005967	mitochondrial pyruvate dehydrogenase complex	cellular_component	1	336	8	20900	0.121622983172842	0.365180404020889	7.77529761904762	Pdk2
GO:0006108	malate metabolic process	biological_process	1	336	8	20900	0.121622983172842	0.365180404020889	7.77529761904762	Me1
GO:0006707	cholesterol catabolic process	biological_process	1	336	8	20900	0.121622983172842	0.365180404020889	7.77529761904762	Cyp27a1
GO:0008290	F-actin capping protein complex	cellular_component	1	336	8	20900	0.121622983172842	0.365180404020889	7.77529761904762	Capza1
GO:0008296	3'-5'-DNA exonuclease activity	molecular_function	1	336	8	20900	0.121622983172842	0.365180404020889	7.77529761904762	Exd2
GO:0008541	proteasome regulatory particle, lid subcomplex	cellular_component	1	336	8	20900	0.121622983172842	0.365180404020889	7.77529761904762	Adrm1
GO:0010756	positive regulation of plasminogen activation	biological_process	1	336	8	20900	0.121622983172842	0.365180404020889	7.77529761904762	S100a10
GO:0014808	release of sequestered calcium ion into cytosol by sarcoplasmic reticulum	biological_process	1	336	8	20900	0.121622983172842	0.365180404020889	7.77529761904762	Nol3
GO:0015918	sterol transport	biological_process	1	336	8	20900	0.121622983172842	0.365180404020889	7.77529761904762	Vapa
GO:0016556	mRNA modification	biological_process	1	336	8	20900	0.121622983172842	0.365180404020889	7.77529761904762	Dnajb11
GO:0016628	oxidoreductase activity, acting on the CH-CH group of donors, NAD or NADP as acceptor	molecular_function	1	336	8	20900	0.121622983172842	0.365180404020889	7.77529761904762	Lbr
GO:0019439	aromatic compound catabolic process	biological_process	1	336	8	20900	0.121622983172842	0.365180404020889	7.77529761904762	Pon2
GO:0019773	proteasome core complex, alpha-subunit complex	cellular_component	1	336	8	20900	0.121622983172842	0.365180404020889	7.77529761904762	Psma1
GO:0021960	anterior commissure morphogenesis	biological_process	1	336	8	20900	0.121622983172842	0.365180404020889	7.77529761904762	Nfib
GO:0030497	fatty acid elongation	biological_process	1	336	8	20900	0.121622983172842	0.365180404020889	7.77529761904762	Hacd3
GO:0031258	lamellipodium membrane	cellular_component	1	336	8	20900	0.121622983172842	0.365180404020889	7.77529761904762	Pdpn
GO:0031730	CCR5 chemokine receptor binding	molecular_function	1	336	8	20900	0.121622983172842	0.365180404020889	7.77529761904762	Stat3
GO:0032049	cardiolipin biosynthetic process	biological_process	1	336	8	20900	0.121622983172842	0.365180404020889	7.77529761904762	Plscr3
GO:0032289	central nervous system myelin formation	biological_process	1	336	8	20900	0.121622983172842	0.365180404020889	7.77529761904762	Ckap5
GO:0032453	histone H3K4 demethylase activity	molecular_function	1	336	8	20900	0.121622983172842	0.365180404020889	7.77529761904762	Riox1
GO:0034098	VCP-NPL4-UFD1 AAA ATPase complex	cellular_component	1	336	8	20900	0.121622983172842	0.365180404020889	7.77529761904762	Nploc4
GO:0034329	cell junction assembly	biological_process	1	336	8	20900	0.121622983172842	0.365180404020889	7.77529761904762	Capza1
GO:0035239	tube morphogenesis	biological_process	1	336	8	20900	0.121622983172842	0.365180404020889	7.77529761904762	Pdpn
GO:0035722	interleukin-12-mediated signaling pathway	biological_process	1	336	8	20900	0.121622983172842	0.365180404020889	7.77529761904762	Tyk2
GO:0038110	interleukin-2-mediated signaling pathway	biological_process	1	336	8	20900	0.121622983172842	0.365180404020889	7.77529761904762	Stat3
GO:0039536	negative regulation of RIG-I signaling pathway	biological_process	1	336	8	20900	0.121622983172842	0.365180404020889	7.77529761904762	Nploc4
GO:0042168	heme metabolic process	biological_process	1	336	8	20900	0.121622983172842	0.365180404020889	7.77529761904762	Hebp1
GO:0045254	pyruvate dehydrogenase complex	cellular_component	1	336	8	20900	0.121622983172842	0.365180404020889	7.77529761904762	Pdk2
GO:0045602	negative regulation of endothelial cell differentiation	biological_process	1	336	8	20900	0.121622983172842	0.365180404020889	7.77529761904762	Vhl
GO:0048012	hepatocyte growth factor receptor signaling pathway	biological_process	1	336	8	20900	0.121622983172842	0.365180404020889	7.77529761904762	Rac1
GO:0048311	mitochondrion distribution	biological_process	1	336	8	20900	0.121622983172842	0.365180404020889	7.77529761904762	Mef2a
GO:0048318	axial mesoderm development	biological_process	1	336	8	20900	0.121622983172842	0.365180404020889	7.77529761904762	Nog
GO:0050897	cobalt ion binding	molecular_function	1	336	8	20900	0.121622983172842	0.365180404020889	7.77529761904762	Rnpep
GO:0051147	regulation of muscle cell differentiation	biological_process	1	336	8	20900	0.121622983172842	0.365180404020889	7.77529761904762	Akirin2
GO:0051650	establishment of vesicle localization	biological_process	1	336	8	20900	0.121622983172842	0.365180404020889	7.77529761904762	Ikbkg
GO:0055009	atrial cardiac muscle tissue morphogenesis	biological_process	1	336	8	20900	0.121622983172842	0.365180404020889	7.77529761904762	Nog
GO:0060510	type II pneumocyte differentiation	biological_process	1	336	8	20900	0.121622983172842	0.365180404020889	7.77529761904762	Nfib
GO:0060831	smoothened signaling pathway involved in dorsal/ventral neural tube patterning	biological_process	1	336	8	20900	0.121622983172842	0.365180404020889	7.77529761904762	Tulp3
GO:0061154	endothelial tube morphogenesis	biological_process	1	336	8	20900	0.121622983172842	0.365180404020889	7.77529761904762	Bsg
GO:0061733	peptide-lysine-N-acetyltransferase activity	molecular_function	1	336	8	20900	0.121622983172842	0.365180404020889	7.77529761904762	Crebbp
GO:0070129	regulation of mitochondrial translation	biological_process	1	336	8	20900	0.121622983172842	0.365180404020889	7.77529761904762	Shmt2
GO:0071313	cellular response to caffeine	biological_process	1	336	8	20900	0.121622983172842	0.365180404020889	7.77529761904762	Slc8a1
GO:0071541	eukaryotic translation initiation factor 3 complex, eIF3m	cellular_component	1	336	8	20900	0.121622983172842	0.365180404020889	7.77529761904762	Eif3d
GO:0072669	tRNA-splicing ligase complex	cellular_component	1	336	8	20900	0.121622983172842	0.365180404020889	7.77529761904762	Fam98a
GO:0090238	positive regulation of arachidonic acid secretion	biological_process	1	336	8	20900	0.121622983172842	0.365180404020889	7.77529761904762	Mif
GO:0097345	mitochondrial outer membrane permeabilization	biological_process	1	336	8	20900	0.121622983172842	0.365180404020889	7.77529761904762	Bnip3l
GO:0097720	calcineurin-mediated signaling	biological_process	1	336	8	20900	0.121622983172842	0.365180404020889	7.77529761904762	Ppp3ca
GO:0110016	B-WICH complex	cellular_component	1	336	8	20900	0.121622983172842	0.365180404020889	7.77529761904762	Mybbp1a
GO:0120192	tight junction assembly	biological_process	1	336	8	20900	0.121622983172842	0.365180404020889	7.77529761904762	Patj
GO:1904115	axon cytoplasm	cellular_component	1	336	8	20900	0.121622983172842	0.365180404020889	7.77529761904762	Dynll1
GO:1904668	positive regulation of ubiquitin protein ligase activity	biological_process	1	336	8	20900	0.121622983172842	0.365180404020889	7.77529761904762	Ube2s
GO:1905150	regulation of voltage-gated sodium channel activity	biological_process	1	336	8	20900	0.121622983172842	0.365180404020889	7.77529761904762	Slmap
GO:2000253	positive regulation of feeding behavior	biological_process	1	336	8	20900	0.121622983172842	0.365180404020889	7.77529761904762	Agrp
GO:2000556	positive regulation of T-helper 1 cell cytokine production	biological_process	1	336	8	20900	0.121622983172842	0.365180404020889	7.77529761904762	Il1r1
GO:0006338	chromatin remodeling	biological_process	6	336	210	20900	0.123766523129868	0.365899964388652	1.77721088435374	Chd5;Nfrkb;Mybbp1a;Chd8;Mta2;Riox1
GO:0000422	autophagy of mitochondrion	biological_process	2	336	38	20900	0.124322262064867	0.365899964388652	3.27380952380952	Cisd2;Gabarapl1
GO:0008157	protein phosphatase 1 binding	molecular_function	2	336	38	20900	0.124322262064867	0.365899964388652	3.27380952380952	Phactr4;Phactr1
GO:0030032	lamellipodium assembly	biological_process	2	336	38	20900	0.124322262064867	0.365899964388652	3.27380952380952	Golph3;Rac1
GO:0031234	extrinsic component of cytoplasmic side of plasma membrane	cellular_component	2	336	38	20900	0.124322262064867	0.365899964388652	3.27380952380952	Kcnab1;Dtna
GO:0035869	ciliary transition zone	cellular_component	2	336	38	20900	0.124322262064867	0.365899964388652	3.27380952380952	Nek4;Unc119b
GO:0071526	semaphorin-plexin signaling pathway	biological_process	2	336	38	20900	0.124322262064867	0.365899964388652	3.27380952380952	Rac1;Plxnc1
GO:0030426	growth cone	cellular_component	5	336	164	20900	0.125412285160639	0.365899964388652	1.89641405342625	Itga3;Tpm3;Ncam1;Dpysl3;Tsc1
GO:0009267	cellular response to starvation	biological_process	3	336	77	20900	0.127129090595192	0.365899964388652	2.4234693877551	Gas2l1;Tsc1;Rptor
GO:0005765	lysosomal membrane	cellular_component	6	336	212	20900	0.127816193639108	0.365899964388652	1.76044474393531	Meak7;Tsc1;Clcn4;Rptor;Arl8a;Lrrc8a
GO:0015630	microtubule cytoskeleton	cellular_component	6	336	212	20900	0.127816193639108	0.365899964388652	1.76044474393531	Hypk;Clasp1;Shmt2;Vapa;Strbp;Tubb2b
GO:0015030	Cajal body	cellular_component	2	336	39	20900	0.129714599109407	0.365899964388652	3.18986568986569	Sart3;Nop58
GO:0033627	cell adhesion mediated by integrin	biological_process	2	336	39	20900	0.129714599109407	0.365899964388652	3.18986568986569	Emilin1;Itga3
GO:0045776	negative regulation of blood pressure	biological_process	2	336	39	20900	0.129714599109407	0.365899964388652	3.18986568986569	Pmch;Rnpep
GO:0070273	phosphatidylinositol-4-phosphate binding	molecular_function	2	336	39	20900	0.129714599109407	0.365899964388652	3.18986568986569	Washc2;Golph3
GO:0030165	PDZ domain binding	molecular_function	4	336	122	20900	0.133923176457832	0.365899964388652	2.03942232630757	Dtna;Apba1;Cript;Grik5
GO:0016579	protein deubiquitination	biological_process	3	336	79	20900	0.134374135490872	0.365899964388652	2.3621157323689	Usp24;Josd1;Josd2
GO:0044325	transmembrane transporter binding	molecular_function	5	336	168	20900	0.134853450927212	0.365899964388652	1.85126133786848	Kcnab1;S100a10;Slc8a1;Pde4d;Kcnip1
GO:0015914	phospholipid transport	biological_process	2	336	40	20900	0.135160232484728	0.365899964388652	3.11011904761905	Pitpnm3;Vapa
GO:0031593	polyubiquitin modification-dependent protein binding	molecular_function	2	336	40	20900	0.135160232484728	0.365899964388652	3.11011904761905	Tnip1;Ikbkg
GO:0032420	stereocilium	cellular_component	2	336	40	20900	0.135160232484728	0.365899964388652	3.11011904761905	Espn;Prom1
GO:0032743	positive regulation of interleukin-2 production	biological_process	2	336	40	20900	0.135160232484728	0.365899964388652	3.11011904761905	Cd276;Pde4d
GO:0051017	actin filament bundle assembly	biological_process	2	336	40	20900	0.135160232484728	0.365899964388652	3.11011904761905	Espn;Dpysl3
GO:1904262	negative regulation of TORC1 signaling	biological_process	2	336	40	20900	0.135160232484728	0.365899964388652	3.11011904761905	Prkaca;Tsc1
GO:0000408	EKC/KEOPS complex	cellular_component	1	336	9	20900	0.13574966695869	0.365899964388652	6.91137566137566	Lage3
GO:0002116	semaphorin receptor complex	cellular_component	1	336	9	20900	0.13574966695869	0.365899964388652	6.91137566137566	Plxnc1
GO:0002755	MyD88-dependent toll-like receptor signaling pathway	biological_process	1	336	9	20900	0.13574966695869	0.365899964388652	6.91137566137566	Tnip1
GO:0003310	pancreatic A cell differentiation	biological_process	1	336	9	20900	0.13574966695869	0.365899964388652	6.91137566137566	Vhl
GO:0003376	sphingosine-1-phosphate receptor signaling pathway	biological_process	1	336	9	20900	0.13574966695869	0.365899964388652	6.91137566137566	Rac1
GO:0003691	double-stranded telomeric DNA binding	molecular_function	1	336	9	20900	0.13574966695869	0.365899964388652	6.91137566137566	Pura
GO:0004298	threonine-type endopeptidase activity	molecular_function	1	336	9	20900	0.13574966695869	0.365899964388652	6.91137566137566	Psmb6
GO:0004679	AMP-activated protein kinase activity	molecular_function	1	336	9	20900	0.13574966695869	0.365899964388652	6.91137566137566	Prkaca
GO:0006086	acetyl-CoA biosynthetic process from pyruvate	biological_process	1	336	9	20900	0.13574966695869	0.365899964388652	6.91137566137566	Mpc2
GO:0006089	lactate metabolic process	biological_process	1	336	9	20900	0.13574966695869	0.365899964388652	6.91137566137566	Ldha
GO:0006544	glycine metabolic process	biological_process	1	336	9	20900	0.13574966695869	0.365899964388652	6.91137566137566	Shmt2
GO:0006687	glycosphingolipid metabolic process	biological_process	1	336	9	20900	0.13574966695869	0.365899964388652	6.91137566137566	Hexb
GO:0006924	activation-induced cell death of T cells	biological_process	1	336	9	20900	0.13574966695869	0.365899964388652	6.91137566137566	Rps6
GO:0006995	cellular response to nitrogen starvation	biological_process	1	336	9	20900	0.13574966695869	0.365899964388652	6.91137566137566	Gabarapl1
GO:0007021	tubulin complex assembly	biological_process	1	336	9	20900	0.13574966695869	0.365899964388652	6.91137566137566	Tbcc
GO:0010224	response to UV-B	biological_process	1	336	9	20900	0.13574966695869	0.365899964388652	6.91137566137566	Hmgn1
GO:0010225	response to UV-C	biological_process	1	336	9	20900	0.13574966695869	0.365899964388652	6.91137566137566	Hmgn1
GO:0010881	regulation of cardiac muscle contraction by regulation of the release of sequestered calcium ion	biological_process	1	336	9	20900	0.13574966695869	0.365899964388652	6.91137566137566	Slc8a1
GO:0010997	anaphase-promoting complex binding	molecular_function	1	336	9	20900	0.13574966695869	0.365899964388652	6.91137566137566	Ube2s
GO:0014047	glutamate secretion	biological_process	1	336	9	20900	0.13574966695869	0.365899964388652	6.91137566137566	Apba1
GO:0015075	monoatomic ion transmembrane transporter activity	molecular_function	1	336	9	20900	0.13574966695869	0.365899964388652	6.91137566137566	S100a6
GO:0030223	neutrophil differentiation	biological_process	1	336	9	20900	0.13574966695869	0.365899964388652	6.91137566137566	Lbr
GO:0030314	junctional membrane complex	cellular_component	1	336	9	20900	0.13574966695869	0.365899964388652	6.91137566137566	Bag5
GO:0030865	cortical cytoskeleton organization	biological_process	1	336	9	20900	0.13574966695869	0.365899964388652	6.91137566137566	Rac1
GO:0030957	Tat protein binding	molecular_function	1	336	9	20900	0.13574966695869	0.365899964388652	6.91137566137566	Gabarapl1
GO:0031256	leading edge membrane	cellular_component	1	336	9	20900	0.13574966695869	0.365899964388652	6.91137566137566	Ptprk
GO:0031670	cellular response to nutrient	biological_process	1	336	9	20900	0.13574966695869	0.365899964388652	6.91137566137566	Pdk2
GO:0033081	regulation of T cell differentiation in thymus	biological_process	1	336	9	20900	0.13574966695869	0.365899964388652	6.91137566137566	Adrm1
GO:0034214	protein hexamerization	biological_process	1	336	9	20900	0.13574966695869	0.365899964388652	6.91137566137566	Lrrc8a
GO:0035748	myelin sheath abaxonal region	cellular_component	1	336	9	20900	0.13574966695869	0.365899964388652	6.91137566137566	Llgl1
GO:0036057	slit diaphragm	cellular_component	1	336	9	20900	0.13574966695869	0.365899964388652	6.91137566137566	Ppp3ca
GO:0042564	NLS-dependent protein nuclear import complex	cellular_component	1	336	9	20900	0.13574966695869	0.365899964388652	6.91137566137566	Mybbp1a
GO:0044300	cerebellar mossy fiber	cellular_component	1	336	9	20900	0.13574966695869	0.365899964388652	6.91137566137566	Nfib
GO:0044321	response to leptin	biological_process	1	336	9	20900	0.13574966695869	0.365899964388652	6.91137566137566	Stat3
GO:0044828	negative regulation by host of viral genome replication	biological_process	1	336	9	20900	0.13574966695869	0.365899964388652	6.91137566137566	Vapa
GO:0045159	myosin II binding	molecular_function	1	336	9	20900	0.13574966695869	0.365899964388652	6.91137566137566	Llgl1
GO:0047184	1-acylglycerophosphocholine O-acyltransferase activity	molecular_function	1	336	9	20900	0.13574966695869	0.365899964388652	6.91137566137566	Lpcat4
GO:0048845	venous blood vessel morphogenesis	biological_process	1	336	9	20900	0.13574966695869	0.365899964388652	6.91137566137566	Efnb2
GO:0060019	radial glial cell differentiation	biological_process	1	336	9	20900	0.13574966695869	0.365899964388652	6.91137566137566	Stat3
GO:0060091	kinocilium	cellular_component	1	336	9	20900	0.13574966695869	0.365899964388652	6.91137566137566	Rac1
GO:0060221	retinal rod cell differentiation	biological_process	1	336	9	20900	0.13574966695869	0.365899964388652	6.91137566137566	Stat3
GO:0060333	type II interferon-mediated signaling pathway	biological_process	1	336	9	20900	0.13574966695869	0.365899964388652	6.91137566137566	Tyk2
GO:0060509	type I pneumocyte differentiation	biological_process	1	336	9	20900	0.13574966695869	0.365899964388652	6.91137566137566	Nfib
GO:0061032	visceral serous pericardium development	biological_process	1	336	9	20900	0.13574966695869	0.365899964388652	6.91137566137566	Pdpn
GO:0061384	heart trabecula morphogenesis	biological_process	1	336	9	20900	0.13574966695869	0.365899964388652	6.91137566137566	Nog
GO:0070262	peptidyl-serine dephosphorylation	biological_process	1	336	9	20900	0.13574966695869	0.365899964388652	6.91137566137566	Ppp3ca
GO:0070531	BRCA1-A complex	cellular_component	1	336	9	20900	0.13574966695869	0.365899964388652	6.91137566137566	Babam1
GO:0071243	cellular response to arsenic-containing substance	biological_process	1	336	9	20900	0.13574966695869	0.365899964388652	6.91137566137566	Ppif
GO:0071875	adrenergic receptor signaling pathway	biological_process	1	336	9	20900	0.13574966695869	0.365899964388652	6.91137566137566	Pde4d
GO:0072540	T-helper 17 cell lineage commitment	biological_process	1	336	9	20900	0.13574966695869	0.365899964388652	6.91137566137566	Stat3
GO:0086036	regulation of cardiac muscle cell membrane potential	biological_process	1	336	9	20900	0.13574966695869	0.365899964388652	6.91137566137566	Slc8a1
GO:0097250	mitochondrial respirasome assembly	biological_process	1	336	9	20900	0.13574966695869	0.365899964388652	6.91137566137566	Higd1a
GO:0097322	7SK snRNA binding	molecular_function	1	336	9	20900	0.13574966695869	0.365899964388652	6.91137566137566	Celf3
GO:0150053	cerebellar climbing fiber to Purkinje cell synapse	cellular_component	1	336	9	20900	0.13574966695869	0.365899964388652	6.91137566137566	Plxnc1
GO:1901731	positive regulation of platelet aggregation	biological_process	1	336	9	20900	0.13574966695869	0.365899964388652	6.91137566137566	Pdpn
GO:1903146	regulation of autophagy of mitochondrion	biological_process	1	336	9	20900	0.13574966695869	0.365899964388652	6.91137566137566	Bnip3l
GO:1903298	negative regulation of hypoxia-induced intrinsic apoptotic signaling pathway	biological_process	1	336	9	20900	0.13574966695869	0.365899964388652	6.91137566137566	Nol3
GO:1903608	protein localization to cytoplasmic stress granule	biological_process	1	336	9	20900	0.13574966695869	0.365899964388652	6.91137566137566	Dcp1a
GO:1904948	midbrain dopaminergic neuron differentiation	biological_process	1	336	9	20900	0.13574966695869	0.365899964388652	6.91137566137566	Rac1
GO:1905394	retromer complex binding	molecular_function	1	336	9	20900	0.13574966695869	0.365899964388652	6.91137566137566	Washc2
GO:1905920	positive regulation of CoA-transferase activity	biological_process	1	336	9	20900	0.13574966695869	0.365899964388652	6.91137566137566	Dbi
GO:2000270	negative regulation of fibroblast apoptotic process	biological_process	1	336	9	20900	0.13574966695869	0.365899964388652	6.91137566137566	Chd8
GO:2000318	positive regulation of T-helper 17 type immune response	biological_process	1	336	9	20900	0.13574966695869	0.365899964388652	6.91137566137566	Tyk2
GO:2000727	positive regulation of cardiac muscle cell differentiation	biological_process	1	336	9	20900	0.13574966695869	0.365899964388652	6.91137566137566	Efnb2
GO:2000969	positive regulation of AMPA receptor activity	biological_process	1	336	9	20900	0.13574966695869	0.365899964388652	6.91137566137566	Arc
GO:0006511	ubiquitin-dependent protein catabolic process	biological_process	7	336	265	20900	0.136541378430336	0.367611403466289	1.64308176100629	Rnf123;Rnf7;Usp24;Psma1;Ube2d3;Ube2s;Nploc4
GO:0051260	protein homooligomerization	biological_process	4	336	123	20900	0.136788756044613	0.367855083629148	2.02284	Kcnc3;Arc;Micu1;Kctd2
GO:0048661	positive regulation of smooth muscle cell proliferation	biological_process	3	336	80	20900	0.138049325754828	0.370819781094011	2.33258928571429	Ptk2;Pde4d;Egr1
GO:0019900	kinase binding	molecular_function	4	336	124	20900	0.139679040687151	0.370960707771507	2.00652841781874	Nol3;Eef1a1;Ldha;Mob1b
GO:0001707	mesoderm formation	biological_process	2	336	41	20900	0.140656068985052	0.370960707771507	3.03426	Prkaca;Nog
GO:0007259	receptor signaling pathway via JAK-STAT	biological_process	2	336	41	20900	0.140656068985052	0.370960707771507	3.03426	Stat3;Tyk2
GO:0007492	endoderm development	biological_process	2	336	41	20900	0.140656068985052	0.370960707771507	3.03426	Arc;Nog
GO:0008284	positive regulation of cell population proliferation	biological_process	12	336	525	20900	0.141784411902913	0.370960707771507	1.42176870748299	Birc6;Akirin2;Mif;Ptk2;Pura;Shmt2;Efnb2;Rps6;Prkaca;Stat3;Fam98a;Nog
GO:0042383	sarcolemma	cellular_component	4	336	125	20900	0.142593653473351	0.370960707771507	1.99047619047619	Dtna;Slc8a1;Ptk2;Bsg
GO:0000118	histone deacetylase complex	cellular_component	2	336	42	20900	0.146199100543294	0.370960707771507	2.96201814058957	Hint1;Mta2
GO:0006890	retrograde vesicle-mediated transport, Golgi to endoplasmic reticulum	biological_process	2	336	42	20900	0.146199100543294	0.370960707771507	2.96201814058957	Golph3;Ergic1
GO:0032590	dendrite membrane	cellular_component	2	336	42	20900	0.146199100543294	0.370960707771507	2.96201814058957	Kcnc3;Gabarapl1
GO:0043021	ribonucleoprotein complex binding	molecular_function	2	336	42	20900	0.146199100543294	0.370960707771507	2.96201814058957	Ckap5;Eif4a3
GO:0060325	face morphogenesis	biological_process	2	336	42	20900	0.146199100543294	0.370960707771507	2.96201814058957	Crebbp;Nog
GO:1900087	positive regulation of G1/S transition of mitotic cell cycle	biological_process	2	336	42	20900	0.146199100543294	0.370960707771507	2.96201814058957	Crebbp;Rptor
GO:1900182	positive regulation of protein localization to nucleus	biological_process	2	336	42	20900	0.146199100543294	0.370960707771507	2.96201814058957	Crebbp;Tyk2
GO:0048471	perinuclear region of cytoplasm	cellular_component	15	336	691	20900	0.148559278235767	0.370960707771507	1.35026876162911	Patj;Vamp5;Vps53;Itga3;Bag5;Cisd2;Kalrn;S100a6;Vapa;Clic1;Rps6;Prkaca;Pde4d;Tsc1;Epha5
GO:0007229	integrin-mediated signaling pathway	biological_process	3	336	83	20900	0.14927508058181	0.370960707771507	2.24827882960413	Lama5;Itga3;Ptk2
GO:0005681	spliceosomal complex	cellular_component	5	336	174	20900	0.14958709254812	0.370960707771507	1.78742474001095	Snrpd3;Snrpe;Cript;Snrpd1;Txnl4a
GO:0000244	spliceosomal tri-snRNP complex assembly	biological_process	1	336	10	20900	0.149649820704412	0.370960707771507	6.22023809523809	Sart3
GO:0000290	deadenylation-dependent decapping of nuclear-transcribed mRNA	biological_process	1	336	10	20900	0.149649820704412	0.370960707771507	6.22023809523809	Dcp1a
GO:0000729	DNA double-strand break processing	biological_process	1	336	10	20900	0.149649820704412	0.370960707771507	6.22023809523809	Exd2
GO:0001094	TFIID-class transcription factor complex binding	molecular_function	1	336	10	20900	0.149649820704412	0.370960707771507	6.22023809523809	Nop58
GO:0003149	membranous septum morphogenesis	biological_process	1	336	10	20900	0.149649820704412	0.370960707771507	6.22023809523809	Nog
GO:0005391	P-type sodium:potassium-exchanging transporter activity	molecular_function	1	336	10	20900	0.149649820704412	0.370960707771507	6.22023809523809	Atp1b3
GO:0005548	phospholipid transporter activity	molecular_function	1	336	10	20900	0.149649820704412	0.370960707771507	6.22023809523809	Pitpnm3
GO:0005832	chaperonin-containing T-complex	cellular_component	1	336	10	20900	0.149649820704412	0.370960707771507	6.22023809523809	Cct7
GO:0006283	transcription-coupled nucleotide-excision repair	biological_process	1	336	10	20900	0.149649820704412	0.370960707771507	6.22023809523809	Hmgn1
GO:0006482	protein demethylation	biological_process	1	336	10	20900	0.149649820704412	0.370960707771507	6.22023809523809	Riox1
GO:0006892	post-Golgi vesicle-mediated transport	biological_process	1	336	10	20900	0.149649820704412	0.370960707771507	6.22023809523809	Rp2
GO:0008140	cAMP response element binding protein binding	molecular_function	1	336	10	20900	0.149649820704412	0.370960707771507	6.22023809523809	Crebbp
GO:0008343	adult feeding behavior	biological_process	1	336	10	20900	0.149649820704412	0.370960707771507	6.22023809523809	Agrp
GO:0014883	transition between fast and slow fiber	biological_process	1	336	10	20900	0.149649820704412	0.370960707771507	6.22023809523809	Ppp3ca
GO:0016229	steroid dehydrogenase activity	molecular_function	1	336	10	20900	0.149649820704412	0.370960707771507	6.22023809523809	Hsd17b11
GO:0016929	deSUMOylase activity	molecular_function	1	336	10	20900	0.149649820704412	0.370960707771507	6.22023809523809	Hint1
GO:0017070	U6 snRNA binding	molecular_function	1	336	10	20900	0.149649820704412	0.370960707771507	6.22023809523809	Sart3
GO:0017121	plasma membrane phospholipid scrambling	biological_process	1	336	10	20900	0.149649820704412	0.370960707771507	6.22023809523809	Plscr3
GO:0019774	proteasome core complex, beta-subunit complex	cellular_component	1	336	10	20900	0.149649820704412	0.370960707771507	6.22023809523809	Psmb6
GO:0031080	nuclear pore outer ring	cellular_component	1	336	10	20900	0.149649820704412	0.370960707771507	6.22023809523809	Nup43
GO:0031466	Cul5-RING ubiquitin ligase complex	cellular_component	1	336	10	20900	0.149649820704412	0.370960707771507	6.22023809523809	Rnf7
GO:0031666	positive regulation of lipopolysaccharide-mediated signaling pathway	biological_process	1	336	10	20900	0.149649820704412	0.370960707771507	6.22023809523809	Mif
GO:0031698	beta-2 adrenergic receptor binding	molecular_function	1	336	10	20900	0.149649820704412	0.370960707771507	6.22023809523809	Pde4d
GO:0031996	thioesterase binding	molecular_function	1	336	10	20900	0.149649820704412	0.370960707771507	6.22023809523809	Rac1
GO:0034340	response to type I interferon	biological_process	1	336	10	20900	0.149649820704412	0.370960707771507	6.22023809523809	Shmt2
GO:0035562	negative regulation of chromatin binding	biological_process	1	336	10	20900	0.149649820704412	0.370960707771507	6.22023809523809	Ppp3ca
GO:0035723	interleukin-15-mediated signaling pathway	biological_process	1	336	10	20900	0.149649820704412	0.370960707771507	6.22023809523809	Stat3
GO:0036010	protein localization to endosome	biological_process	1	336	10	20900	0.149649820704412	0.370960707771507	6.22023809523809	Washc2
GO:0036435	K48-linked polyubiquitin modification-dependent protein binding	molecular_function	1	336	10	20900	0.149649820704412	0.370960707771507	6.22023809523809	Nploc4
GO:0042171	lysophosphatidic acid acyltransferase activity	molecular_function	1	336	10	20900	0.149649820704412	0.370960707771507	6.22023809523809	Lpcat4
GO:0043276	anoikis	biological_process	1	336	10	20900	0.149649820704412	0.370960707771507	6.22023809523809	Ikbkg
GO:0045039	protein insertion into mitochondrial inner membrane	biological_process	1	336	10	20900	0.149649820704412	0.370960707771507	6.22023809523809	Timm10
GO:0045322	unmethylated CpG binding	molecular_function	1	336	10	20900	0.149649820704412	0.370960707771507	6.22023809523809	Mbd1
GO:0045839	negative regulation of mitotic nuclear division	biological_process	1	336	10	20900	0.149649820704412	0.370960707771507	6.22023809523809	Tom1l1
GO:0046850	regulation of bone remodeling	biological_process	1	336	10	20900	0.149649820704412	0.370960707771507	6.22023809523809	Mdk
GO:0048702	embryonic neurocranium morphogenesis	biological_process	1	336	10	20900	0.149649820704412	0.370960707771507	6.22023809523809	Tulp3
GO:0051248	negative regulation of protein metabolic process	biological_process	1	336	10	20900	0.149649820704412	0.370960707771507	6.22023809523809	Mif
GO:0051444	negative regulation of ubiquitin-protein transferase activity	biological_process	1	336	10	20900	0.149649820704412	0.370960707771507	6.22023809523809	Bag5
GO:0051647	nucleus localization	biological_process	1	336	10	20900	0.149649820704412	0.370960707771507	6.22023809523809	Bltp1
GO:0061037	negative regulation of cartilage development	biological_process	1	336	10	20900	0.149649820704412	0.370960707771507	6.22023809523809	Nog
GO:0062061	TAP complex binding	molecular_function	1	336	10	20900	0.149649820704412	0.370960707771507	6.22023809523809	Tapbpl
GO:0070740	tubulin-glutamic acid ligase activity	molecular_function	1	336	10	20900	0.149649820704412	0.370960707771507	6.22023809523809	Ttll5
GO:0070878	primary miRNA binding	molecular_function	1	336	10	20900	0.149649820704412	0.370960707771507	6.22023809523809	Stat3
GO:0071872	cellular response to epinephrine stimulus	biological_process	1	336	10	20900	0.149649820704412	0.370960707771507	6.22023809523809	Pde4d
GO:0072112	podocyte differentiation	biological_process	1	336	10	20900	0.149649820704412	0.370960707771507	6.22023809523809	Prom1
GO:0090161	Golgi ribbon formation	biological_process	1	336	10	20900	0.149649820704412	0.370960707771507	6.22023809523809	Golph3
GO:0090305	nucleic acid phosphodiester bond hydrolysis	biological_process	1	336	10	20900	0.149649820704412	0.370960707771507	6.22023809523809	Exd2
GO:0097067	cellular response to thyroid hormone stimulus	biological_process	1	336	10	20900	0.149649820704412	0.370960707771507	6.22023809523809	Gas2l1
GO:0097197	tetraspanin-enriched microdomain	cellular_component	1	336	10	20900	0.149649820704412	0.370960707771507	6.22023809523809	Pdpn
GO:0099054	presynapse assembly	biological_process	1	336	10	20900	0.149649820704412	0.370960707771507	6.22023809523809	Efnb2
GO:0140059	dendrite arborization	biological_process	1	336	10	20900	0.149649820704412	0.370960707771507	6.22023809523809	Phactr1
GO:0140268	endoplasmic reticulum-plasma membrane contact site	cellular_component	1	336	10	20900	0.149649820704412	0.370960707771507	6.22023809523809	Gramd1b
GO:0140933	5'-(N(7)-methylguanosine 5'-triphospho)-[mRNA] hydrolase activity	molecular_function	1	336	10	20900	0.149649820704412	0.370960707771507	6.22023809523809	Dcp1a
GO:1900426	positive regulation of defense response to bacterium	biological_process	1	336	10	20900	0.149649820704412	0.370960707771507	6.22023809523809	Emilin1
GO:1902305	regulation of sodium ion transmembrane transport	biological_process	1	336	10	20900	0.149649820704412	0.370960707771507	6.22023809523809	Slmap
GO:1904851	positive regulation of establishment of protein localization to telomere	biological_process	1	336	10	20900	0.149649820704412	0.370960707771507	6.22023809523809	Cct7
GO:2000008	regulation of protein localization to cell surface	biological_process	1	336	10	20900	0.149649820704412	0.370960707771507	6.22023809523809	Rab11fip5
GO:0001666	response to hypoxia	biological_process	4	336	128	20900	0.151479640813565	0.374672750957155	1.9438244047619	Nol3;Slc8a1;Vhl;Egr1
GO:0030010	establishment of cell polarity	biological_process	2	336	43	20900	0.151786402306737	0.374672750957155	2.89313399778516	Fam89b;Clasp1
GO:0060612	adipose tissue development	biological_process	2	336	43	20900	0.151786402306737	0.374672750957155	2.89313399778516	Bltp1;Adrm1
GO:0071902	positive regulation of protein serine/threonine kinase activity	biological_process	2	336	43	20900	0.151786402306737	0.374672750957155	2.89313399778516	Higd1a;Rptor
GO:0030198	extracellular matrix organization	biological_process	5	336	175	20900	0.15210681718239	0.375069	1.77721088435374	Emilin1;Adamts4;Ptk2;Vhl;Prdx4
GO:0043087	regulation of GTPase activity	biological_process	3	336	84	20900	0.153080816180415	0.376970443351971	2.22151360544218	Ralbp1;Epha5;Plxnc1
GO:0062023	collagen-containing extracellular matrix	cellular_component	8	336	325	20900	0.154651299495234	0.376970443351971	1.53113553113553	Emilin1;Itih2;S100a10;Anxa11;Lama5;Adamts4;Tinagl1;S100a6
GO:0001525	angiogenesis	biological_process	7	336	275	20900	0.156044757123286	0.376970443351971	1.58333333333333	Ptk2;Thsd7a;Vhl;Efnb2;Bsg;Mcam;Epha5
GO:0001662	behavioral fear response	biological_process	2	336	44	20900	0.157415130752272	0.376970443351971	2.82738095238095	Mdk;Dbi
GO:0002052	positive regulation of neuroblast proliferation	biological_process	2	336	44	20900	0.157415130752272	0.376970443351971	2.82738095238095	Hapln2;Acan
GO:0035591	signaling adaptor activity	molecular_function	2	336	44	20900	0.157415130752272	0.376970443351971	2.82738095238095	Ikbkg;Stat3
GO:0045995	regulation of embryonic development	biological_process	2	336	44	20900	0.157415130752272	0.376970443351971	2.82738095238095	Lama5;Nfrkb
GO:0046676	negative regulation of insulin secretion	biological_process	2	336	44	20900	0.157415130752272	0.376970443351971	2.82738095238095	Ppp3ca;Rptor
GO:0007283	spermatogenesis	biological_process	11	336	484	20900	0.15883829259597	0.376970443351971	1.41369047619048	Ttll5;Clgn;Bltp1;Ccdc33;Chd5;Pafah1b3;Celf3;Bsg;Strbp;Prdx4;Lrrc8a
GO:0008285	negative regulation of cell population proliferation	biological_process	9	336	380	20900	0.160703582987542	0.376970443351971	1.47321428571429	Gal;Clmn;Chd5;Strn;Ptprk;Tax1bp3;Pdpn;Tsc1;Stat3
GO:0032956	regulation of actin cytoskeleton organization	biological_process	3	336	86	20900	0.16078278794836	0.376970443351971	2.16985049833887	Rac1;Bst2;Epha5
GO:0008380	RNA splicing	biological_process	7	336	278	20900	0.162134420184344	0.376970443351971	1.56624700239808	Celf3;Snrpd3;Sart3;Snrpe;Cript;Snrpd1;Sde2
GO:0004715	non-membrane spanning protein tyrosine kinase activity	molecular_function	2	336	45	20900	0.163082521840452	0.376970443351971	2.76455026455026	Ptk2;Tyk2
GO:0042169	SH2 domain binding	molecular_function	2	336	45	20900	0.163082521840452	0.376970443351971	2.76455026455026	Ptk2;Arhgap5
GO:0045494	photoreceptor cell maintenance	biological_process	2	336	45	20900	0.163082521840452	0.376970443351971	2.76455026455026	Bsg;Prom1
GO:0001542	ovulation from ovarian follicle	biological_process	1	336	11	20900	0.163327066288103	0.376970443351971	5.6547619047619	Pde4d
GO:0001763	morphogenesis of a branching structure	biological_process	1	336	11	20900	0.163327066288103	0.376970443351971	5.6547619047619	Ermn
GO:0002862	negative regulation of inflammatory response to antigenic stimulus	biological_process	1	336	11	20900	0.163327066288103	0.376970443351971	5.6547619047619	Psma1
GO:0005247	voltage-gated chloride channel activity	molecular_function	1	336	11	20900	0.163327066288103	0.376970443351971	5.6547619047619	Clcn4
GO:0005890	sodium:potassium-exchanging ATPase complex	cellular_component	1	336	11	20900	0.163327066288103	0.376970443351971	5.6547619047619	Atp1b3
GO:0006171	cAMP biosynthetic process	biological_process	1	336	11	20900	0.163327066288103	0.376970443351971	5.6547619047619	Adcy2
GO:0006383	transcription by RNA polymerase III	biological_process	1	336	11	20900	0.163327066288103	0.376970443351971	5.6547619047619	Polr3h
GO:0008093	cytoskeletal anchor activity	molecular_function	1	336	11	20900	0.163327066288103	0.376970443351971	5.6547619047619	Gas2l1
GO:0009086	methionine biosynthetic process	biological_process	1	336	11	20900	0.163327066288103	0.376970443351971	5.6547619047619	Bhmt
GO:0009313	oligosaccharide catabolic process	biological_process	1	336	11	20900	0.163327066288103	0.376970443351971	5.6547619047619	Hexb
GO:0010470	regulation of gastrulation	biological_process	1	336	11	20900	0.163327066288103	0.376970443351971	5.6547619047619	Clasp1
GO:0010738	regulation of protein kinase A signaling	biological_process	1	336	11	20900	0.163327066288103	0.376970443351971	5.6547619047619	Akap7
GO:0010764	negative regulation of fibroblast migration	biological_process	1	336	11	20900	0.163327066288103	0.376970443351971	5.6547619047619	Rac1
GO:0015810	aspartate transmembrane transport	biological_process	1	336	11	20900	0.163327066288103	0.376970443351971	5.6547619047619	Lrrc8a
GO:0016570	histone modification	biological_process	1	336	11	20900	0.163327066288103	0.376970443351971	5.6547619047619	Crebbp
GO:0016810	hydrolase activity, acting on carbon-nitrogen (but not peptide) bonds	molecular_function	1	336	11	20900	0.163327066288103	0.376970443351971	5.6547619047619	Dpysl3
GO:0016918	retinal binding	molecular_function	1	336	11	20900	0.163327066288103	0.376970443351971	5.6547619047619	Rbp2
GO:0018401	peptidyl-proline hydroxylation to 4-hydroxy-L-proline	biological_process	1	336	11	20900	0.163327066288103	0.376970443351971	5.6547619047619	Prdx4
GO:0019209	kinase activator activity	molecular_function	1	336	11	20900	0.163327066288103	0.376970443351971	5.6547619047619	Mob1b
GO:0030212	hyaluronan metabolic process	biological_process	1	336	11	20900	0.163327066288103	0.376970443351971	5.6547619047619	Itih2
GO:0033210	leptin-mediated signaling pathway	biological_process	1	336	11	20900	0.163327066288103	0.376970443351971	5.6547619047619	Stat3
GO:0034109	homotypic cell-cell adhesion	biological_process	1	336	11	20900	0.163327066288103	0.376970443351971	5.6547619047619	Ncam1
GO:0034501	protein localization to kinetochore	biological_process	1	336	11	20900	0.163327066288103	0.376970443351971	5.6547619047619	Zw10
GO:0034993	meiotic nuclear membrane microtubule tethering complex	cellular_component	1	336	11	20900	0.163327066288103	0.376970443351971	5.6547619047619	Clmn
GO:0035372	protein localization to microtubule	biological_process	1	336	11	20900	0.163327066288103	0.376970443351971	5.6547619047619	Cript
GO:0036444	calcium import into the mitochondrion	biological_process	1	336	11	20900	0.163327066288103	0.376970443351971	5.6547619047619	Micu1
GO:0043248	proteasome assembly	biological_process	1	336	11	20900	0.163327066288103	0.376970443351971	5.6547619047619	Adrm1
GO:0045760	positive regulation of action potential	biological_process	1	336	11	20900	0.163327066288103	0.376970443351971	5.6547619047619	Kcnip1
GO:0046651	lymphocyte proliferation	biological_process	1	336	11	20900	0.163327066288103	0.376970443351971	5.6547619047619	Pura
GO:0047676	arachidonate-CoA ligase activity	molecular_function	1	336	11	20900	0.163327066288103	0.376970443351971	5.6547619047619	Acsl6
GO:0048251	elastic fiber assembly	biological_process	1	336	11	20900	0.163327066288103	0.376970443351971	5.6547619047619	Emilin1
GO:0048762	mesenchymal cell differentiation	biological_process	1	336	11	20900	0.163327066288103	0.376970443351971	5.6547619047619	Nog
GO:0050135	NAD(P)+ nucleosidase activity	molecular_function	1	336	11	20900	0.163327066288103	0.376970443351971	5.6547619047619	Il1r1
GO:0050795	regulation of behavior	biological_process	1	336	11	20900	0.163327066288103	0.376970443351971	5.6547619047619	Mdk
GO:0050871	positive regulation of B cell activation	biological_process	1	336	11	20900	0.163327066288103	0.376970443351971	5.6547619047619	Akirin2
GO:0051561	positive regulation of mitochondrial calcium ion concentration	biological_process	1	336	11	20900	0.163327066288103	0.376970443351971	5.6547619047619	Micu1
GO:0051639	actin filament network formation	biological_process	1	336	11	20900	0.163327066288103	0.376970443351971	5.6547619047619	Espn
GO:0051864	histone H3K36 demethylase activity	molecular_function	1	336	11	20900	0.163327066288103	0.376970443351971	5.6547619047619	Riox1
GO:0060314	regulation of ryanodine-sensitive calcium-release channel activity	biological_process	1	336	11	20900	0.163327066288103	0.376970443351971	5.6547619047619	Pde4d
GO:0061809	NAD+ nucleotidase, cyclic ADP-ribose generating	molecular_function	1	336	11	20900	0.163327066288103	0.376970443351971	5.6547619047619	Il1r1
GO:0071468	cellular response to acidic pH	biological_process	1	336	11	20900	0.163327066288103	0.376970443351971	5.6547619047619	Rab11fip5
GO:0075522	IRES-dependent viral translational initiation	biological_process	1	336	11	20900	0.163327066288103	0.376970443351971	5.6547619047619	Eif3d
GO:0098884	postsynaptic neurotransmitter receptor internalization	biological_process	1	336	11	20900	0.163327066288103	0.376970443351971	5.6547619047619	Ap2s1
GO:1901222	regulation of non-canonical NF-kappaB signal transduction	biological_process	1	336	11	20900	0.163327066288103	0.376970443351971	5.6547619047619	Nol3
GO:1901798	positive regulation of signal transduction by p53 class mediator	biological_process	1	336	11	20900	0.163327066288103	0.376970443351971	5.6547619047619	Chd5
GO:1901799	negative regulation of proteasomal protein catabolic process	biological_process	1	336	11	20900	0.163327066288103	0.376970443351971	5.6547619047619	Sco1
GO:1902260	negative regulation of delayed rectifier potassium channel activity	biological_process	1	336	11	20900	0.163327066288103	0.376970443351971	5.6547619047619	Kcnab1
GO:1903715	regulation of aerobic respiration	biological_process	1	336	11	20900	0.163327066288103	0.376970443351971	5.6547619047619	Shmt2
GO:1990459	transferrin receptor binding	molecular_function	1	336	11	20900	0.163327066288103	0.376970443351971	5.6547619047619	Ikbkg
GO:1990961	xenobiotic detoxification by transmembrane export across the plasma membrane	biological_process	1	336	11	20900	0.163327066288103	0.376970443351971	5.6547619047619	Ralbp1
GO:0090090	negative regulation of canonical Wnt signaling pathway	biological_process	4	336	132	20900	0.163644793335038	0.377332389744998	1.88492063492063	Mdk;Chd8;Egr1;Nog
GO:0030900	forebrain development	biological_process	3	336	87	20900	0.164677289529852	0.378940356131931	2.14490968801314	Rac1;Nfib;Nog
GO:0030018	Z disc	cellular_component	4	336	133	20900	0.166740088568201	0.378940356131931	1.87074829931973	Slc8a1;Pdlim5;Pdlim1;Ppp3ca
GO:0051082	unfolded protein binding	molecular_function	3	336	88	20900	0.16859964978424	0.378940356131931	2.12053571428571	Clgn;Cct7;Dnajb11
GO:0001657	ureteric bud development	biological_process	2	336	46	20900	0.168785889207581	0.378940356131931	2.70445134575569	Gsta3;Nog
GO:0007339	binding of sperm to zona pellucida	biological_process	2	336	46	20900	0.168785889207581	0.378940356131931	2.70445134575569	Clgn;Cct7
GO:0030501	positive regulation of bone mineralization	biological_process	2	336	46	20900	0.168785889207581	0.378940356131931	2.70445134575569	Cd276;Slc8a1
GO:0072686	mitotic spindle	cellular_component	4	336	134	20900	0.169856187566214	0.378940356131931	1.85678749111585	Ikbkg;Clasp1;Dynll1;Tubb2b
GO:0098982	GABA-ergic synapse	cellular_component	4	336	134	20900	0.169856187566214	0.378940356131931	1.85678749111585	Acan;Rac1;Sv2a;Rps6
GO:0043209	myelin sheath	cellular_component	5	336	182	20900	0.170229806695792	0.378940356131931	1.70885661957091	Mif;Ermn;Eef1a1;Ncam1;Gnb4
GO:0045944	positive regulation of transcription by RNA polymerase II	biological_process	24	336	1212	20900	0.171128002592308	0.378940356131931	1.23173031588873	Ift74;Gal;Glmp;Gtf2a1;Crebbp;S100a10;Akirin2;Mybbp1a;Tnip1;Ikbkg;Abhd14b;Mef2a;Ppp3ca;Chd8;Preb;Tcf20;Hexb;Mta2;Eif4a3;Egr1;Ptma;Stat3;Nfib;Nog
GO:0050679	positive regulation of epithelial cell proliferation	biological_process	3	336	89	20900	0.172549008929214	0.378940356131931	2.09670947030498	Vhl;Dlx6;Nog
GO:0097110	scaffold protein binding	molecular_function	3	336	89	20900	0.172549008929214	0.378940356131931	2.09670947030498	Dynll1;Pde4d;Cript
GO:0036064	ciliary basal body	cellular_component	5	336	183	20900	0.172885403594461	0.378940356131931	1.69951860525631	Nek4;Ttll5;Ptk2;Rp2;Ccdc66
GO:0001837	epithelial to mesenchymal transition	biological_process	2	336	47	20900	0.174522622395117	0.378940356131931	2.64690982776089	Ncam1;Nog
GO:0034605	cellular response to heat	biological_process	2	336	47	20900	0.174522622395117	0.378940356131931	2.64690982776089	Prkaca;Hikeshi
GO:0042789	mRNA transcription by RNA polymerase II	biological_process	2	336	47	20900	0.174522622395117	0.378940356131931	2.64690982776089	S100a10;Stat3
GO:0071333	cellular response to glucose stimulus	biological_process	2	336	47	20900	0.174522622395117	0.378940356131931	2.64690982776089	Ppp3ca;Prkaca
GO:2001237	negative regulation of extrinsic apoptotic signaling pathway	biological_process	2	336	47	20900	0.174522622395117	0.378940356131931	2.64690982776089	Birc6;Nol3
GO:0001726	ruffle	cellular_component	3	336	90	20900	0.176524510896177	0.378940356131931	2.0734126984127	Tmod3;S100a6;Pdpn
GO:0000137	Golgi cis cisterna	cellular_component	1	336	12	20900	0.176784967850035	0.378940356131931	5.18353174603175	Llgl1
GO:0001952	regulation of cell-matrix adhesion	biological_process	1	336	12	20900	0.176784967850035	0.378940356131931	5.18353174603175	Tsc1
GO:0002067	glandular epithelial cell differentiation	biological_process	1	336	12	20900	0.176784967850035	0.378940356131931	5.18353174603175	Nfib
GO:0002162	dystroglycan binding	molecular_function	1	336	12	20900	0.176784967850035	0.378940356131931	5.18353174603175	Clasp1
GO:0002690	positive regulation of leukocyte chemotaxis	biological_process	1	336	12	20900	0.176784967850035	0.378940356131931	5.18353174603175	Mdk
GO:0003272	endocardial cushion formation	biological_process	1	336	12	20900	0.176784967850035	0.378940356131931	5.18353174603175	Nog
GO:0003309	type B pancreatic cell differentiation	biological_process	1	336	12	20900	0.176784967850035	0.378940356131931	5.18353174603175	Vhl
GO:0005652	nuclear lamina	cellular_component	1	336	12	20900	0.176784967850035	0.378940356131931	5.18353174603175	Lbr
GO:0006091	generation of precursor metabolites and energy	biological_process	1	336	12	20900	0.176784967850035	0.378940356131931	5.18353174603175	Gnpda1
GO:0006686	sphingomyelin biosynthetic process	biological_process	1	336	12	20900	0.176784967850035	0.378940356131931	5.18353174603175	Vapa
GO:0006880	intracellular sequestering of iron ion	biological_process	1	336	12	20900	0.176784967850035	0.378940356131931	5.18353174603175	Ftl1
GO:0006977	DNA damage response, signal transduction by p53 class mediator resulting in cell cycle arrest	biological_process	1	336	12	20900	0.176784967850035	0.378940356131931	5.18353174603175	Rpl26
GO:0007093	mitotic cell cycle checkpoint signaling	biological_process	1	336	12	20900	0.176784967850035	0.378940356131931	5.18353174603175	Rps6
GO:0010572	positive regulation of platelet activation	biological_process	1	336	12	20900	0.176784967850035	0.378940356131931	5.18353174603175	Pdpn
GO:0010950	positive regulation of endopeptidase activity	biological_process	1	336	12	20900	0.176784967850035	0.378940356131931	5.18353174603175	Akirin2
GO:0015250	water channel activity	molecular_function	1	336	12	20900	0.176784967850035	0.378940356131931	5.18353174603175	Pdpn
GO:0015934	large ribosomal subunit	cellular_component	1	336	12	20900	0.176784967850035	0.378940356131931	5.18353174603175	Rpl13a
GO:0017154	semaphorin receptor activity	molecular_function	1	336	12	20900	0.176784967850035	0.378940356131931	5.18353174603175	Plxnc1
GO:0021794	thalamus development	biological_process	1	336	12	20900	0.176784967850035	0.378940356131931	5.18353174603175	Ncam1
GO:0021955	central nervous system neuron axonogenesis	biological_process	1	336	12	20900	0.176784967850035	0.378940356131931	5.18353174603175	Ptk2
GO:0030122	AP-2 adaptor complex	cellular_component	1	336	12	20900	0.176784967850035	0.378940356131931	5.18353174603175	Ap2s1
GO:0030548	acetylcholine receptor regulator activity	molecular_function	1	336	12	20900	0.176784967850035	0.378940356131931	5.18353174603175	Lypd6b
GO:0030948	negative regulation of vascular endothelial growth factor receptor signaling pathway	biological_process	1	336	12	20900	0.176784967850035	0.378940356131931	5.18353174603175	Emilin1
GO:0030953	astral microtubule organization	biological_process	1	336	12	20900	0.176784967850035	0.378940356131931	5.18353174603175	Clasp1
GO:0031571	mitotic G1 DNA damage checkpoint signaling	biological_process	1	336	12	20900	0.176784967850035	0.378940356131931	5.18353174603175	Sde2
GO:0032330	regulation of chondrocyte differentiation	biological_process	1	336	12	20900	0.176784967850035	0.378940356131931	5.18353174603175	Mdk
GO:0033033	negative regulation of myeloid cell apoptotic process	biological_process	1	336	12	20900	0.176784967850035	0.378940356131931	5.18353174603175	Mif
GO:0034453	microtubule anchoring	biological_process	1	336	12	20900	0.176784967850035	0.378940356131931	5.18353174603175	Clasp1
GO:0034663	endoplasmic reticulum chaperone complex	cellular_component	1	336	12	20900	0.176784967850035	0.378940356131931	5.18353174603175	Dnajb11
GO:0035066	positive regulation of histone acetylation	biological_process	1	336	12	20900	0.176784967850035	0.378940356131931	5.18353174603175	Mybbp1a
GO:0035331	negative regulation of hippo signaling	biological_process	1	336	12	20900	0.176784967850035	0.378940356131931	5.18353174603175	Vgll4
GO:0035455	response to interferon-alpha	biological_process	1	336	12	20900	0.176784967850035	0.378940356131931	5.18353174603175	Bst2
GO:0042246	tissue regeneration	biological_process	1	336	12	20900	0.176784967850035	0.378940356131931	5.18353174603175	Mdk
GO:0042989	sequestering of actin monomers	biological_process	1	336	12	20900	0.176784967850035	0.378940356131931	5.18353174603175	Tmsb10
GO:0043652	engulfment of apoptotic cell	biological_process	1	336	12	20900	0.176784967850035	0.378940356131931	5.18353174603175	Rac1
GO:0044224	juxtaparanode region of axon	cellular_component	1	336	12	20900	0.176784967850035	0.378940356131931	5.18353174603175	Kcnab1
GO:0045647	negative regulation of erythrocyte differentiation	biological_process	1	336	12	20900	0.176784967850035	0.378940356131931	5.18353174603175	Gas2l1
GO:0046621	negative regulation of organ growth	biological_process	1	336	12	20900	0.176784967850035	0.378940356131931	5.18353174603175	Ptk2
GO:0050774	negative regulation of dendrite morphogenesis	biological_process	1	336	12	20900	0.176784967850035	0.378940356131931	5.18353174603175	Ppp3ca
GO:0051901	positive regulation of mitochondrial depolarization	biological_process	1	336	12	20900	0.176784967850035	0.378940356131931	5.18353174603175	Mllt11
GO:0060272	embryonic skeletal joint morphogenesis	biological_process	1	336	12	20900	0.176784967850035	0.378940356131931	5.18353174603175	Nog
GO:0060306	regulation of membrane repolarization	biological_process	1	336	12	20900	0.176784967850035	0.378940356131931	5.18353174603175	Akap7
GO:0061133	endopeptidase activator activity	molecular_function	1	336	12	20900	0.176784967850035	0.378940356131931	5.18353174603175	Adrm1
GO:0061626	pharyngeal arch artery morphogenesis	biological_process	1	336	12	20900	0.176784967850035	0.378940356131931	5.18353174603175	Nog
GO:0070244	negative regulation of thymocyte apoptotic process	biological_process	1	336	12	20900	0.176784967850035	0.378940356131931	5.18353174603175	Vhl
GO:0070613	regulation of protein processing	biological_process	1	336	12	20900	0.176784967850035	0.378940356131931	5.18353174603175	Prkaca
GO:0071361	cellular response to ethanol	biological_process	1	336	12	20900	0.176784967850035	0.378940356131931	5.18353174603175	Rps6
GO:0072006	nephron development	biological_process	1	336	12	20900	0.176784967850035	0.378940356131931	5.18353174603175	Itga3
GO:0086009	membrane repolarization	biological_process	1	336	12	20900	0.176784967850035	0.378940356131931	5.18353174603175	Atp1b3
GO:0097398	cellular response to interleukin-17	biological_process	1	336	12	20900	0.176784967850035	0.378940356131931	5.18353174603175	Stat3
GO:0098885	modification of postsynaptic actin cytoskeleton	biological_process	1	336	12	20900	0.176784967850035	0.378940356131931	5.18353174603175	Kalrn
GO:0140313	molecular sequestering activity	molecular_function	1	336	12	20900	0.176784967850035	0.378940356131931	5.18353174603175	Prdx4
GO:1900747	negative regulation of vascular endothelial growth factor signaling pathway	biological_process	1	336	12	20900	0.176784967850035	0.378940356131931	5.18353174603175	Emilin1
GO:1902166	negative regulation of intrinsic apoptotic signaling pathway in response to DNA damage by p53 class mediator	biological_process	1	336	12	20900	0.176784967850035	0.378940356131931	5.18353174603175	Mif
GO:1904936	interneuron migration	biological_process	1	336	12	20900	0.176784967850035	0.378940356131931	5.18353174603175	Rac1
GO:1904996	positive regulation of leukocyte adhesion to vascular endothelial cell	biological_process	1	336	12	20900	0.176784967850035	0.378940356131931	5.18353174603175	Mdk
GO:2000009	negative regulation of protein localization to cell surface	biological_process	1	336	12	20900	0.176784967850035	0.378940356131931	5.18353174603175	Tax1bp3
GO:2000810	regulation of bicellular tight junction assembly	biological_process	1	336	12	20900	0.176784967850035	0.378940356131931	5.18353174603175	Prkaca
GO:0016853	isomerase activity	molecular_function	4	336	137	20900	0.179325271599272	0.384034485753692	1.81612791101842	Mif;Ptges2;Ppif;Gnpda1
GO:0048488	synaptic vesicle endocytosis	biological_process	2	336	48	20900	0.18029018511566	0.385748616876115	2.59176587301587	Bltp1;Ap2s1
GO:0070062	extracellular exosome	cellular_component	3	336	91	20900	0.180525303696827	0.385899578093946	2.05062794348509	Clic1;Bhmt;Prom1
GO:0032760	positive regulation of tumor necrosis factor production	biological_process	4	336	138	20900	0.182520542919711	0.386481692719676	1.80296756383713	Lrrfip2;Mif;C1qtnf4;Stat3
GO:0004725	protein tyrosine phosphatase activity	molecular_function	3	336	92	20900	0.184550539772907	0.386481692719676	2.02833850931677	Ptpre;Ptk2;Ptprk
GO:0004843	cysteine-type deubiquitinase activity	molecular_function	3	336	92	20900	0.184550539772907	0.386481692719676	2.02833850931677	Usp24;Josd1;Josd2
GO:0005764	lysosome	cellular_component	10	336	447	20900	0.185178981625477	0.386481692719676	1.3915521465857	Meak7;Glmp;Tinagl1;Nsg2;Hexb;Clcn4;Ggh;Rptor;Arl8a;Lrrc8a
GO:0004842	ubiquitin-protein transferase activity	molecular_function	6	336	238	20900	0.185886108137132	0.386481692719676	1.56812725090036	Birc6;Uhrf2;Ltn1;Rnf123;Ube2d3;Ube2s
GO:0016020	membrane	cellular_component	132	336	7693	20900	0.1859043363234	0.386481692719676	1.06729680043082	Plin4;Patj;Tulp3;Clgn;Birc6;Bltp1;Kcnab1;Meak7;Glmp;Ptpre;Slc15a2;Pde6d;Slmap;Tapbpl;Llgl1;Kcnc3;Acsl6;Vamp1;Micos13;Vamp5;Cd276;Dtnb;Vps53;Akirin2;Gpsm1;Cyth1;Clmn;Dtna;Rab11fip5;Plpp7;Nol3;Pitpnm3;Itga3;Timm10;Slc8a1;Enpp4;Atxn2l;Washc2;Strn;Cavin1;Pdlim5;Atp1b3;Bag5;Cisd2;Golph3;Ptges2;Nsg2;Ptk2;Thsd7a;Eef1a1;Arc;S100a6;Ppp3ca;Vhl;Cacna2d3;Shmt2;Ptprk;Pi4k2a;Efnb2;Them4;Ndufa4;Vapa;Sco1;Capns1…
GO:0045786	negative regulation of cell cycle	biological_process	2	336	49	20900	0.186086113554796	0.386481692719676	2.53887269193392	Ptprk;Brinp2
GO:0051604	protein maturation	biological_process	2	336	49	20900	0.186086113554796	0.386481692719676	2.53887269193392	Rnf123;Dnajb11
GO:0071944	cell periphery	cellular_component	3	336	93	20900	0.188599376329633	0.386481692719676	2.00652841781874	Itga3;Slc8a1;Epha5
GO:0005813	centrosome	cellular_component	12	336	558	20900	0.189876491193426	0.386481692719676	1.33768561187916	Ttll5;Ift74;Ckap5;Clasp1;Unc119;Txndc9;Psma1;Prkaca;Dynll1;Pde4d;Ccdc66;Polr3h
GO:0000470	maturation of LSU-rRNA	biological_process	1	336	13	20900	0.190027032710357	0.386481692719676	4.78479853479853	Rpl7a
GO:0002161	aminoacyl-tRNA editing activity	molecular_function	1	336	13	20900	0.190027032710357	0.386481692719676	4.78479853479853	Dtd2
GO:0003334	keratinocyte development	biological_process	1	336	13	20900	0.190027032710357	0.386481692719676	4.78479853479853	Ift74
GO:0004033	aldo-keto reductase (NADP) activity	molecular_function	1	336	13	20900	0.190027032710357	0.386481692719676	4.78479853479853	Kcnab1
GO:0006353	DNA-templated transcription termination	biological_process	1	336	13	20900	0.190027032710357	0.386481692719676	4.78479853479853	Cavin1
GO:0006900	vesicle budding from membrane	biological_process	1	336	13	20900	0.190027032710357	0.386481692719676	4.78479853479853	S100a10
GO:0006970	response to osmotic stress	biological_process	1	336	13	20900	0.190027032710357	0.386481692719676	4.78479853479853	Lrrc8a
GO:0007341	penetration of zona pellucida	biological_process	1	336	13	20900	0.190027032710357	0.386481692719676	4.78479853479853	Hexb
GO:0008066	glutamate receptor activity	molecular_function	1	336	13	20900	0.190027032710357	0.386481692719676	4.78479853479853	Grik5
GO:0008429	phosphatidylethanolamine binding	molecular_function	1	336	13	20900	0.190027032710357	0.386481692719676	4.78479853479853	Anxa11
GO:0009062	fatty acid catabolic process	biological_process	1	336	13	20900	0.190027032710357	0.386481692719676	4.78479853479853	Faah
GO:0010485	histone H4 acetyltransferase activity	molecular_function	1	336	13	20900	0.190027032710357	0.386481692719676	4.78479853479853	Naa50
GO:0016242	negative regulation of macroautophagy	biological_process	1	336	13	20900	0.190027032710357	0.386481692719676	4.78479853479853	Tsc1
GO:0016331	morphogenesis of embryonic epithelium	biological_process	1	336	13	20900	0.190027032710357	0.386481692719676	4.78479853479853	Lama5
GO:0018095	protein polyglutamylation	biological_process	1	336	13	20900	0.190027032710357	0.386481692719676	4.78479853479853	Ttll5
GO:0019841	retinol binding	molecular_function	1	336	13	20900	0.190027032710357	0.386481692719676	4.78479853479853	Rbp2
GO:0030291	protein serine/threonine kinase inhibitor activity	molecular_function	1	336	13	20900	0.190027032710357	0.386481692719676	4.78479853479853	Rptor
GO:0031386	protein tag activity	molecular_function	1	336	13	20900	0.190027032710357	0.386481692719676	4.78479853479853	Ubl5
GO:0031629	synaptic vesicle fusion to presynaptic active zone membrane	biological_process	1	336	13	20900	0.190027032710357	0.386481692719676	4.78479853479853	Prrt2
GO:0032754	positive regulation of interleukin-5 production	biological_process	1	336	13	20900	0.190027032710357	0.386481692719676	4.78479853479853	Pde4d
GO:0033628	regulation of cell adhesion mediated by integrin	biological_process	1	336	13	20900	0.190027032710357	0.386481692719676	4.78479853479853	Ptk2
GO:0035456	response to interferon-beta	biological_process	1	336	13	20900	0.190027032710357	0.386481692719676	4.78479853479853	Bst2
GO:0035493	SNARE complex assembly	biological_process	1	336	13	20900	0.190027032710357	0.386481692719676	4.78479853479853	Vamp1
GO:0038202	TORC1 signaling	biological_process	1	336	13	20900	0.190027032710357	0.386481692719676	4.78479853479853	Rptor
GO:0042581	specific granule	cellular_component	1	336	13	20900	0.190027032710357	0.386481692719676	4.78479853479853	Anxa11
GO:0042659	regulation of cell fate specification	biological_process	1	336	13	20900	0.190027032710357	0.386481692719676	4.78479853479853	Mta2
GO:0042761	very long-chain fatty acid biosynthetic process	biological_process	1	336	13	20900	0.190027032710357	0.386481692719676	4.78479853479853	Hacd3
GO:0043067	regulation of programmed cell death	biological_process	1	336	13	20900	0.190027032710357	0.386481692719676	4.78479853479853	Bnip3l
GO:0043200	response to amino acid	biological_process	1	336	13	20900	0.190027032710357	0.386481692719676	4.78479853479853	Meak7
GO:0044754	autolysosome	cellular_component	1	336	13	20900	0.190027032710357	0.386481692719676	4.78479853479853	Ftl1
GO:0046425	regulation of receptor signaling pathway via JAK-STAT	biological_process	1	336	13	20900	0.190027032710357	0.386481692719676	4.78479853479853	Rac1
GO:0047372	acylglycerol lipase activity	molecular_function	1	336	13	20900	0.190027032710357	0.386481692719676	4.78479853479853	Faah
GO:0050953	sensory perception of light stimulus	biological_process	1	336	13	20900	0.190027032710357	0.386481692719676	4.78479853479853	Pde6d
GO:0051014	actin filament severing	biological_process	1	336	13	20900	0.190027032710357	0.386481692719676	4.78479853479853	Flii
GO:0051549	positive regulation of keratinocyte migration	biological_process	1	336	13	20900	0.190027032710357	0.386481692719676	4.78479853479853	Map4k4
GO:0060402	calcium ion transport into cytosol	biological_process	1	336	13	20900	0.190027032710357	0.386481692719676	4.78479853479853	Slc8a1
GO:0061337	cardiac conduction	biological_process	1	336	13	20900	0.190027032710357	0.386481692719676	4.78479853479853	Mef2a
GO:0071233	cellular response to leucine	biological_process	1	336	13	20900	0.190027032710357	0.386481692719676	4.78479853479853	Rptor
GO:0085029	extracellular matrix assembly	biological_process	1	336	13	20900	0.190027032710357	0.386481692719676	4.78479853479853	Hapln2
GO:0090394	negative regulation of excitatory postsynaptic potential	biological_process	1	336	13	20900	0.190027032710357	0.386481692719676	4.78479853479853	Eif4a3
GO:0098656	monoatomic anion transmembrane transport	biological_process	1	336	13	20900	0.190027032710357	0.386481692719676	4.78479853479853	Lrrc8a
GO:0098797	plasma membrane protein complex	cellular_component	1	336	13	20900	0.190027032710357	0.386481692719676	4.78479853479853	S100a10
GO:0140713	histone chaperone activity	molecular_function	1	336	13	20900	0.190027032710357	0.386481692719676	4.78479853479853	Ptma
GO:1902857	positive regulation of non-motile cilium assembly	biological_process	1	336	13	20900	0.190027032710357	0.386481692719676	4.78479853479853	Dynll1
GO:1990635	proximal dendrite	cellular_component	1	336	13	20900	0.190027032710357	0.386481692719676	4.78479853479853	Kcnab1
GO:2000772	regulation of cellular senescence	biological_process	1	336	13	20900	0.190027032710357	0.386481692719676	4.78479853479853	Nek4
GO:0001755	neural crest cell migration	biological_process	2	336	50	20900	0.19190801470812	0.389294372396661	2.48809523809524	Lama5;Phactr4
GO:0015485	cholesterol binding	molecular_function	2	336	50	20900	0.19190801470812	0.389294372396661	2.48809523809524	Gramd1b;Prom1
GO:0060173	limb development	biological_process	2	336	50	20900	0.19190801470812	0.389294372396661	2.48809523809524	Tulp3;Nog
GO:0004721	phosphoprotein phosphatase activity	molecular_function	4	336	141	20900	0.192217375015385	0.389584913060568	1.76460655184059	Ptpre;Ppp3ca;Ptprk;Ssu72
GO:0001764	neuron migration	biological_process	4	336	142	20900	0.195485292829854	0.392553990336713	1.75217974513749	Itga3;Ptk2;Rac1;Tubb2b
GO:0042826	histone deacetylase binding	molecular_function	4	336	142	20900	0.195485292829854	0.392553990336713	1.75217974513749	Chd5;Mef2a;Rac1;Mta2
GO:0005546	phosphatidylinositol-4,5-bisphosphate binding	molecular_function	3	336	95	20900	0.196764505413538	0.392553990336713	1.96428571428571	Washc2;Apba1;Flii
GO:0007160	cell-matrix adhesion	biological_process	3	336	95	20900	0.196764505413538	0.392553990336713	1.96428571428571	Emilin1;Itga3;Tsc1
GO:0008233	peptidase activity	molecular_function	11	336	508	20900	0.197105415739347	0.392553990336713	1.34690194975628	Senp7;Capn5;Hint1;Adamts4;Usp24;Rnpep;Dnpep;Psmb6;Josd1;Ggh;Josd2
GO:0030054	cell junction	cellular_component	5	336	192	20900	0.19747601264955	0.392553990336713	1.61985367063492	Patj;Dtna;Ptprk;Ccdc66;Pdpn
GO:0007052	mitotic spindle organization	biological_process	2	336	51	20900	0.197753564752733	0.392553990336713	2.43930905695612	Ckap5;Clasp1
GO:0016616	oxidoreductase activity, acting on the CH-OH group of donors, NAD or NADP as acceptor	molecular_function	2	336	51	20900	0.197753564752733	0.392553990336713	2.43930905695612	Ldha;Hsd17b11
GO:0030659	cytoplasmic vesicle membrane	cellular_component	2	336	51	20900	0.197753564752733	0.392553990336713	2.43930905695612	Vamp5;Nsg2
GO:0034446	substrate adhesion-dependent cell spreading	biological_process	2	336	51	20900	0.197753564752733	0.392553990336713	2.43930905695612	Lama5;Rac1
GO:0045739	positive regulation of DNA repair	biological_process	2	336	51	20900	0.197753564752733	0.392553990336713	2.43930905695612	Nfrkb;Babam1
GO:0051287	NAD binding	molecular_function	2	336	51	20900	0.197753564752733	0.392553990336713	2.43930905695612	Ldha;Me1
GO:0030424	axon	cellular_component	10	336	455	20900	0.199221274257208	0.392553990336713	1.36708529565672	Kcnab1;Llgl1;Dtna;Slc8a1;Ptprk;Ncam1;Grik5;Epha5;Il1r1;Nog
GO:0001946	lymphangiogenesis	biological_process	1	336	14	20900	0.203056712272253	0.392553990336713	4.44302721088435	Pdpn
GO:0002082	regulation of oxidative phosphorylation	biological_process	1	336	14	20900	0.203056712272253	0.392553990336713	4.44302721088435	Shmt2
GO:0005003	ephrin receptor activity	molecular_function	1	336	14	20900	0.203056712272253	0.392553990336713	4.44302721088435	Epha5
GO:0005161	platelet-derived growth factor receptor binding	molecular_function	1	336	14	20900	0.203056712272253	0.392553990336713	4.44302721088435	Il1r1
GO:0005865	striated muscle thin filament	cellular_component	1	336	14	20900	0.203056712272253	0.392553990336713	4.44302721088435	Tmod3
GO:0006002	fructose 6-phosphate metabolic process	biological_process	1	336	14	20900	0.203056712272253	0.392553990336713	4.44302721088435	Gnpda1
GO:0006739	NADP metabolic process	biological_process	1	336	14	20900	0.203056712272253	0.392553990336713	4.44302721088435	Me1
GO:0006851	mitochondrial calcium ion transmembrane transport	biological_process	1	336	14	20900	0.203056712272253	0.392553990336713	4.44302721088435	Micu1
GO:0008191	metalloendopeptidase inhibitor activity	molecular_function	1	336	14	20900	0.203056712272253	0.392553990336713	4.44302721088435	Bst2
GO:0010717	regulation of epithelial to mesenchymal transition	biological_process	1	336	14	20900	0.203056712272253	0.392553990336713	4.44302721088435	Clasp1
GO:0010739	positive regulation of protein kinase A signaling	biological_process	1	336	14	20900	0.203056712272253	0.392553990336713	4.44302721088435	Mif
GO:0010917	negative regulation of mitochondrial membrane potential	biological_process	1	336	14	20900	0.203056712272253	0.392553990336713	4.44302721088435	Bnip3l
GO:0021670	lateral ventricle development	biological_process	1	336	14	20900	0.203056712272253	0.392553990336713	4.44302721088435	Dbi
GO:0030330	DNA damage response, signal transduction by p53 class mediator	biological_process	1	336	14	20900	0.203056712272253	0.392553990336713	4.44302721088435	Mif
GO:0031076	embryonic camera-type eye development	biological_process	1	336	14	20900	0.203056712272253	0.392553990336713	4.44302721088435	Tulp3
GO:0031529	ruffle organization	biological_process	1	336	14	20900	0.203056712272253	0.392553990336713	4.44302721088435	Rac1
GO:0034315	regulation of Arp2/3 complex-mediated actin nucleation	biological_process	1	336	14	20900	0.203056712272253	0.392553990336713	4.44302721088435	Washc2
GO:0035686	sperm fibrous sheath	cellular_component	1	336	14	20900	0.203056712272253	0.392553990336713	4.44302721088435	Ldha
GO:0035729	cellular response to hepatocyte growth factor stimulus	biological_process	1	336	14	20900	0.203056712272253	0.392553990336713	4.44302721088435	Crebbp
GO:0035773	insulin secretion involved in cellular response to glucose stimulus	biological_process	1	336	14	20900	0.203056712272253	0.392553990336713	4.44302721088435	Rab11fip5
GO:0043023	ribosomal large subunit binding	molecular_function	1	336	14	20900	0.203056712272253	0.392553990336713	4.44302721088435	Ltn1
GO:0043518	negative regulation of DNA damage response, signal transduction by p53 class mediator	biological_process	1	336	14	20900	0.203056712272253	0.392553990336713	4.44302721088435	Mif
GO:0044319	wound healing, spreading of cells	biological_process	1	336	14	20900	0.203056712272253	0.392553990336713	4.44302721088435	Pdpn
GO:0045295	gamma-catenin binding	molecular_function	1	336	14	20900	0.203056712272253	0.392553990336713	4.44302721088435	Ptprk
GO:0045792	negative regulation of cell size	biological_process	1	336	14	20900	0.203056712272253	0.392553990336713	4.44302721088435	Tsc1
GO:0046598	positive regulation of viral entry into host cell	biological_process	1	336	14	20900	0.203056712272253	0.392553990336713	4.44302721088435	Bsg
GO:0048484	enteric nervous system development	biological_process	1	336	14	20900	0.203056712272253	0.392553990336713	4.44302721088435	Phactr4
GO:0050848	regulation of calcium-mediated signaling	biological_process	1	336	14	20900	0.203056712272253	0.392553990336713	4.44302721088435	Pdk2
GO:0051011	microtubule minus-end binding	molecular_function	1	336	14	20900	0.203056712272253	0.392553990336713	4.44302721088435	Tmod3
GO:0060009	Sertoli cell development	biological_process	1	336	14	20900	0.203056712272253	0.392553990336713	4.44302721088435	Adrm1
GO:0060711	labyrinthine layer development	biological_process	1	336	14	20900	0.203056712272253	0.392553990336713	4.44302721088435	Birc6
GO:0061036	positive regulation of cartilage development	biological_process	1	336	14	20900	0.203056712272253	0.392553990336713	4.44302721088435	Mdk
GO:0061049	cell growth involved in cardiac muscle cell development	biological_process	1	336	14	20900	0.203056712272253	0.392553990336713	4.44302721088435	Pdlim5
GO:0071006	U2-type catalytic step 1 spliceosome	cellular_component	1	336	14	20900	0.203056712272253	0.392553990336713	4.44302721088435	Eif4a3
GO:0071901	negative regulation of protein serine/threonine kinase activity	biological_process	1	336	14	20900	0.203056712272253	0.392553990336713	4.44302721088435	Slc8a1
GO:0072542	protein phosphatase activator activity	molecular_function	1	336	14	20900	0.203056712272253	0.392553990336713	4.44302721088435	Phactr4
GO:0089720	caspase binding	molecular_function	1	336	14	20900	0.203056712272253	0.392553990336713	4.44302721088435	Nol3
GO:0097178	ruffle assembly	biological_process	1	336	14	20900	0.203056712272253	0.392553990336713	4.44302721088435	Rac1
GO:0097550	transcription preinitiation complex	cellular_component	1	336	14	20900	0.203056712272253	0.392553990336713	4.44302721088435	Gtf2a1
GO:0099527	postsynapse to nucleus signaling pathway	biological_process	1	336	14	20900	0.203056712272253	0.392553990336713	4.44302721088435	Stat3
GO:0099565	chemical synaptic transmission, postsynaptic	biological_process	1	336	14	20900	0.203056712272253	0.392553990336713	4.44302721088435	Grik5
GO:0106310	protein serine kinase activity	molecular_function	1	336	14	20900	0.203056712272253	0.392553990336713	4.44302721088435	Prkaca
GO:2000347	positive regulation of hepatocyte proliferation	biological_process	1	336	14	20900	0.203056712272253	0.392553990336713	4.44302721088435	Mdk
GO:0001890	placenta development	biological_process	2	336	52	20900	0.203620507452554	0.392995958828179	2.39239926739927	Birc6;Rps6
GO:0021915	neural tube development	biological_process	2	336	52	20900	0.203620507452554	0.392995958828179	2.39239926739927	Tulp3;Nog
GO:0008013	beta-catenin binding	molecular_function	3	336	97	20900	0.205014055548885	0.395360164689257	1.92378497790869	Ptprk;Tax1bp3;Chd8
GO:0000165	MAPK cascade	biological_process	3	336	98	20900	0.209168440694837	0.39829465761275	1.90415451895044	Mef2a;Ptk2;Map4k4
GO:0045111	intermediate filament cytoskeleton	cellular_component	2	336	53	20900	0.209506652596766	0.39829465761275	2.34725965858041	Dtna;Exd2
GO:0051289	protein homotetramerization	biological_process	2	336	53	20900	0.209506652596766	0.39829465761275	2.34725965858041	Shmt2;Me1
GO:1902895	positive regulation of miRNA transcription	biological_process	2	336	53	20900	0.209506652596766	0.39829465761275	2.34725965858041	Egr1;Stat3
GO:0000151	ubiquitin ligase complex	cellular_component	3	336	99	20900	0.213341486323535	0.39829465761275	1.88492063492063	Ikbkg;Ube2d3;Dcun1d1
GO:0001558	regulation of cell growth	biological_process	2	336	54	20900	0.215409874470778	0.39829465761275	2.30379188712522	Bltp1;Rptor
GO:0005506	iron ion binding	molecular_function	4	336	148	20900	0.215438266488783	0.39829465761275	1.68114543114543	Ftl1;Isca2;Riox1;Cyp27a1
GO:0006816	calcium ion transport	biological_process	4	336	148	20900	0.215438266488783	0.39829465761275	1.68114543114543	Slc8a1;Ppp3ca;Cacna2d3;Micu1
GO:0000463	maturation of LSU-rRNA from tricistronic rRNA transcript (SSU-rRNA, 5.8S rRNA, LSU-rRNA)	biological_process	1	336	15	20900	0.215877402910791	0.39829465761275	4.1468253968254	Rpl7
GO:0000940	outer kinetochore	cellular_component	1	336	15	20900	0.215877402910791	0.39829465761275	4.1468253968254	Crebbp
GO:0001945	lymph vessel development	biological_process	1	336	15	20900	0.215877402910791	0.39829465761275	4.1468253968254	Efnb2
GO:0002098	tRNA wobble uridine modification	biological_process	1	336	15	20900	0.215877402910791	0.39829465761275	4.1468253968254	Mto1
GO:0004115	3',5'-cyclic-AMP phosphodiesterase activity	molecular_function	1	336	15	20900	0.215877402910791	0.39829465761275	4.1468253968254	Pde4d
GO:0004467	long-chain fatty acid-CoA ligase activity	molecular_function	1	336	15	20900	0.215877402910791	0.39829465761275	4.1468253968254	Acsl6
GO:0005542	folic acid binding	molecular_function	1	336	15	20900	0.215877402910791	0.39829465761275	4.1468253968254	Sardh
GO:0006465	signal peptide processing	biological_process	1	336	15	20900	0.215877402910791	0.39829465761275	4.1468253968254	Spcs3
GO:0006473	protein acetylation	biological_process	1	336	15	20900	0.215877402910791	0.39829465761275	4.1468253968254	Crebbp
GO:0006661	phosphatidylinositol biosynthetic process	biological_process	1	336	15	20900	0.215877402910791	0.39829465761275	4.1468253968254	Pi4k2a
GO:0007064	mitotic sister chromatid cohesion	biological_process	1	336	15	20900	0.215877402910791	0.39829465761275	4.1468253968254	Naa50
GO:0008179	adenylate cyclase binding	molecular_function	1	336	15	20900	0.215877402910791	0.39829465761275	4.1468253968254	Adcy2
GO:0008276	protein methyltransferase activity	molecular_function	1	336	15	20900	0.215877402910791	0.39829465761275	4.1468253968254	Fam98a
GO:0010288	response to lead ion	biological_process	1	336	15	20900	0.215877402910791	0.39829465761275	4.1468253968254	Ncam1
GO:0010838	positive regulation of keratinocyte proliferation	biological_process	1	336	15	20900	0.215877402910791	0.39829465761275	4.1468253968254	Mdk
GO:0019076	viral release from host cell	biological_process	1	336	15	20900	0.215877402910791	0.39829465761275	4.1468253968254	Vapa
GO:0030007	intracellular potassium ion homeostasis	biological_process	1	336	15	20900	0.215877402910791	0.39829465761275	4.1468253968254	Atp1b3
GO:0030490	maturation of SSU-rRNA	biological_process	1	336	15	20900	0.215877402910791	0.39829465761275	4.1468253968254	Nop14
GO:0030970	retrograde protein transport, ER to cytosol	biological_process	1	336	15	20900	0.215877402910791	0.39829465761275	4.1468253968254	Nploc4
GO:0031083	BLOC-1 complex	cellular_component	1	336	15	20900	0.215877402910791	0.39829465761275	4.1468253968254	Pi4k2a
GO:0031110	regulation of microtubule polymerization or depolymerization	biological_process	1	336	15	20900	0.215877402910791	0.39829465761275	4.1468253968254	Gas2l1
GO:0032421	stereocilium bundle	cellular_component	1	336	15	20900	0.215877402910791	0.39829465761275	4.1468253968254	Espn
GO:0033173	calcineurin-NFAT signaling cascade	biological_process	1	336	15	20900	0.215877402910791	0.39829465761275	4.1468253968254	Ppp3ca
GO:0042622	photoreceptor outer segment membrane	cellular_component	1	336	15	20900	0.215877402910791	0.39829465761275	4.1468253968254	Prom1
GO:0042756	drinking behavior	biological_process	1	336	15	20900	0.215877402910791	0.39829465761275	4.1468253968254	Pmch
GO:0042824	MHC class I peptide loading complex	cellular_component	1	336	15	20900	0.215877402910791	0.39829465761275	4.1468253968254	Tapbpl
GO:0043232	intracellular non-membrane-bounded organelle	cellular_component	1	336	15	20900	0.215877402910791	0.39829465761275	4.1468253968254	Vhl
GO:0043666	regulation of phosphoprotein phosphatase activity	biological_process	1	336	15	20900	0.215877402910791	0.39829465761275	4.1468253968254	Tsc1
GO:0043951	negative regulation of cAMP-mediated signaling	biological_process	1	336	15	20900	0.215877402910791	0.39829465761275	4.1468253968254	Pde4d
GO:0045292	mRNA cis splicing, via spliceosome	biological_process	1	336	15	20900	0.215877402910791	0.39829465761275	4.1468253968254	Sde2
GO:0045806	negative regulation of endocytosis	biological_process	1	336	15	20900	0.215877402910791	0.39829465761275	4.1468253968254	Scamp5
GO:0046914	transition metal ion binding	molecular_function	1	336	15	20900	0.215877402910791	0.39829465761275	4.1468253968254	Rida
GO:0048246	macrophage chemotaxis	biological_process	1	336	15	20900	0.215877402910791	0.39829465761275	4.1468253968254	Rpl13a
GO:0050771	negative regulation of axonogenesis	biological_process	1	336	15	20900	0.215877402910791	0.39829465761275	4.1468253968254	Ptk2
GO:0051290	protein heterotetramerization	biological_process	1	336	15	20900	0.215877402910791	0.39829465761275	4.1468253968254	Hsd17b8
GO:0060071	Wnt signaling pathway, planar cell polarity pathway	biological_process	1	336	15	20900	0.215877402910791	0.39829465761275	4.1468253968254	Rac1
GO:0060392	negative regulation of SMAD protein signal transduction	biological_process	1	336	15	20900	0.215877402910791	0.39829465761275	4.1468253968254	Fam89b
GO:0060445	branching involved in salivary gland morphogenesis	biological_process	1	336	15	20900	0.215877402910791	0.39829465761275	4.1468253968254	Lama5
GO:0061053	somite development	biological_process	1	336	15	20900	0.215877402910791	0.39829465761275	4.1468253968254	Nog
GO:0070102	interleukin-6-mediated signaling pathway	biological_process	1	336	15	20900	0.215877402910791	0.39829465761275	4.1468253968254	Stat3
GO:0099151	regulation of postsynaptic density assembly	biological_process	1	336	15	20900	0.215877402910791	0.39829465761275	4.1468253968254	Cript
GO:0102991	myristoyl-CoA hydrolase activity	molecular_function	1	336	15	20900	0.215877402910791	0.39829465761275	4.1468253968254	Them4
GO:1900029	positive regulation of ruffle assembly	biological_process	1	336	15	20900	0.215877402910791	0.39829465761275	4.1468253968254	Fam98a
GO:1902275	regulation of chromatin organization	biological_process	1	336	15	20900	0.215877402910791	0.39829465761275	4.1468253968254	Ssrp1
GO:1904507	positive regulation of telomere maintenance in response to DNA damage	biological_process	1	336	15	20900	0.215877402910791	0.39829465761275	4.1468253968254	Nfrkb
GO:2000343	positive regulation of chemokine (C-X-C motif) ligand 2 production	biological_process	1	336	15	20900	0.215877402910791	0.39829465761275	4.1468253968254	Mif
GO:2000811	negative regulation of anoikis	biological_process	1	336	15	20900	0.215877402910791	0.39829465761275	4.1468253968254	Ptk2
GO:0007264	small GTPase mediated signal transduction	biological_process	3	336	100	20900	0.217532391050503	0.400717562461453	1.86607142857143	Chm;Rac1;Ralbp1
GO:0090630	activation of GTPase activity	biological_process	3	336	100	20900	0.217532391050503	0.400717562461453	1.86607142857143	Tbc1d1;Tax1bp3;Tsc1
GO:0006417	regulation of translation	biological_process	4	336	149	20900	0.218817503709857	0.402768482103309	1.66986257590284	Pa2g4;Larp6;Rpl13a;Tsc1
GO:0005509	calcium ion binding	molecular_function	13	336	632	20900	0.219600513882881	0.403892709847338	1.27947935503315	Amy2a5;Clgn;S100a10;Anxa11;Acan;Nol3;Pitpnm3;S100a6;Capns1;Plscr3;Micu1;Fstl1;Kcnip1
GO:0001223	transcription coactivator binding	molecular_function	2	336	55	20900	0.221328110359031	0.405797043621524	2.26190476190476	Crebbp;Vgll4
GO:0006282	regulation of DNA repair	biological_process	2	336	55	20900	0.221328110359031	0.405797043621524	2.26190476190476	Nfrkb;Babam1
GO:0007254	JNK cascade	biological_process	2	336	55	20900	0.221328110359031	0.405797043621524	2.26190476190476	Ptk2;Hacd3
GO:0051592	response to calcium ion	biological_process	2	336	55	20900	0.221328110359031	0.405797043621524	2.26190476190476	Anxa11;Ppp3ca
GO:0007417	central nervous system development	biological_process	3	336	101	20900	0.221740360391499	0.406235269623489	1.8475954738331	Hapln2;Acan;Nog
GO:0006913	nucleocytoplasmic transport	biological_process	2	336	56	20900	0.227259359079053	0.407463717002142	2.22151360544218	Nup88;Nup43
GO:0016358	dendrite development	biological_process	2	336	56	20900	0.227259359079053	0.407463717002142	2.22151360544218	Strn;Rac1
GO:0001706	endoderm formation	biological_process	1	336	16	20900	0.228492446847683	0.407463717002142	3.88764880952381	Nog
GO:0001841	neural tube formation	biological_process	1	336	16	20900	0.228492446847683	0.407463717002142	3.88764880952381	Tulp3
GO:0005123	death receptor binding	molecular_function	1	336	16	20900	0.228492446847683	0.407463717002142	3.88764880952381	Nol3
GO:0005828	kinetochore microtubule	cellular_component	1	336	16	20900	0.228492446847683	0.407463717002142	3.88764880952381	Zw10
GO:0005852	eukaryotic translation initiation factor 3 complex	cellular_component	1	336	16	20900	0.228492446847683	0.407463717002142	3.88764880952381	Eif3d
GO:0006111	regulation of gluconeogenesis	biological_process	1	336	16	20900	0.228492446847683	0.407463717002142	3.88764880952381	Pdk2
GO:0008154	actin polymerization or depolymerization	biological_process	1	336	16	20900	0.228492446847683	0.407463717002142	3.88764880952381	Flii
GO:0010631	epithelial cell migration	biological_process	1	336	16	20900	0.228492446847683	0.407463717002142	3.88764880952381	Arhgap5
GO:0010996	response to auditory stimulus	biological_process	1	336	16	20900	0.228492446847683	0.407463717002142	3.88764880952381	Mdk
GO:0030194	positive regulation of blood coagulation	biological_process	1	336	16	20900	0.228492446847683	0.407463717002142	3.88764880952381	Enpp4
GO:0030644	intracellular chloride ion homeostasis	biological_process	1	336	16	20900	0.228492446847683	0.407463717002142	3.88764880952381	Ptk2
GO:0031011	Ino80 complex	cellular_component	1	336	16	20900	0.228492446847683	0.407463717002142	3.88764880952381	Nfrkb
GO:0031404	chloride ion binding	molecular_function	1	336	16	20900	0.228492446847683	0.407463717002142	3.88764880952381	Amy2a5
GO:0031985	Golgi cisterna	cellular_component	1	336	16	20900	0.228492446847683	0.407463717002142	3.88764880952381	Golph3
GO:0032228	regulation of synaptic transmission, GABAergic	biological_process	1	336	16	20900	0.228492446847683	0.407463717002142	3.88764880952381	Dbi
GO:0032688	negative regulation of interferon-beta production	biological_process	1	336	16	20900	0.228492446847683	0.407463717002142	3.88764880952381	Crebbp
GO:0033270	paranode region of axon	cellular_component	1	336	16	20900	0.228492446847683	0.407463717002142	3.88764880952381	Ermn
GO:0035253	ciliary rootlet	cellular_component	1	336	16	20900	0.228492446847683	0.407463717002142	3.88764880952381	Nek4
GO:0035721	intraciliary retrograde transport	biological_process	1	336	16	20900	0.228492446847683	0.407463717002142	3.88764880952381	Dynll1
GO:0045956	positive regulation of calcium ion-dependent exocytosis	biological_process	1	336	16	20900	0.228492446847683	0.407463717002142	3.88764880952381	Scamp5
GO:0046323	glucose import	biological_process	1	336	16	20900	0.228492446847683	0.407463717002142	3.88764880952381	Tsc1
GO:0047555	3',5'-cyclic-GMP phosphodiesterase activity	molecular_function	1	336	16	20900	0.228492446847683	0.407463717002142	3.88764880952381	Pde6d
GO:0050708	regulation of protein secretion	biological_process	1	336	16	20900	0.228492446847683	0.407463717002142	3.88764880952381	Llgl1
GO:0050884	neuromuscular process controlling posture	biological_process	1	336	16	20900	0.228492446847683	0.407463717002142	3.88764880952381	Prrt2
GO:0060042	retina morphogenesis in camera-type eye	biological_process	1	336	16	20900	0.228492446847683	0.407463717002142	3.88764880952381	Prom1
GO:0060382	regulation of DNA strand elongation	biological_process	1	336	16	20900	0.228492446847683	0.407463717002142	3.88764880952381	Nfrkb
GO:0061462	protein localization to lysosome	biological_process	1	336	16	20900	0.228492446847683	0.407463717002142	3.88764880952381	Glmp
GO:0070417	cellular response to cold	biological_process	1	336	16	20900	0.228492446847683	0.407463717002142	3.88764880952381	Prkaca
GO:1901381	positive regulation of potassium ion transmembrane transport	biological_process	1	336	16	20900	0.228492446847683	0.407463717002142	3.88764880952381	Akap7
GO:1902287	semaphorin-plexin signaling pathway involved in axon guidance	biological_process	1	336	16	20900	0.228492446847683	0.407463717002142	3.88764880952381	Plxnc1
GO:1905665	positive regulation of calcium ion import across plasma membrane	biological_process	1	336	16	20900	0.228492446847683	0.407463717002142	3.88764880952381	Ppp3ca
GO:1990266	neutrophil migration	biological_process	1	336	16	20900	0.228492446847683	0.407463717002142	3.88764880952381	Pde4d
GO:1990825	sequence-specific mRNA binding	molecular_function	1	336	16	20900	0.228492446847683	0.407463717002142	3.88764880952381	Larp6
GO:0043204	perikaryon	cellular_component	4	336	152	20900	0.229039140713715	0.408128256059014	1.63690476190476	Kcnab1;Ckap5;Pi4k2a;Grik5
GO:0042593	glucose homeostasis	biological_process	4	336	153	20900	0.232472966688591	0.413932503329344	1.62620603797074	Pdk2;Rps6;Plscr3;Stat3
GO:0031648	protein destabilization	biological_process	2	336	57	20900	0.233201679546131	0.414914976127221	2.18253968253968	Isoc2a;Crebbp
GO:0007420	brain development	biological_process	5	336	205	20900	0.23492422031837	0.417533286706239	1.51713	Tulp3;Llgl1;Chd8;Nfib;Nog
GO:0001650	fibrillar center	cellular_component	4	336	154	20900	0.235919421039708	0.417533286706239	1.6156462585034	Mrpl23;Tax1bp3;Nop58;Nfib
GO:0001942	hair follicle development	biological_process	2	336	58	20900	0.239153189368014	0.417533286706239	2.14490968801314	Lama5;Dbi
GO:0032731	positive regulation of interleukin-1 beta production	biological_process	2	336	58	20900	0.239153189368014	0.417533286706239	2.14490968801314	Egr1;Stat3
GO:0043588	skin development	biological_process	2	336	58	20900	0.239153189368014	0.417533286706239	2.14490968801314	Itga3;Dbi
GO:0045668	negative regulation of osteoblast differentiation	biological_process	2	336	58	20900	0.239153189368014	0.417533286706239	2.14490968801314	Riox1;Nog
GO:0001655	urogenital system development	biological_process	1	336	17	20900	0.240905133012171	0.417533286706239	3.65896358543417	Nog
GO:0003746	translation elongation factor activity	molecular_function	1	336	17	20900	0.240905133012171	0.417533286706239	3.65896358543417	Eef1a1
GO:0005773	vacuole	cellular_component	1	336	17	20900	0.240905133012171	0.417533286706239	3.65896358543417	Ggh
GO:0006337	nucleosome disassembly	biological_process	1	336	17	20900	0.240905133012171	0.417533286706239	3.65896358543417	Ssrp1
GO:0006699	bile acid biosynthetic process	biological_process	1	336	17	20900	0.240905133012171	0.417533286706239	3.65896358543417	Cyp27a1
GO:0006734	NADH metabolic process	biological_process	1	336	17	20900	0.240905133012171	0.417533286706239	3.65896358543417	Me1
GO:0006833	water transport	biological_process	1	336	17	20900	0.240905133012171	0.417533286706239	3.65896358543417	Pdpn
GO:0006878	intracellular copper ion homeostasis	biological_process	1	336	17	20900	0.240905133012171	0.417533286706239	3.65896358543417	Sco1
GO:0007212	dopamine receptor signaling pathway	biological_process	1	336	17	20900	0.240905133012171	0.417533286706239	3.65896358543417	Nsg2
GO:0008199	ferric iron binding	molecular_function	1	336	17	20900	0.240905133012171	0.417533286706239	3.65896358543417	Ftl1
GO:0008432	JUN kinase binding	molecular_function	1	336	17	20900	0.240905133012171	0.417533286706239	3.65896358543417	Ptk2
GO:0008559	ABC-type xenobiotic transporter activity	molecular_function	1	336	17	20900	0.240905133012171	0.417533286706239	3.65896358543417	Ralbp1
GO:0009303	rRNA transcription	biological_process	1	336	17	20900	0.240905133012171	0.417533286706239	3.65896358543417	Cavin1
GO:0010832	negative regulation of myotube differentiation	biological_process	1	336	17	20900	0.240905133012171	0.417533286706239	3.65896358543417	Plpp7
GO:0019898	extrinsic component of membrane	cellular_component	1	336	17	20900	0.240905133012171	0.417533286706239	3.65896358543417	Kalrn
GO:0021846	cell proliferation in forebrain	biological_process	1	336	17	20900	0.240905133012171	0.417533286706239	3.65896358543417	Nfib
GO:0031005	filamin binding	molecular_function	1	336	17	20900	0.240905133012171	0.417533286706239	3.65896358543417	Dpysl3
GO:0032977	membrane insertase activity	molecular_function	1	336	17	20900	0.240905133012171	0.417533286706239	3.65896358543417	Timm10
GO:0035994	response to muscle stretch	biological_process	1	336	17	20900	0.240905133012171	0.417533286706239	3.65896358543417	Slc8a1
GO:0042711	maternal behavior	biological_process	1	336	17	20900	0.240905133012171	0.417533286706239	3.65896358543417	Kalrn
GO:0045047	protein targeting to ER	biological_process	1	336	17	20900	0.240905133012171	0.417533286706239	3.65896358543417	Spcs3
GO:0045182	translation regulator activity	molecular_function	1	336	17	20900	0.240905133012171	0.417533286706239	3.65896358543417	Rps14
GO:0048208	COPII vesicle coating	biological_process	1	336	17	20900	0.240905133012171	0.417533286706239	3.65896358543417	Preb
GO:0048268	clathrin coat assembly	biological_process	1	336	17	20900	0.240905133012171	0.417533286706239	3.65896358543417	Nsg2
GO:0051298	centrosome duplication	biological_process	1	336	17	20900	0.240905133012171	0.417533286706239	3.65896358543417	Ckap5
GO:0051560	mitochondrial calcium ion homeostasis	biological_process	1	336	17	20900	0.240905133012171	0.417533286706239	3.65896358543417	Micu1
GO:0070034	telomerase RNA binding	molecular_function	1	336	17	20900	0.240905133012171	0.417533286706239	3.65896358543417	Snrpd3
GO:1900271	regulation of long-term synaptic potentiation	biological_process	1	336	17	20900	0.240905133012171	0.417533286706239	3.65896358543417	Arc
GO:2001171	positive regulation of ATP biosynthetic process	biological_process	1	336	17	20900	0.240905133012171	0.417533286706239	3.65896358543417	Stat3
GO:0060090	molecular adaptor activity	molecular_function	5	336	208	20900	0.243840272892376	0.422308301279633	1.49524954212454	Emilin1;Crebbp;Eef1a1;Vhl;Prdx4
GO:0003684	damaged DNA binding	molecular_function	2	336	59	20900	0.245112063469042	0.423572430976347	2.10855528652139	Crebbp;Sde2
GO:0007389	pattern specification process	biological_process	2	336	59	20900	0.245112063469042	0.423572430976347	2.10855528652139	Nrg3;Nog
GO:0042149	cellular response to glucose starvation	biological_process	2	336	59	20900	0.245112063469042	0.423572430976347	2.10855528652139	Mybbp1a;Higd1a
GO:0098839	postsynaptic density membrane	cellular_component	3	336	107	20900	0.247302961449762	0.426761316269829	1.74399198931909	Arc;Efnb2;Grik5
GO:0045893	positive regulation of DNA-templated transcription	biological_process	14	336	707	20900	0.249537745145695	0.426761316269829	1.23173031588873	Nek4;Mllt11;Crebbp;Mdk;Nfrkb;Dcp1a;Ptges2;Pdlim1;Mef2a;Chd8;Mta2;Egr1;Stat3;Nfib
GO:0007155	cell adhesion	biological_process	12	336	594	20900	0.249731499313834	0.426761316269829	1.25661375661376	Emilin1;Hapln2;Acan;Lama5;Itga3;Ptprk;Efnb2;Ncam1;Bsg;Rac1;Mcam;Pdpn
GO:0030864	cortical actin cytoskeleton	cellular_component	2	336	60	20900	0.251076532743132	0.426761316269829	2.0734126984127	Llgl1;Eef1a1
GO:0098686	hippocampal mossy fiber to CA3 synapse	cellular_component	2	336	60	20900	0.251076532743132	0.426761316269829	2.0734126984127	Akap7;Grik5
GO:0001523	retinoid metabolic process	biological_process	1	336	18	20900	0.253118697888286	0.426761316269829	3.45568783068783	Rbp2
GO:0004970	ionotropic glutamate receptor activity	molecular_function	1	336	18	20900	0.253118697888286	0.426761316269829	3.45568783068783	Grik5
GO:0005521	lamin binding	molecular_function	1	336	18	20900	0.253118697888286	0.426761316269829	3.45568783068783	Bnip3l
GO:0005666	RNA polymerase III complex	cellular_component	1	336	18	20900	0.253118697888286	0.426761316269829	3.45568783068783	Polr3h
GO:0007614	short-term memory	biological_process	1	336	18	20900	0.253118697888286	0.426761316269829	3.45568783068783	Mdk
GO:0008408	3'-5' exonuclease activity	molecular_function	1	336	18	20900	0.253118697888286	0.426761316269829	3.45568783068783	Exd2
GO:0009792	embryo development ending in birth or egg hatching	biological_process	1	336	18	20900	0.253118697888286	0.426761316269829	3.45568783068783	Akirin2
GO:0016290	palmitoyl-CoA hydrolase activity	molecular_function	1	336	18	20900	0.253118697888286	0.426761316269829	3.45568783068783	Them4
GO:0021895	cerebral cortex neuron differentiation	biological_process	1	336	18	20900	0.253118697888286	0.426761316269829	3.45568783068783	Chd5
GO:0030166	proteoglycan biosynthetic process	biological_process	1	336	18	20900	0.253118697888286	0.426761316269829	3.45568783068783	Acan
GO:0031145	anaphase-promoting complex-dependent catabolic process	biological_process	1	336	18	20900	0.253118697888286	0.426761316269829	3.45568783068783	Ube2s
GO:0032012	regulation of ARF protein signal transduction	biological_process	1	336	18	20900	0.253118697888286	0.426761316269829	3.45568783068783	Cyth1
GO:0032966	negative regulation of collagen biosynthetic process	biological_process	1	336	18	20900	0.253118697888286	0.426761316269829	3.45568783068783	Emilin1
GO:0033044	regulation of chromosome organization	biological_process	1	336	18	20900	0.253118697888286	0.426761316269829	3.45568783068783	Nfrkb
GO:0033630	positive regulation of cell adhesion mediated by integrin	biological_process	1	336	18	20900	0.253118697888286	0.426761316269829	3.45568783068783	Ift74
GO:0035092	sperm DNA condensation	biological_process	1	336	18	20900	0.253118697888286	0.426761316269829	3.45568783068783	Chd5
GO:0035329	hippo signaling	biological_process	1	336	18	20900	0.253118697888286	0.426761316269829	3.45568783068783	Mob1b
GO:0042326	negative regulation of phosphorylation	biological_process	1	336	18	20900	0.253118697888286	0.426761316269829	3.45568783068783	Dynll1
GO:0045475	locomotor rhythm	biological_process	1	336	18	20900	0.253118697888286	0.426761316269829	3.45568783068783	Egr1
GO:0045820	negative regulation of glycolytic process	biological_process	1	336	18	20900	0.253118697888286	0.426761316269829	3.45568783068783	Stat3
GO:0046785	microtubule polymerization	biological_process	1	336	18	20900	0.253118697888286	0.426761316269829	3.45568783068783	Ckap5
GO:0046835	carbohydrate phosphorylation	biological_process	1	336	18	20900	0.253118697888286	0.426761316269829	3.45568783068783	Gnptg
GO:0050811	GABA receptor binding	molecular_function	1	336	18	20900	0.253118697888286	0.426761316269829	3.45568783068783	Gabarapl1
GO:0051693	actin filament capping	biological_process	1	336	18	20900	0.253118697888286	0.426761316269829	3.45568783068783	Capza1
GO:0051787	misfolded protein binding	molecular_function	1	336	18	20900	0.253118697888286	0.426761316269829	3.45568783068783	Dnajb11
GO:0061608	nuclear import signal receptor activity	molecular_function	1	336	18	20900	0.253118697888286	0.426761316269829	3.45568783068783	Hikeshi
GO:0086004	regulation of cardiac muscle cell contraction	biological_process	1	336	18	20900	0.253118697888286	0.426761316269829	3.45568783068783	Pde4d
GO:1902236	negative regulation of endoplasmic reticulum stress-induced intrinsic apoptotic signaling pathway	biological_process	1	336	18	20900	0.253118697888286	0.426761316269829	3.45568783068783	Ikbkg
GO:0007268	chemical synaptic transmission	biological_process	4	336	159	20900	0.253326973239915	0.426761316269829	1.56483977238694	Pmch;Sv2a;Apba1;Grik5
GO:0016829	lyase activity	molecular_function	4	336	159	20900	0.253326973239915	0.426761316269829	1.56483977238694	Clybl;Ptges2;Hacd3;Adcy2
GO:0005815	microtubule organizing center	cellular_component	2	336	61	20900	0.257044882735056	0.432403335734367	2.03942232630757	Birc6;Clasp1
GO:0010595	positive regulation of endothelial cell migration	biological_process	2	336	61	20900	0.257044882735056	0.432403335734367	2.03942232630757	Bsg;Rac1
GO:0001934	positive regulation of protein phosphorylation	biological_process	6	336	266	20900	0.257643551349916	0.432789489910854	1.4030612244898	Mif;Ptk2;Rac1;Ralbp1;Pde4d;Mob1b
GO:0016323	basolateral plasma membrane	cellular_component	6	336	266	20900	0.257643551349916	0.432789489910854	1.4030612244898	Llgl1;Itga3;Slc8a1;Atp1b3;Ptk2;Pdpn
GO:0010628	positive regulation of gene expression	biological_process	11	336	543	20900	0.259314225458776	0.435284079241825	1.26008506533368	Emilin1;Nts;Crebbp;Itga3;Ikbkg;Mef2a;Ppp3ca;Egr1;Stat3;Fam98a;Nog
GO:0001917	photoreceptor inner segment	cellular_component	2	336	62	20900	0.26301545234944	0.435395437876477	2.00652841781874	Bsg;Ccdc66
GO:0008544	epidermis development	biological_process	2	336	62	20900	0.26301545234944	0.435395437876477	2.00652841781874	Ift74;Ppp3ca
GO:0030879	mammary gland development	biological_process	2	336	62	20900	0.26301545234944	0.435395437876477	2.00652841781874	Nrg3;Arhgap5
GO:0055038	recycling endosome membrane	cellular_component	2	336	62	20900	0.26301545234944	0.435395437876477	2.00652841781874	Rac1;Scamp5
GO:0070469	respirasome	cellular_component	2	336	62	20900	0.26301545234944	0.435395437876477	2.00652841781874	Ndufa4;Higd1a
GO:1905515	non-motile cilium assembly	biological_process	2	336	62	20900	0.26301545234944	0.435395437876477	2.00652841781874	Ift74;Clcn4
GO:0004016	adenylate cyclase activity	molecular_function	1	336	19	20900	0.26513632634866	0.435395437876477	3.27380952380952	Adcy2
GO:0004407	histone deacetylase activity	molecular_function	1	336	19	20900	0.26513632634866	0.435395437876477	3.27380952380952	Mta2
GO:0005847	mRNA cleavage and polyadenylation specificity factor complex	cellular_component	1	336	19	20900	0.26513632634866	0.435395437876477	3.27380952380952	Ssu72
GO:0006123	mitochondrial electron transport, cytochrome c to oxygen	biological_process	1	336	19	20900	0.26513632634866	0.435395437876477	3.27380952380952	Cox7c
GO:0007041	lysosomal transport	biological_process	1	336	19	20900	0.26513632634866	0.435395437876477	3.27380952380952	Vps53
GO:0007051	spindle organization	biological_process	1	336	19	20900	0.26513632634866	0.435395437876477	3.27380952380952	Ckap5
GO:0007340	acrosome reaction	biological_process	1	336	19	20900	0.26513632634866	0.435395437876477	3.27380952380952	Gnpda1
GO:0008631	intrinsic apoptotic signaling pathway in response to oxidative stress	biological_process	1	336	19	20900	0.26513632634866	0.435395437876477	3.27380952380952	Rnf7
GO:0009190	cyclic nucleotide biosynthetic process	biological_process	1	336	19	20900	0.26513632634866	0.435395437876477	3.27380952380952	Adcy2
GO:0010469	regulation of signaling receptor activity	biological_process	1	336	19	20900	0.26513632634866	0.435395437876477	3.27380952380952	Pde4d
GO:0010659	cardiac muscle cell apoptotic process	biological_process	1	336	19	20900	0.26513632634866	0.435395437876477	3.27380952380952	Nol3
GO:0022408	negative regulation of cell-cell adhesion	biological_process	1	336	19	20900	0.26513632634866	0.435395437876477	3.27380952380952	Ptk2
GO:0030031	cell projection assembly	biological_process	1	336	19	20900	0.26513632634866	0.435395437876477	3.27380952380952	Rac1
GO:0030214	hyaluronan catabolic process	biological_process	1	336	19	20900	0.26513632634866	0.435395437876477	3.27380952380952	Hexb
GO:0032585	multivesicular body membrane	cellular_component	1	336	19	20900	0.26513632634866	0.435395437876477	3.27380952380952	Nsg2
GO:0038083	peptidyl-tyrosine autophosphorylation	biological_process	1	336	19	20900	0.26513632634866	0.435395437876477	3.27380952380952	Ptk2
GO:0043292	contractile fiber	cellular_component	1	336	19	20900	0.26513632634866	0.435395437876477	3.27380952380952	Dbi
GO:0045019	negative regulation of nitric oxide biosynthetic process	biological_process	1	336	19	20900	0.26513632634866	0.435395437876477	3.27380952380952	Dynll1
GO:0048489	synaptic vesicle transport	biological_process	1	336	19	20900	0.26513632634866	0.435395437876477	3.27380952380952	Tmem230
GO:0050862	positive regulation of T cell receptor signaling pathway	biological_process	1	336	19	20900	0.26513632634866	0.435395437876477	3.27380952380952	Ikbkg
GO:0061157	mRNA destabilization	biological_process	1	336	19	20900	0.26513632634866	0.435395437876477	3.27380952380952	Rida
GO:0070266	necroptotic process	biological_process	1	336	19	20900	0.26513632634866	0.435395437876477	3.27380952380952	Ppif
GO:0090162	establishment of epithelial cell polarity	biological_process	1	336	19	20900	0.26513632634866	0.435395437876477	3.27380952380952	Cyth1
GO:0098696	regulation of neurotransmitter receptor localization to postsynaptic specialization membrane	biological_process	1	336	19	20900	0.26513632634866	0.435395437876477	3.27380952380952	Kalrn
GO:1904888	cranial skeletal system development	biological_process	1	336	19	20900	0.26513632634866	0.435395437876477	3.27380952380952	Nog
GO:0005543	phospholipid binding	molecular_function	3	336	112	20900	0.268934537899967	0.440620015301346	1.66613520408163	Gabarapl1;Bin2;Faah
GO:0048787	presynaptic active zone membrane	cellular_component	2	336	63	20900	0.268986632586952	0.440620015301346	1.97467876039305	Itga3;Apba1
GO:0016567	protein ubiquitination	biological_process	7	336	325	20900	0.269464916374378	0.440620015301346	1.33974358974359	Birc6;Uhrf2;Rnf7;Vhl;Eipr1;Ube2d3;Sde2
GO:0000785	chromatin	cellular_component	9	336	438	20900	0.273940372162438	0.440620015301346	1.27813111545988	Crebbp;Akirin2;Chd5;Mef2a;Chd8;Egr1;Hmgn1;Stat3;Mbd1
GO:0000082	G1/S transition of mitotic cell cycle	biological_process	2	336	64	20900	0.274956865307138	0.440620015301346	1.9438244047619	Ppp3ca;Rps6
GO:0005249	voltage-gated potassium channel activity	molecular_function	2	336	64	20900	0.274956865307138	0.440620015301346	1.9438244047619	Kcnab1;Kcnc3
GO:0009611	response to wounding	biological_process	2	336	64	20900	0.274956865307138	0.440620015301346	1.9438244047619	Mdk;Nfib
GO:0010506	regulation of autophagy	biological_process	2	336	64	20900	0.274956865307138	0.440620015301346	1.9438244047619	Cisd2;Rptor
GO:0030315	T-tubule	cellular_component	2	336	64	20900	0.274956865307138	0.440620015301346	1.9438244047619	Slc8a1;Akap7
GO:0002042	cell migration involved in sprouting angiogenesis	biological_process	1	336	20	20900	0.276961152475132	0.440620015301346	3.11011904761905	Efnb2
GO:0006268	DNA unwinding involved in DNA replication	biological_process	1	336	20	20900	0.276961152475132	0.440620015301346	3.11011904761905	Pura
GO:0006414	translational elongation	biological_process	1	336	20	20900	0.276961152475132	0.440620015301346	3.11011904761905	Eef1a1
GO:0008209	androgen metabolic process	biological_process	1	336	20	20900	0.276961152475132	0.440620015301346	3.11011904761905	Hsd17b8
GO:0010804	negative regulation of tumor necrosis factor-mediated signaling pathway	biological_process	1	336	20	20900	0.276961152475132	0.440620015301346	3.11011904761905	Nol3
GO:0015171	amino acid transmembrane transporter activity	molecular_function	1	336	20	20900	0.276961152475132	0.440620015301346	3.11011904761905	Pdpn
GO:0016208	AMP binding	molecular_function	1	336	20	20900	0.276961152475132	0.440620015301346	3.11011904761905	Akap7
GO:0016407	acetyltransferase activity	molecular_function	1	336	20	20900	0.276961152475132	0.440620015301346	3.11011904761905	Crebbp
GO:0016849	phosphorus-oxygen lyase activity	molecular_function	1	336	20	20900	0.276961152475132	0.440620015301346	3.11011904761905	Adcy2
GO:0021904	dorsal/ventral neural tube patterning	biological_process	1	336	20	20900	0.276961152475132	0.440620015301346	3.11011904761905	Tulp3
GO:0030111	regulation of Wnt signaling pathway	biological_process	1	336	20	20900	0.276961152475132	0.440620015301346	3.11011904761905	Itga3
GO:0030673	axolemma	cellular_component	1	336	20	20900	0.276961152475132	0.440620015301346	3.11011904761905	Kcnc3
GO:0030695	GTPase regulator activity	molecular_function	1	336	20	20900	0.276961152475132	0.440620015301346	3.11011904761905	Gpsm1
GO:0031396	regulation of protein ubiquitination	biological_process	1	336	20	20900	0.276961152475132	0.440620015301346	3.11011904761905	Dcun1d1
GO:0031492	nucleosomal DNA binding	molecular_function	1	336	20	20900	0.276961152475132	0.440620015301346	3.11011904761905	Hmgn1
GO:0033268	node of Ranvier	cellular_component	1	336	20	20900	0.276961152475132	0.440620015301346	3.11011904761905	Hapln2
GO:0033554	cellular response to stress	biological_process	1	336	20	20900	0.276961152475132	0.440620015301346	3.11011904761905	Prdx4
GO:0035259	nuclear glucocorticoid receptor binding	molecular_function	1	336	20	20900	0.276961152475132	0.440620015301346	3.11011904761905	Stat3
GO:0035615	clathrin adaptor activity	molecular_function	1	336	20	20900	0.276961152475132	0.440620015301346	3.11011904761905	Ap2s1
GO:0035720	intraciliary anterograde transport	biological_process	1	336	20	20900	0.276961152475132	0.440620015301346	3.11011904761905	Ift74
GO:0042908	xenobiotic transport	biological_process	1	336	20	20900	0.276961152475132	0.440620015301346	3.11011904761905	Slc15a2
GO:0043534	blood vessel endothelial cell migration	biological_process	1	336	20	20900	0.276961152475132	0.440620015301346	3.11011904761905	Vhl
GO:0044772	mitotic cell cycle phase transition	biological_process	1	336	20	20900	0.276961152475132	0.440620015301346	3.11011904761905	Tmod3
GO:0044818	mitotic G2/M transition checkpoint	biological_process	1	336	20	20900	0.276961152475132	0.440620015301346	3.11011904761905	Babam1
GO:0046328	regulation of JNK cascade	biological_process	1	336	20	20900	0.276961152475132	0.440620015301346	3.11011904761905	Map4k4
GO:0046827	positive regulation of protein export from nucleus	biological_process	1	336	20	20900	0.276961152475132	0.440620015301346	3.11011904761905	Prkaca
GO:0048148	behavioral response to cocaine	biological_process	1	336	20	20900	0.276961152475132	0.440620015301346	3.11011904761905	Crebbp
GO:0048513	animal organ development	biological_process	1	336	20	20900	0.276961152475132	0.440620015301346	3.11011904761905	Nrg3
GO:0048699	generation of neurons	biological_process	1	336	20	20900	0.276961152475132	0.440620015301346	3.11011904761905	Nfib
GO:0060134	prepulse inhibition	biological_process	1	336	20	20900	0.276961152475132	0.440620015301346	3.11011904761905	Chd8
GO:0061028	establishment of endothelial barrier	biological_process	1	336	20	20900	0.276961152475132	0.440620015301346	3.11011904761905	Pde4d
GO:0061136	regulation of proteasomal protein catabolic process	biological_process	1	336	20	20900	0.276961152475132	0.440620015301346	3.11011904761905	Prkaca
GO:0070628	proteasome binding	molecular_function	1	336	20	20900	0.276961152475132	0.440620015301346	3.11011904761905	Adrm1
GO:0070886	positive regulation of calcineurin-NFAT signaling cascade	biological_process	1	336	20	20900	0.276961152475132	0.440620015301346	3.11011904761905	Ppp3ca
GO:0071470	cellular response to osmotic stress	biological_process	1	336	20	20900	0.276961152475132	0.440620015301346	3.11011904761905	Rptor
GO:1990381	ubiquitin-specific protease binding	molecular_function	1	336	20	20900	0.276961152475132	0.440620015301346	3.11011904761905	Sart3
GO:2000736	regulation of stem cell differentiation	biological_process	1	336	20	20900	0.276961152475132	0.440620015301346	3.11011904761905	Mta2
GO:0006874	intracellular calcium ion homeostasis	biological_process	3	336	114	20900	0.277649052963704	0.441115873441657	1.63690476190476	Slc8a1;Sv2a;Hexb
GO:0016311	dephosphorylation	biological_process	3	336	114	20900	0.277649052963704	0.441115873441657	1.63690476190476	Ptpre;Ppp3ca;Ptprk
GO:0000166	nucleotide binding	molecular_function	31	336	1721	20900	0.279311376758406	0.443456451251498	1.12044	Nek4;Ttll5;Acsl6;Pdk2;Mrpl39;Hint1;Chd5;Uck1;Abcf2;Kalrn;Ptk2;Eef1a1;Cct7;Pi4k2a;Map4k4;Rac1;Chd8;Ube2d3;Rp2;Akap7;Prkaca;Ttll12;Ralbp1;Tubb2b;Epha5;Adcy2;Mars2;Clcn4;Ube2s;Arl8a;Tyk2
GO:0060271	cilium assembly	biological_process	5	336	220	20900	0.280321793376756	0.444759543618737	1.41369047619048	Ift74;Lama5;Unc119b;Ccdc66;Ttc39c
GO:0003690	double-stranded DNA binding	molecular_function	4	336	167	20900	0.281690025922728	0.44641044232128	1.48987738808098	Pura;Purb;Egr1;Nfib
GO:0006260	DNA replication	biological_process	3	336	115	20900	0.282016794643201	0.44641044232128	1.62267080745342	Ssrp1;Sde2;Nfib
GO:0030175	filopodium	cellular_component	2	336	66	20900	0.286888502687428	0.44641044232128	1.88492063492063	Ermn;Pdpn
GO:0000062	fatty-acyl-CoA binding	molecular_function	1	336	21	20900	0.288596260366337	0.44641044232128	2.96201814058957	Dbi
GO:0001502	cartilage condensation	biological_process	1	336	21	20900	0.288596260366337	0.44641044232128	2.96201814058957	Acan
GO:0002080	acrosomal membrane	cellular_component	1	336	21	20900	0.288596260366337	0.44641044232128	2.96201814058957	Bsg
GO:0002177	manchette	cellular_component	1	336	21	20900	0.288596260366337	0.44641044232128	2.96201814058957	Strbp
GO:0003899	DNA-directed 5'-3' RNA polymerase activity	molecular_function	1	336	21	20900	0.288596260366337	0.44641044232128	2.96201814058957	Polr3h
GO:0005680	anaphase-promoting complex	cellular_component	1	336	21	20900	0.288596260366337	0.44641044232128	2.96201814058957	Ube2s
GO:0005761	mitochondrial ribosome	cellular_component	1	336	21	20900	0.288596260366337	0.44641044232128	2.96201814058957	Mrpl23
GO:0006378	mRNA polyadenylation	biological_process	1	336	21	20900	0.288596260366337	0.44641044232128	2.96201814058957	Ssu72
GO:0007190	activation of adenylate cyclase activity	biological_process	1	336	21	20900	0.288596260366337	0.44641044232128	2.96201814058957	Adcy2
GO:0007413	axonal fasciculation	biological_process	1	336	21	20900	0.288596260366337	0.44641044232128	2.96201814058957	Ncam1
GO:0010043	response to zinc ion	biological_process	1	336	21	20900	0.288596260366337	0.44641044232128	2.96201814058957	Ggh
GO:0014898	cardiac muscle hypertrophy in response to stress	biological_process	1	336	21	20900	0.288596260366337	0.44641044232128	2.96201814058957	Ppp3ca
GO:0016706	2-oxoglutarate-dependent dioxygenase activity	molecular_function	1	336	21	20900	0.288596260366337	0.44641044232128	2.96201814058957	Riox1
GO:0019432	triglyceride biosynthetic process	biological_process	1	336	21	20900	0.288596260366337	0.44641044232128	2.96201814058957	Acsl6
GO:0019538	protein metabolic process	biological_process	1	336	21	20900	0.288596260366337	0.44641044232128	2.96201814058957	Hexb
GO:0019789	SUMO transferase activity	molecular_function	1	336	21	20900	0.288596260366337	0.44641044232128	2.96201814058957	Uhrf2
GO:0021510	spinal cord development	biological_process	1	336	21	20900	0.288596260366337	0.44641044232128	2.96201814058957	Nog
GO:0030902	hindbrain development	biological_process	1	336	21	20900	0.288596260366337	0.44641044232128	2.96201814058957	Nfib
GO:0030992	intraciliary transport particle B	cellular_component	1	336	21	20900	0.288596260366337	0.44641044232128	2.96201814058957	Ift74
GO:0031668	cellular response to extracellular stimulus	biological_process	1	336	21	20900	0.288596260366337	0.44641044232128	2.96201814058957	Ldha
GO:0031954	positive regulation of protein autophosphorylation	biological_process	1	336	21	20900	0.288596260366337	0.44641044232128	2.96201814058957	Tom1l1
GO:0032426	stereocilium tip	cellular_component	1	336	21	20900	0.288596260366337	0.44641044232128	2.96201814058957	Espn
GO:0045445	myoblast differentiation	biological_process	1	336	21	20900	0.288596260366337	0.44641044232128	2.96201814058957	Nol3
GO:0050773	regulation of dendrite development	biological_process	1	336	21	20900	0.288596260366337	0.44641044232128	2.96201814058957	Kalrn
GO:0050901	leukocyte tethering or rolling	biological_process	1	336	21	20900	0.288596260366337	0.44641044232128	2.96201814058957	Golph3
GO:0060997	dendritic spine morphogenesis	biological_process	1	336	21	20900	0.288596260366337	0.44641044232128	2.96201814058957	Epha5
GO:0070006	metalloaminopeptidase activity	molecular_function	1	336	21	20900	0.288596260366337	0.44641044232128	2.96201814058957	Rnpep
GO:0071782	endoplasmic reticulum tubular network	cellular_component	1	336	21	20900	0.288596260366337	0.44641044232128	2.96201814058957	Reep5
GO:0072520	seminiferous tubule development	biological_process	1	336	21	20900	0.288596260366337	0.44641044232128	2.96201814058957	Adrm1
GO:0090543	Flemming body	cellular_component	1	336	21	20900	0.288596260366337	0.44641044232128	2.96201814058957	Ccdc66
GO:0097386	glial cell projection	cellular_component	1	336	21	20900	0.288596260366337	0.44641044232128	2.96201814058957	Ermn
GO:0120020	cholesterol transfer activity	molecular_function	1	336	21	20900	0.288596260366337	0.44641044232128	2.96201814058957	Gramd1b
GO:1900242	regulation of synaptic vesicle endocytosis	biological_process	1	336	21	20900	0.288596260366337	0.44641044232128	2.96201814058957	Scamp5
GO:2000060	positive regulation of ubiquitin-dependent protein catabolic process	biological_process	1	336	21	20900	0.288596260366337	0.44641044232128	2.96201814058957	Ptk2
GO:2000737	negative regulation of stem cell differentiation	biological_process	1	336	21	20900	0.288596260366337	0.44641044232128	2.96201814058957	Stat3
GO:0031625	ubiquitin protein ligase binding	molecular_function	7	336	333	20900	0.289461418430456	0.44745354398116	1.30755755755756	Ikbkg;Bag5;Pa2g4;Ube2d3;Prkaca;Gabarapl1;Nploc4
GO:0051536	iron-sulfur cluster binding	molecular_function	2	336	67	20900	0.292847034589114	0.452388864368558	1.85678749111585	Isca2;Cisd2
GO:0006302	double-strand break repair	biological_process	2	336	68	20900	0.298798871160556	0.453938571720459	1.82948179271709	Exd2;Babam1
GO:0008344	adult locomotory behavior	biological_process	2	336	68	20900	0.298798871160556	0.453938571720459	1.82948179271709	Kalrn;Tsc1
GO:0042733	embryonic digit morphogenesis	biological_process	2	336	68	20900	0.298798871160556	0.453938571720459	1.82948179271709	Tulp3;Nog
GO:0007010	cytoskeleton organization	biological_process	3	336	119	20900	0.299542078585471	0.453938571720459	1.56812725090036	Mdk;Arc;Rac1
GO:0007409	axonogenesis	biological_process	3	336	119	20900	0.299542078585471	0.453938571720459	1.56812725090036	Llgl1;Kalrn;Ptk2
GO:0030496	midbody	cellular_component	4	336	172	20900	0.299660383085516	0.453938571720459	1.44656699889258	Birc6;Anxa11;Txndc9;Arl8a
GO:0000038	very long-chain fatty acid metabolic process	biological_process	1	336	22	20900	0.300044684932499	0.453938571720459	2.82738095238095	Acsl6
GO:0001674	female germ cell nucleus	cellular_component	1	336	22	20900	0.300044684932499	0.453938571720459	2.82738095238095	Hmgn1
GO:0002063	chondrocyte development	biological_process	1	336	22	20900	0.300044684932499	0.453938571720459	2.82738095238095	Acan
GO:0004114	3',5'-cyclic-nucleotide phosphodiesterase activity	molecular_function	1	336	22	20900	0.300044684932499	0.453938571720459	2.82738095238095	Pde4d
GO:0005796	Golgi lumen	cellular_component	1	336	22	20900	0.300044684932499	0.453938571720459	2.82738095238095	Agrp
GO:0007020	microtubule nucleation	biological_process	1	336	22	20900	0.300044684932499	0.453938571720459	2.82738095238095	Clasp1
GO:0008589	regulation of smoothened signaling pathway	biological_process	1	336	22	20900	0.300044684932499	0.453938571720459	2.82738095238095	Tulp3
GO:0008593	regulation of Notch signaling pathway	biological_process	1	336	22	20900	0.300044684932499	0.453938571720459	2.82738095238095	Llgl1
GO:0010314	phosphatidylinositol-5-phosphate binding	molecular_function	1	336	22	20900	0.300044684932499	0.453938571720459	2.82738095238095	Washc2
GO:0010842	retina layer formation	biological_process	1	336	22	20900	0.300044684932499	0.453938571720459	2.82738095238095	Prom1
GO:0016234	inclusion body	cellular_component	1	336	22	20900	0.300044684932499	0.453938571720459	2.82738095238095	Bag5
GO:0016528	sarcoplasm	cellular_component	1	336	22	20900	0.300044684932499	0.453938571720459	2.82738095238095	Nol3
GO:0016575	histone deacetylation	biological_process	1	336	22	20900	0.300044684932499	0.453938571720459	2.82738095238095	Mta2
GO:0017056	structural constituent of nuclear pore	molecular_function	1	336	22	20900	0.300044684932499	0.453938571720459	2.82738095238095	Nup88
GO:0022904	respiratory electron transport chain	biological_process	1	336	22	20900	0.300044684932499	0.453938571720459	2.82738095238095	Mybbp1a
GO:0030325	adrenal gland development	biological_process	1	336	22	20900	0.300044684932499	0.453938571720459	2.82738095238095	Mdk
GO:0030552	cAMP binding	molecular_function	1	336	22	20900	0.300044684932499	0.453938571720459	2.82738095238095	Pde4d
GO:0031672	A band	cellular_component	1	336	22	20900	0.300044684932499	0.453938571720459	2.82738095238095	Rpl7
GO:0033017	sarcoplasmic reticulum membrane	cellular_component	1	336	22	20900	0.300044684932499	0.453938571720459	2.82738095238095	Reep5
GO:0038061	non-canonical NF-kappaB signal transduction	biological_process	1	336	22	20900	0.300044684932499	0.453938571720459	2.82738095238095	Crebbp
GO:0045055	regulated exocytosis	biological_process	1	336	22	20900	0.300044684932499	0.453938571720459	2.82738095238095	Rab11fip5
GO:0051963	regulation of synapse assembly	biological_process	1	336	22	20900	0.300044684932499	0.453938571720459	2.82738095238095	Pdlim5
GO:0060322	head development	biological_process	1	336	22	20900	0.300044684932499	0.453938571720459	2.82738095238095	Dlx6
GO:0071397	cellular response to cholesterol	biological_process	1	336	22	20900	0.300044684932499	0.453938571720459	2.82738095238095	Gramd1b
GO:0098719	sodium ion import across plasma membrane	biological_process	1	336	22	20900	0.300044684932499	0.453938571720459	2.82738095238095	Slc8a1
GO:0140861	DNA repair-dependent chromatin remodeling	biological_process	1	336	22	20900	0.300044684932499	0.453938571720459	2.82738095238095	Babam1
GO:0003677	DNA binding	molecular_function	31	336	1740	20900	0.300521536699653	0.454367	1.10820333880679	Gtf2e2;Uhrf2;Gtf2a1;Crebbp;Dtnb;Lrrfip1;Chd5;Nfrkb;Mybbp1a;Ptges2;Mef2a;Pura;Ssrp1;Chd8;Strbp;Purb;Rpl7;Preb;Tcf20;Mta2;Egr1;Ubn1;Dlx6;Hmgn1;Stat3;Zmat4;Sde2;Nfib;Mbd1;Polr3h;Lbr
GO:0016746	acyltransferase activity	molecular_function	4	336	174	20900	0.306887733421264	0.46233095169666	1.42993979200876	Crebbp;Abhd14b;Naa50;Lpcat4
GO:0030141	secretory granule	cellular_component	4	336	175	20900	0.310508339649074	0.46233095169666	1.42176870748299	Gal;Rab11fip5;Rnpep;Dynll1
GO:0031175	neuron projection development	biological_process	4	336	175	20900	0.310508339649074	0.46233095169666	1.42176870748299	Clmn;Ptprk;Vapa;Ncam1
GO:0005793	endoplasmic reticulum-Golgi intermediate compartment	cellular_component	2	336	70	20900	0.310677216250619	0.46233095169666	1.77721088435374	Ergic1;Prom1
GO:0000175	3'-5'-RNA exonuclease activity	molecular_function	1	336	23	20900	0.311309412677623	0.46233095169666	2.70445134575569	Exd2
GO:0000462	maturation of SSU-rRNA from tricistronic rRNA transcript (SSU-rRNA, 5.8S rRNA, LSU-rRNA)	biological_process	1	336	23	20900	0.311309412677623	0.46233095169666	2.70445134575569	Rps16
GO:0002026	regulation of the force of heart contraction	biological_process	1	336	23	20900	0.311309412677623	0.46233095169666	2.70445134575569	Slc8a1
GO:0005126	cytokine receptor binding	molecular_function	1	336	23	20900	0.311309412677623	0.46233095169666	2.70445134575569	Mif
GO:0005791	rough endoplasmic reticulum	cellular_component	1	336	23	20900	0.311309412677623	0.46233095169666	2.70445134575569	Epha5
GO:0006809	nitric oxide biosynthetic process	biological_process	1	336	23	20900	0.311309412677623	0.46233095169666	2.70445134575569	Mtarc2
GO:0007178	transmembrane receptor protein serine/threonine kinase signaling pathway	biological_process	1	336	23	20900	0.311309412677623	0.46233095169666	2.70445134575569	Akap7
GO:0007602	phototransduction	biological_process	1	336	23	20900	0.311309412677623	0.46233095169666	2.70445134575569	Pde6d
GO:0008139	nuclear localization sequence binding	molecular_function	1	336	23	20900	0.311309412677623	0.46233095169666	2.70445134575569	Lbr
GO:0008375	acetylglucosaminyltransferase activity	molecular_function	1	336	23	20900	0.311309412677623	0.46233095169666	2.70445134575569	Hexb
GO:0010821	regulation of mitochondrion organization	biological_process	1	336	23	20900	0.311309412677623	0.46233095169666	2.70445134575569	Golph3
GO:0017015	regulation of transforming growth factor beta receptor signaling pathway	biological_process	1	336	23	20900	0.311309412677623	0.46233095169666	2.70445134575569	Itga3
GO:0017075	syntaxin-1 binding	molecular_function	1	336	23	20900	0.311309412677623	0.46233095169666	2.70445134575569	Prrt2
GO:0017128	phospholipid scramblase activity	molecular_function	1	336	23	20900	0.311309412677623	0.46233095169666	2.70445134575569	Plscr3
GO:0030506	ankyrin binding	molecular_function	1	336	23	20900	0.311309412677623	0.46233095169666	2.70445134575569	Slc8a1
GO:0033198	response to ATP	biological_process	1	336	23	20900	0.311309412677623	0.46233095169666	2.70445134575569	Slc8a1
GO:0035145	exon-exon junction complex	cellular_component	1	336	23	20900	0.311309412677623	0.46233095169666	2.70445134575569	Eif4a3
GO:0061178	regulation of insulin secretion involved in cellular response to glucose stimulus	biological_process	1	336	23	20900	0.311309412677623	0.46233095169666	2.70445134575569	Epha5
GO:0070555	response to interleukin-1	biological_process	1	336	23	20900	0.311309412677623	0.46233095169666	2.70445134575569	Il1r1
GO:0090141	positive regulation of mitochondrial fission	biological_process	1	336	23	20900	0.311309412677623	0.46233095169666	2.70445134575569	Ralbp1
GO:0090190	positive regulation of branching involved in ureteric bud morphogenesis	biological_process	1	336	23	20900	0.311309412677623	0.46233095169666	2.70445134575569	Nog
GO:0098703	calcium ion import across plasma membrane	biological_process	1	336	23	20900	0.311309412677623	0.46233095169666	2.70445134575569	Slc8a1
GO:0098974	postsynaptic actin cytoskeleton organization	biological_process	1	336	23	20900	0.311309412677623	0.46233095169666	2.70445134575569	Rac1
GO:1990403	embryonic brain development	biological_process	1	336	23	20900	0.311309412677623	0.46233095169666	2.70445134575569	Tubb2b
GO:0003712	transcription coregulator activity	molecular_function	3	336	122	20900	0.312725016260016	0.464139343752998	1.52956674473068	Crebbp;Akirin2;Mta2
GO:0008092	cytoskeletal protein binding	molecular_function	2	336	71	20900	0.316601212590101	0.468003791664301	1.75217974513749	Slc8a1;Gabarapl1
GO:0009790	embryo development	biological_process	2	336	71	20900	0.316601212590101	0.468003791664301	1.75217974513749	Dlx6;Tsc1
GO:0017018	myosin phosphatase activity	molecular_function	2	336	71	20900	0.316601212590101	0.468003791664301	1.75217974513749	Ppp3ca;Ssu72
GO:0043198	dendritic shaft	cellular_component	2	336	71	20900	0.316601212590101	0.468003791664301	1.75217974513749	Slc8a1;Cript
GO:0004713	protein tyrosine kinase activity	molecular_function	3	336	123	20900	0.317123422765401	0.468003791664301	1.51713	Ptk2;Epha5;Tyk2
GO:0043547	positive regulation of GTPase activity	biological_process	4	336	177	20900	0.317761611121271	0.468003791664301	1.40570352434759	S100a10;Kalrn;Map4k4;Ralbp1
GO:0005789	endoplasmic reticulum membrane	cellular_component	11	336	574	20900	0.319235979640731	0.468003791664301	1.19203169072507	Clgn;Gpsm1;Cisd2;Vapa;Bsg;Preb;Gramd1b;Apoo;Clcn4;Spcs3;Lbr
GO:0030674	protein-macromolecule adaptor activity	molecular_function	3	336	124	20900	0.321522870254944	0.468003791664301	1.50489631336406	Akirin2;Atp1b3;Rptor
GO:0000242	pericentriolar material	cellular_component	1	336	24	20900	0.322393382469275	0.468003791664301	2.59176587301587	Rac1
GO:0002028	regulation of sodium ion transport	biological_process	1	336	24	20900	0.322393382469275	0.468003791664301	2.59176587301587	Slc8a1
GO:0006939	smooth muscle contraction	biological_process	1	336	24	20900	0.322393382469275	0.468003791664301	2.59176587301587	Pde4d
GO:0016209	antioxidant activity	molecular_function	1	336	24	20900	0.322393382469275	0.468003791664301	2.59176587301587	Prdx4
GO:0016226	iron-sulfur cluster assembly	biological_process	1	336	24	20900	0.322393382469275	0.468003791664301	2.59176587301587	Isca2
GO:0016573	histone acetylation	biological_process	1	336	24	20900	0.322393382469275	0.468003791664301	2.59176587301587	Crebbp
GO:0030159	signaling receptor complex adaptor activity	molecular_function	1	336	24	20900	0.322393382469275	0.468003791664301	2.59176587301587	Gnb4
GO:0030742	GTP-dependent protein binding	molecular_function	1	336	24	20900	0.322393382469275	0.468003791664301	2.59176587301587	Rac1
GO:0031528	microvillus membrane	cellular_component	1	336	24	20900	0.322393382469275	0.468003791664301	2.59176587301587	Pdpn
GO:0031681	G-protein beta-subunit binding	molecular_function	1	336	24	20900	0.322393382469275	0.468003791664301	2.59176587301587	Gng3
GO:0031683	G-protein beta/gamma-subunit complex binding	molecular_function	1	336	24	20900	0.322393382469275	0.468003791664301	2.59176587301587	Adcy2
GO:0033617	mitochondrial cytochrome c oxidase assembly	biological_process	1	336	24	20900	0.322393382469275	0.468003791664301	2.59176587301587	Sco1
GO:0042220	response to cocaine	biological_process	1	336	24	20900	0.322393382469275	0.468003791664301	2.59176587301587	Ncam1
GO:0042744	hydrogen peroxide catabolic process	biological_process	1	336	24	20900	0.322393382469275	0.468003791664301	2.59176587301587	Prdx4
GO:0044255	cellular lipid metabolic process	biological_process	1	336	24	20900	0.322393382469275	0.468003791664301	2.59176587301587	Fam135b
GO:0045859	regulation of protein kinase activity	biological_process	1	336	24	20900	0.322393382469275	0.468003791664301	2.59176587301587	Tsc1
GO:0046928	regulation of neurotransmitter secretion	biological_process	1	336	24	20900	0.322393382469275	0.468003791664301	2.59176587301587	Kcnc3
GO:0050908	detection of light stimulus involved in visual perception	biological_process	1	336	24	20900	0.322393382469275	0.468003791664301	2.59176587301587	Ccdc66
GO:0070300	phosphatidic acid binding	molecular_function	1	336	24	20900	0.322393382469275	0.468003791664301	2.59176587301587	Gramd1b
GO:0071353	cellular response to interleukin-4	biological_process	1	336	24	20900	0.322393382469275	0.468003791664301	2.59176587301587	Rpl3
GO:0099507	ligand-gated monoatomic ion channel activity involved in regulation of presynaptic membrane potential	molecular_function	1	336	24	20900	0.322393382469275	0.468003791664301	2.59176587301587	Grik5
GO:0099645	neurotransmitter receptor localization to postsynaptic specialization membrane	biological_process	1	336	24	20900	0.322393382469275	0.468003791664301	2.59176587301587	Kalrn
GO:1904036	negative regulation of epithelial cell apoptotic process	biological_process	1	336	24	20900	0.322393382469275	0.468003791664301	2.59176587301587	Mdk
GO:2000647	negative regulation of stem cell proliferation	biological_process	1	336	24	20900	0.322393382469275	0.468003791664301	2.59176587301587	Nfib
GO:2000773	negative regulation of cellular senescence	biological_process	1	336	24	20900	0.322393382469275	0.468003791664301	2.59176587301587	Mif
GO:0007517	muscle organ development	biological_process	2	336	72	20900	0.32251348713412	0.468003791664301	1.72784391534392	Vamp5;Lama5
GO:0035019	somatic stem cell population maintenance	biological_process	2	336	72	20900	0.32251348713412	0.468003791664301	1.72784391534392	Stat3;Nog
GO:1901224	positive regulation of non-canonical NF-kappaB signal transduction	biological_process	2	336	72	20900	0.32251348713412	0.468003791664301	1.72784391534392	Crebbp;C1qtnf4
GO:0003824	catalytic activity	molecular_function	7	336	347	20900	0.325213850729599	0.471630476166302	1.25480307396734	Hint1;Clybl;Shmt2;Ldha;Mtarc2;Mocos;Agps
GO:0032922	circadian regulation of gene expression	biological_process	2	336	73	20900	0.32841288794368	0.475681422006133	1.70417482061318	Mybbp1a;Egr1
GO:0048018	receptor ligand activity	molecular_function	2	336	73	20900	0.32841288794368	0.475681422006133	1.70417482061318	Nts;Nrg3
GO:0005886	plasma membrane	cellular_component	84	336	4987	20900	0.33070211202759	0.476842773936265	1.0477240826148	Plin4;Patj;Ttll5;Tulp3;Bltp1;Kcnab1;Ptpre;Slc15a2;Slmap;Tapbpl;Llgl1;Kcnc3;Vamp1;S100a10;Vamp5;Dtnb;Lrrfip1;Hint1;Gpsm1;Cyth1;Dtna;Mif;Itga3;Slc8a1;Enpp4;Washc2;Ckap5;Cavin1;Atp1b3;Golph3;Ptk2;Thsd7a;Eef1a1;Rnpep;Arc;S100a6;Ppp3ca;Ptprk;Adrm1;Pi4k2a;Efnb2;Them4;Vapa;Capns1;Tax1bp3;Nrg3;Clic1;Ncam1;Bsg;Rac1;Ube2d3;Rp2;Akap7;Gng3;Prkaca;Apba1;Ttll12;Prrt2;Ralbp1;Pde4d;Lypd6b;Gramd1b;Plscr3;Bin2;Ap2…
GO:0010976	positive regulation of neuron projection development	biological_process	4	336	181	20900	0.33230647929768	0.476842773936265	1.37463825309129	Acsl6;Mdk;Itga3;Dpysl3
GO:0000123	histone acetyltransferase complex	cellular_component	1	336	25	20900	0.333299486296173	0.476842773936265	2.48809523809524	Crebbp
GO:0000413	protein peptidyl-prolyl isomerization	biological_process	1	336	25	20900	0.333299486296173	0.476842773936265	2.48809523809524	Ppif
GO:0001676	long-chain fatty acid metabolic process	biological_process	1	336	25	20900	0.333299486296173	0.476842773936265	2.48809523809524	Acsl6
GO:0003382	epithelial cell morphogenesis	biological_process	1	336	25	20900	0.333299486296173	0.476842773936265	2.48809523809524	Rac1
GO:0005875	microtubule associated complex	cellular_component	1	336	25	20900	0.333299486296173	0.476842773936265	2.48809523809524	Dynll1
GO:0006352	DNA-templated transcription initiation	biological_process	1	336	25	20900	0.333299486296173	0.476842773936265	2.48809523809524	Polr3h
GO:0006622	protein targeting to lysosome	biological_process	1	336	25	20900	0.333299486296173	0.476842773936265	2.48809523809524	Vps53
GO:0008610	lipid biosynthetic process	biological_process	1	336	25	20900	0.333299486296173	0.476842773936265	2.48809523809524	Agps
GO:0021983	pituitary gland development	biological_process	1	336	25	20900	0.333299486296173	0.476842773936265	2.48809523809524	Nog
GO:0031295	T cell costimulation	biological_process	1	336	25	20900	0.333299486296173	0.476842773936265	2.48809523809524	Efnb2
GO:0035024	negative regulation of Rho protein signal transduction	biological_process	1	336	25	20900	0.333299486296173	0.476842773936265	2.48809523809524	Itga3
GO:0042910	xenobiotic transmembrane transporter activity	molecular_function	1	336	25	20900	0.333299486296173	0.476842773936265	2.48809523809524	Ralbp1
GO:0043083	synaptic cleft	cellular_component	1	336	25	20900	0.333299486296173	0.476842773936265	2.48809523809524	Lama5
GO:0045821	positive regulation of glycolytic process	biological_process	1	336	25	20900	0.333299486296173	0.476842773936265	2.48809523809524	Rptor
GO:0045943	positive regulation of transcription by RNA polymerase I	biological_process	1	336	25	20900	0.333299486296173	0.476842773936265	2.48809523809524	Mybbp1a
GO:0048593	camera-type eye morphogenesis	biological_process	1	336	25	20900	0.333299486296173	0.476842773936265	2.48809523809524	Vhl
GO:0048665	neuron fate specification	biological_process	1	336	25	20900	0.333299486296173	0.476842773936265	2.48809523809524	Nfib
GO:1901981	phosphatidylinositol phosphate binding	molecular_function	1	336	25	20900	0.333299486296173	0.476842773936265	2.48809523809524	Washc2
GO:0001819	positive regulation of cytokine production	biological_process	2	336	74	20900	0.334298302921629	0.476842773936265	1.68114543114543	Mif;Scamp5
GO:0001932	regulation of protein phosphorylation	biological_process	2	336	74	20900	0.334298302921629	0.476842773936265	1.68114543114543	Ptk2;Rptor
GO:0005758	mitochondrial intermembrane space	cellular_component	2	336	74	20900	0.334298302921629	0.476842773936265	1.68114543114543	Timm10;Micu1
GO:0030593	neutrophil chemotaxis	biological_process	2	336	74	20900	0.334298302921629	0.476842773936265	1.68114543114543	Bsg;Pde4d
GO:0042552	myelination	biological_process	2	336	74	20900	0.334298302921629	0.476842773936265	1.68114543114543	Hexb;Tsc1
GO:0071805	potassium ion transmembrane transport	biological_process	3	336	127	20900	0.334721608016251	0.477156334831677	1.46934758155231	Kcnc3;Atp1b3;Kcnip1
GO:0031012	extracellular matrix	cellular_component	5	336	238	20900	0.336760241517785	0.479770817958206	1.30677270908363	Emilin1;Hapln2;Acan;Lama5;Adamts4
GO:0005694	chromosome	cellular_component	11	336	583	20900	0.337230174521295	0.480148609139307	1.17362982929021	Uhrf2;Chd5;Ckap5;Clasp1;Dynlt3;Ssrp1;Exd2;Zw10;Mbd1;Nup43;Fbxo28
GO:0006325	chromatin organization	biological_process	7	336	352	20900	0.338161086334216	0.481181885590859	1.23697916666667	Chd5;Chd8;Babam1;Riox1;Ptma;Ubn1;Hmgn1
GO:0042102	positive regulation of T cell proliferation	biological_process	2	336	75	20900	0.340168658835984	0.481642798019254	1.65873015873016	Cd276;Tyk2
GO:0042147	retrograde transport, endosome to Golgi	biological_process	2	336	75	20900	0.340168658835984	0.481642798019254	1.65873015873016	Vps53;Washc2
GO:0005667	transcription regulator complex	cellular_component	6	336	296	20900	0.341102874630487	0.481642798019254	1.26085907335907	Crebbp;Dcp1a;Pdlim1;Mef2a;Mta2;Stat3
GO:0030672	synaptic vesicle membrane	cellular_component	3	336	129	20900	0.343515407715887	0.481642798019254	1.44656699889258	Pi4k2a;Sv2a;Scamp5
GO:0001659	temperature homeostasis	biological_process	1	336	26	20900	0.344030570013753	0.481642798019254	2.39239926739927	Stat3
GO:0001671	ATPase activator activity	molecular_function	1	336	26	20900	0.344030570013753	0.481642798019254	2.39239926739927	Atp1b3
GO:0001964	startle response	biological_process	1	336	26	20900	0.344030570013753	0.481642798019254	2.39239926739927	Chd8
GO:0005251	delayed rectifier potassium channel activity	molecular_function	1	336	26	20900	0.344030570013753	0.481642798019254	2.39239926739927	Kcnc3
GO:0005640	nuclear outer membrane	cellular_component	1	336	26	20900	0.344030570013753	0.481642798019254	2.39239926739927	Clmn
GO:0006884	cell volume homeostasis	biological_process	1	336	26	20900	0.344030570013753	0.481642798019254	2.39239926739927	Lrrc8a
GO:0007342	fusion of sperm to egg plasma membrane involved in single fertilization	biological_process	1	336	26	20900	0.344030570013753	0.481642798019254	2.39239926739927	Itga3
GO:0008374	O-acyltransferase activity	molecular_function	1	336	26	20900	0.344030570013753	0.481642798019254	2.39239926739927	Lpcat4
GO:0016601	Rac protein signal transduction	biological_process	1	336	26	20900	0.344030570013753	0.481642798019254	2.39239926739927	Rac1
GO:0022409	positive regulation of cell-cell adhesion	biological_process	1	336	26	20900	0.344030570013753	0.481642798019254	2.39239926739927	Pde4d
GO:0030001	metal ion transport	biological_process	1	336	26	20900	0.344030570013753	0.481642798019254	2.39239926739927	Atp1b3
GO:0030301	cholesterol transport	biological_process	1	336	26	20900	0.344030570013753	0.481642798019254	2.39239926739927	Vapa
GO:0032703	negative regulation of interleukin-2 production	biological_process	1	336	26	20900	0.344030570013753	0.481642798019254	2.39239926739927	Cd276
GO:0032740	positive regulation of interleukin-17 production	biological_process	1	336	26	20900	0.344030570013753	0.481642798019254	2.39239926739927	Tyk2
GO:0035567	non-canonical Wnt signaling pathway	biological_process	1	336	26	20900	0.344030570013753	0.481642798019254	2.39239926739927	Rac1
GO:0042474	middle ear morphogenesis	biological_process	1	336	26	20900	0.344030570013753	0.481642798019254	2.39239926739927	Nog
GO:0045722	positive regulation of gluconeogenesis	biological_process	1	336	26	20900	0.344030570013753	0.481642798019254	2.39239926739927	Prkaca
GO:0050900	leukocyte migration	biological_process	1	336	26	20900	0.344030570013753	0.481642798019254	2.39239926739927	Itga3
GO:0051179	localization	biological_process	1	336	26	20900	0.344030570013753	0.481642798019254	2.39239926739927	Rac1
GO:0055001	muscle cell development	biological_process	1	336	26	20900	0.344030570013753	0.481642798019254	2.39239926739927	Slc8a1
GO:0060339	negative regulation of type I interferon-mediated signaling pathway	biological_process	1	336	26	20900	0.344030570013753	0.481642798019254	2.39239926739927	Ttll12
GO:0072583	clathrin-dependent endocytosis	biological_process	1	336	26	20900	0.344030570013753	0.481642798019254	2.39239926739927	Ap2s1
GO:0140662	ATP-dependent protein folding chaperone	molecular_function	1	336	26	20900	0.344030570013753	0.481642798019254	2.39239926739927	Cct7
GO:0002039	p53 binding	molecular_function	2	336	76	20900	0.346022920364213	0.484143047884295	1.63690476190476	Crebbp;Chd8
GO:0030308	negative regulation of cell growth	biological_process	3	336	130	20900	0.347909042156758	0.486491773319975	1.43543956043956	Vgll4;Gas2l1;Bst2
GO:0005975	carbohydrate metabolic process	biological_process	4	336	186	20900	0.35053098915234	0.489866012849963	1.33768561187916	Amy2a5;Pdk2;Hexb;Gnpda1
GO:0000049	tRNA binding	molecular_function	2	336	77	20900	0.351860089158054	0.490567683134346	1.6156462585034	Eef1a1;Dtd2
GO:0030216	keratinocyte differentiation	biological_process	2	336	77	20900	0.351860089158054	0.490567683134346	1.6156462585034	Ppp3ca;Ubn1
GO:0090575	RNA polymerase II transcription regulator complex	cellular_component	3	336	131	20900	0.352299784482999	0.490567683134346	1.42448200654307	Crebbp;S100a10;Stat3
GO:0003785	actin monomer binding	molecular_function	1	336	27	20900	0.354589434077918	0.490567683134346	2.30379188712522	Tmsb10
GO:0004402	histone acetyltransferase activity	molecular_function	1	336	27	20900	0.354589434077918	0.490567683134346	2.30379188712522	Crebbp
GO:0004620	phospholipase activity	molecular_function	1	336	27	20900	0.354589434077918	0.490567683134346	2.30379188712522	Pitpnm3
GO:0005790	smooth endoplasmic reticulum	cellular_component	1	336	27	20900	0.354589434077918	0.490567683134346	2.30379188712522	Prdx4
GO:0008327	methyl-CpG binding	molecular_function	1	336	27	20900	0.354589434077918	0.490567683134346	2.30379188712522	Mbd1
GO:0010575	positive regulation of vascular endothelial growth factor production	biological_process	1	336	27	20900	0.354589434077918	0.490567683134346	2.30379188712522	Bsg
GO:0016788	hydrolase activity, acting on ester bonds	molecular_function	1	336	27	20900	0.354589434077918	0.490567683134346	2.30379188712522	Faah
GO:0021542	dentate gyrus development	biological_process	1	336	27	20900	0.354589434077918	0.490567683134346	2.30379188712522	Mdk
GO:0031116	positive regulation of microtubule polymerization	biological_process	1	336	27	20900	0.354589434077918	0.490567683134346	2.30379188712522	Rac1
GO:0033137	negative regulation of peptidyl-serine phosphorylation	biological_process	1	336	27	20900	0.354589434077918	0.490567683134346	2.30379188712522	Pde4d
GO:0042104	positive regulation of activated T cell proliferation	biological_process	1	336	27	20900	0.354589434077918	0.490567683134346	2.30379188712522	Ppp3ca
GO:0043403	skeletal muscle tissue regeneration	biological_process	1	336	27	20900	0.354589434077918	0.490567683134346	2.30379188712522	Bin3
GO:0043495	protein-membrane adaptor activity	molecular_function	1	336	27	20900	0.354589434077918	0.490567683134346	2.30379188712522	Gabarapl1
GO:0045070	positive regulation of viral genome replication	biological_process	1	336	27	20900	0.354589434077918	0.490567683134346	2.30379188712522	Hacd3
GO:0016874	ligase activity	molecular_function	3	336	132	20900	0.356687109858533	0.493178816402276	1.41369047619048	Ttll5;Acsl6;Mars2
GO:0003682	chromatin binding	molecular_function	10	336	535	20900	0.35902672884068	0.496121201609543	1.16266132621273	Ift74;Crebbp;Chd5;Mef2a;Shmt2;Ssrp1;Chd8;Mta2;Hmgn1;Mbd1
GO:0008134	transcription factor binding	molecular_function	3	336	133	20900	0.361070502657541	0.498358051048813	1.4030612244898	Mybbp1a;Dcp1a;Ubn1
GO:0031966	mitochondrial membrane	cellular_component	3	336	133	20900	0.361070502657541	0.498358051048813	1.4030612244898	Ndufa4;Cox7c;Micu1
GO:0007338	single fertilization	biological_process	2	336	79	20900	0.363479334550202	0.498471384016578	1.57474382157926	Clgn;Hexb
GO:0003180	aortic valve morphogenesis	biological_process	1	336	28	20900	0.364978834267149	0.498471384016578	2.22151360544218	Emilin1
GO:0004553	hydrolase activity, hydrolyzing O-glycosyl compounds	molecular_function	1	336	28	20900	0.364978834267149	0.498471384016578	2.22151360544218	Hexb
GO:0004712	protein serine/threonine/tyrosine kinase activity	molecular_function	1	336	28	20900	0.364978834267149	0.498471384016578	2.22151360544218	Prkaca
GO:0006820	monoatomic anion transport	biological_process	1	336	28	20900	0.364978834267149	0.498471384016578	2.22151360544218	Lrrc8a
GO:0006885	regulation of pH	biological_process	1	336	28	20900	0.364978834267149	0.498471384016578	2.22151360544218	Pdk2
GO:0008305	integrin complex	cellular_component	1	336	28	20900	0.364978834267149	0.498471384016578	2.22151360544218	Itga3
GO:0010761	fibroblast migration	biological_process	1	336	28	20900	0.364978834267149	0.498471384016578	2.22151360544218	Pdlim1
GO:0030117	membrane coat	cellular_component	1	336	28	20900	0.364978834267149	0.498471384016578	2.22151360544218	Ap2s1
GO:0031588	nucleotide-activated protein kinase complex	cellular_component	1	336	28	20900	0.364978834267149	0.498471384016578	2.22151360544218	Prkaca
GO:0043548	phosphatidylinositol 3-kinase binding	molecular_function	1	336	28	20900	0.364978834267149	0.498471384016578	2.22151360544218	Ptk2
GO:0045648	positive regulation of erythrocyte differentiation	biological_process	1	336	28	20900	0.364978834267149	0.498471384016578	2.22151360544218	Stat3
GO:0048565	digestive tract development	biological_process	1	336	28	20900	0.364978834267149	0.498471384016578	2.22151360544218	Chd8
GO:0051019	mitogen-activated protein kinase binding	molecular_function	1	336	28	20900	0.364978834267149	0.498471384016578	2.22151360544218	Tnip1
GO:0070536	protein K63-linked deubiquitination	biological_process	1	336	28	20900	0.364978834267149	0.498471384016578	2.22151360544218	Shmt2
GO:0090103	cochlea morphogenesis	biological_process	1	336	28	20900	0.364978834267149	0.498471384016578	2.22151360544218	Rac1
GO:0090200	positive regulation of release of cytochrome c from mitochondria	biological_process	1	336	28	20900	0.364978834267149	0.498471384016578	2.22151360544218	Mllt11
GO:0090303	positive regulation of wound healing	biological_process	1	336	28	20900	0.364978834267149	0.498471384016578	2.22151360544218	Ptk2
GO:0016491	oxidoreductase activity	molecular_function	11	336	598	20900	0.367624791366082	0.501792861323319	1.14419095397356	Kcnab1;Ldha;Me1;Hsd17b11;Mtarc2;Riox1;Prdx4;Sardh;Cyp27a1;Hsd17b8;Lbr
GO:0045335	phagocytic vesicle	cellular_component	2	336	80	20900	0.369259591185981	0.503731088616129	1.55505952380952	Anxa11;Rab11fip5
GO:0006811	monoatomic ion transport	biological_process	11	336	600	20900	0.371706909222354	0.504210588087091	1.14037698412698	Kcnab1;Kcnc3;Slc8a1;Atp1b3;Cacna2d3;Clic1;Micu1;Grik5;Clcn4;Lrrc8a;Kcnip1
GO:0005782	peroxisomal matrix	cellular_component	1	336	29	20900	0.375201482393166	0.504210588087091	2.14490968801314	Agps
GO:0006306	DNA methylation	biological_process	1	336	29	20900	0.375201482393166	0.504210588087091	2.14490968801314	Mta2
GO:0007159	leukocyte cell-cell adhesion	biological_process	1	336	29	20900	0.375201482393166	0.504210588087091	2.14490968801314	Tnip1
GO:0008210	estrogen metabolic process	biological_process	1	336	29	20900	0.375201482393166	0.504210588087091	2.14490968801314	Hsd17b8
GO:0010906	regulation of glucose metabolic process	biological_process	1	336	29	20900	0.375201482393166	0.504210588087091	2.14490968801314	Pdk2
GO:0015276	ligand-gated monoatomic ion channel activity	molecular_function	1	336	29	20900	0.375201482393166	0.504210588087091	2.14490968801314	Grik5
GO:0016597	amino acid binding	molecular_function	1	336	29	20900	0.375201482393166	0.504210588087091	2.14490968801314	Shmt2
GO:0017022	myosin binding	molecular_function	1	336	29	20900	0.375201482393166	0.504210588087091	2.14490968801314	Larp6
GO:0017025	TBP-class protein binding	molecular_function	1	336	29	20900	0.375201482393166	0.504210588087091	2.14490968801314	Gtf2a1
GO:0030488	tRNA methylation	biological_process	1	336	29	20900	0.375201482393166	0.504210588087091	2.14490968801314	Mto1
GO:0030866	cortical actin cytoskeleton organization	biological_process	1	336	29	20900	0.375201482393166	0.504210588087091	2.14490968801314	Llgl1
GO:0032480	negative regulation of type I interferon production	biological_process	1	336	29	20900	0.375201482393166	0.504210588087091	2.14490968801314	Nploc4
GO:0044458	motile cilium assembly	biological_process	1	336	29	20900	0.375201482393166	0.504210588087091	2.14490968801314	Dynll1
GO:0045453	bone resorption	biological_process	1	336	29	20900	0.375201482393166	0.504210588087091	2.14490968801314	Rac1
GO:0045499	chemorepellent activity	molecular_function	1	336	29	20900	0.375201482393166	0.504210588087091	2.14490968801314	Nrg3
GO:0046966	nuclear thyroid hormone receptor binding	molecular_function	1	336	29	20900	0.375201482393166	0.504210588087091	2.14490968801314	Gas2l1
GO:0048708	astrocyte differentiation	biological_process	1	336	29	20900	0.375201482393166	0.504210588087091	2.14490968801314	Stat3
GO:0051018	protein kinase A binding	molecular_function	1	336	29	20900	0.375201482393166	0.504210588087091	2.14490968801314	Akap7
GO:0051932	synaptic transmission, GABAergic	biological_process	1	336	29	20900	0.375201482393166	0.504210588087091	2.14490968801314	Rac1
GO:0060077	inhibitory synapse	cellular_component	1	336	29	20900	0.375201482393166	0.504210588087091	2.14490968801314	Dtnb
GO:0060078	regulation of postsynaptic membrane potential	biological_process	1	336	29	20900	0.375201482393166	0.504210588087091	2.14490968801314	Grik5
GO:0060252	positive regulation of glial cell proliferation	biological_process	1	336	29	20900	0.375201482393166	0.504210588087091	2.14490968801314	Ptk2
GO:1902042	negative regulation of extrinsic apoptotic signaling pathway via death domain receptors	biological_process	1	336	29	20900	0.375201482393166	0.504210588087091	2.14490968801314	Nol3
GO:1902894	negative regulation of miRNA transcription	biological_process	1	336	29	20900	0.375201482393166	0.504210588087091	2.14490968801314	Nfib
GO:2000179	positive regulation of neural precursor cell proliferation	biological_process	1	336	29	20900	0.375201482393166	0.504210588087091	2.14490968801314	Mdk
GO:0001568	blood vessel development	biological_process	2	336	82	20900	0.38075707446565	0.508690771517877	1.51713	Chm;Ptk2
GO:0004722	protein serine/threonine phosphatase activity	molecular_function	2	336	82	20900	0.38075707446565	0.508690771517877	1.51713	Ppp3ca;Ssu72
GO:0005902	microvillus	cellular_component	2	336	82	20900	0.38075707446565	0.508690771517877	1.51713	Espn;Prom1
GO:0006909	phagocytosis	biological_process	2	336	82	20900	0.38075707446565	0.508690771517877	1.51713	Bltp1;Anxa11
GO:0050680	negative regulation of epithelial cell proliferation	biological_process	2	336	82	20900	0.38075707446565	0.508690771517877	1.51713	Ift74;Rida
GO:0060041	retina development in camera-type eye	biological_process	2	336	82	20900	0.38075707446565	0.508690771517877	1.51713	Ttll5;Nfib
GO:0005516	calmodulin binding	molecular_function	4	336	195	20900	0.383332584567304	0.508690771517877	1.27594627594628	Slc8a1;Strn;Eef1a1;Ppp3ca
GO:0000070	mitotic sister chromatid segregation	biological_process	1	336	30	20900	0.385260047000319	0.508690771517877	2.0734126984127	Zw10
GO:0001892	embryonic placenta development	biological_process	1	336	30	20900	0.385260047000319	0.508690771517877	2.0734126984127	Slc8a1
GO:0001894	tissue homeostasis	biological_process	1	336	30	20900	0.385260047000319	0.508690771517877	2.0734126984127	Nfib
GO:0006368	transcription elongation by RNA polymerase II	biological_process	1	336	30	20900	0.385260047000319	0.508690771517877	2.0734126984127	Adrm1
GO:0006906	vesicle fusion	biological_process	1	336	30	20900	0.385260047000319	0.508690771517877	2.0734126984127	Vamp1
GO:0010592	positive regulation of lamellipodium assembly	biological_process	1	336	30	20900	0.385260047000319	0.508690771517877	2.0734126984127	Rac1
GO:0010608	post-transcriptional regulation of gene expression	biological_process	1	336	30	20900	0.385260047000319	0.508690771517877	2.0734126984127	Sco1
GO:0016126	sterol biosynthetic process	biological_process	1	336	30	20900	0.385260047000319	0.508690771517877	2.0734126984127	Lbr
GO:0030511	positive regulation of transforming growth factor beta receptor signaling pathway	biological_process	1	336	30	20900	0.385260047000319	0.508690771517877	2.0734126984127	Crebbp
GO:0032355	response to estradiol	biological_process	1	336	30	20900	0.385260047000319	0.508690771517877	2.0734126984127	Stat3
GO:0032870	cellular response to hormone stimulus	biological_process	1	336	30	20900	0.385260047000319	0.508690771517877	2.0734126984127	Stat3
GO:0043325	phosphatidylinositol-3,4-bisphosphate binding	molecular_function	1	336	30	20900	0.385260047000319	0.508690771517877	2.0734126984127	Washc2
GO:0045216	cell-cell junction organization	biological_process	1	336	30	20900	0.385260047000319	0.508690771517877	2.0734126984127	Rac1
GO:0048169	regulation of long-term neuronal synaptic plasticity	biological_process	1	336	30	20900	0.385260047000319	0.508690771517877	2.0734126984127	Egr1
GO:0051259	protein complex oligomerization	biological_process	1	336	30	20900	0.385260047000319	0.508690771517877	2.0734126984127	Nol3
GO:0060045	positive regulation of cardiac muscle cell proliferation	biological_process	1	336	30	20900	0.385260047000319	0.508690771517877	2.0734126984127	Ncam1
GO:0060337	type I interferon-mediated signaling pathway	biological_process	1	336	30	20900	0.385260047000319	0.508690771517877	2.0734126984127	Tyk2
GO:0061003	positive regulation of dendritic spine morphogenesis	biological_process	1	336	30	20900	0.385260047000319	0.508690771517877	2.0734126984127	Kalrn
GO:0061484	hematopoietic stem cell homeostasis	biological_process	1	336	30	20900	0.385260047000319	0.508690771517877	2.0734126984127	Fstl1
GO:0072344	rescue of stalled ribosome	biological_process	1	336	30	20900	0.385260047000319	0.508690771517877	2.0734126984127	Ltn1
GO:0080025	phosphatidylinositol-3,5-bisphosphate binding	molecular_function	1	336	30	20900	0.385260047000319	0.508690771517877	2.0734126984127	Washc2
GO:0099560	synaptic membrane adhesion	biological_process	1	336	30	20900	0.385260047000319	0.508690771517877	2.0734126984127	Itga3
GO:0140677	molecular function activator activity	molecular_function	1	336	30	20900	0.385260047000319	0.508690771517877	2.0734126984127	Ptk2
GO:1900017	positive regulation of cytokine production involved in inflammatory response	biological_process	1	336	30	20900	0.385260047000319	0.508690771517877	2.0734126984127	Stat3
GO:0005267	potassium channel activity	molecular_function	2	336	83	20900	0.386472679252905	0.50943138440026	1.49885255306942	Kcnc3;Kcnip1
GO:0006821	chloride transport	biological_process	2	336	83	20900	0.386472679252905	0.50943138440026	1.49885255306942	Clic1;Clcn4
GO:0030509	BMP signaling pathway	biological_process	2	336	83	20900	0.386472679252905	0.50943138440026	1.49885255306942	Egr1;Nog
GO:0019221	cytokine-mediated signaling pathway	biological_process	3	336	140	20900	0.391602747955527	0.511957749312905	1.33290816326531	Stat3;Il1r1;Tyk2
GO:0098552	side of membrane	cellular_component	3	336	140	20900	0.391602747955527	0.511957749312905	1.33290816326531	Ncam1;Lypd6b;Bst2
GO:0010494	cytoplasmic stress granule	cellular_component	2	336	84	20900	0.392165163718088	0.511957749312905	1.48100907029478	Atxn2l;Rptor
GO:0050673	epithelial cell proliferation	biological_process	2	336	84	20900	0.392165163718088	0.511957749312905	1.48100907029478	Pura;Nog
GO:0050729	positive regulation of inflammatory response	biological_process	2	336	84	20900	0.392165163718088	0.511957749312905	1.48100907029478	Mdk;Tnip1
GO:0070373	negative regulation of ERK1 and ERK2 cascade	biological_process	2	336	84	20900	0.392165163718088	0.511957749312905	1.48100907029478	Emilin1;Tnip1
GO:0046872	metal ion binding	molecular_function	54	336	3223	20900	0.392644081235817	0.511957749312905	1.04217454900049	Nek4;Haghl;Ttll5;Uhrf2;Crebbp;Acan;Dtnb;Dtna;Clybl;Chd5;Ltn1;Tpm4;Isca2;Rnf123;Adamts4;Nol3;Pitpnm3;Timm10;Slc8a1;Enpp4;Rnf7;Ikbkg;Pdlim5;Cisd2;Pdlim1;Kalrn;Rnpep;Dnpep;S100a6;Ppp3ca;Cacna2d3;Sco1;Capns1;Exd2;Zc2hc1a;Tcf20;Me1;Pde4d;Mta2;Micu1;Mob1b;Rps29;Tubb2b;Zcchc17;Egr1;Riox1;Pon2;Ankmy2;Adcy2;Cyp27a1;Zmat4;Mbd1;Kcnip1;Nploc4
GO:0003714	transcription corepressor activity	molecular_function	4	336	198	20900	0.394234068397078	0.511957749312905	1.25661375661376	Crebbp;Mybbp1a;Pa2g4;Mta2
GO:0002286	T cell activation involved in immune response	biological_process	1	336	31	20900	0.395157154053884	0.511957749312905	2.00652841781874	Mdk
GO:0006953	acute-phase response	biological_process	1	336	31	20900	0.395157154053884	0.511957749312905	2.00652841781874	Stat3
GO:0007288	sperm axoneme assembly	biological_process	1	336	31	20900	0.395157154053884	0.511957749312905	2.00652841781874	Ttll5
GO:0008089	anterograde axonal transport	biological_process	1	336	31	20900	0.395157154053884	0.511957749312905	2.00652841781874	Arl8a
GO:0008143	poly(A) binding	molecular_function	1	336	31	20900	0.395157154053884	0.511957749312905	2.00652841781874	Eif4a3
GO:0009888	tissue development	biological_process	1	336	31	20900	0.395157154053884	0.511957749312905	2.00652841781874	Lama5
GO:0010800	positive regulation of peptidyl-threonine phosphorylation	biological_process	1	336	31	20900	0.395157154053884	0.511957749312905	2.00652841781874	Rptor
GO:0030041	actin filament polymerization	biological_process	1	336	31	20900	0.395157154053884	0.511957749312905	2.00652841781874	Rac1
GO:0030148	sphingolipid biosynthetic process	biological_process	1	336	31	20900	0.395157154053884	0.511957749312905	2.00652841781874	Hacd3
GO:0030279	negative regulation of ossification	biological_process	1	336	31	20900	0.395157154053884	0.511957749312905	2.00652841781874	Mdk
GO:0031032	actomyosin structure organization	biological_process	1	336	31	20900	0.395157154053884	0.511957749312905	2.00652841781874	Phactr1
GO:0031491	nucleosome binding	molecular_function	1	336	31	20900	0.395157154053884	0.511957749312905	2.00652841781874	Ssrp1
GO:0034341	response to type II interferon	biological_process	1	336	31	20900	0.395157154053884	0.511957749312905	2.00652841781874	Bst2
GO:0035050	embryonic heart tube development	biological_process	1	336	31	20900	0.395157154053884	0.511957749312905	2.00652841781874	Slc8a1
GO:0045454	cell redox homeostasis	biological_process	1	336	31	20900	0.395157154053884	0.511957749312905	2.00652841781874	Prdx4
GO:0048041	focal adhesion assembly	biological_process	1	336	31	20900	0.395157154053884	0.511957749312905	2.00652841781874	Ptprk
GO:0048240	sperm capacitation	biological_process	1	336	31	20900	0.395157154053884	0.511957749312905	2.00652841781874	Prkaca
GO:0048535	lymph node development	biological_process	1	336	31	20900	0.395157154053884	0.511957749312905	2.00652841781874	Pdpn
GO:0048714	positive regulation of oligodendrocyte differentiation	biological_process	1	336	31	20900	0.395157154053884	0.511957749312905	2.00652841781874	Mdk
GO:0050768	negative regulation of neurogenesis	biological_process	1	336	31	20900	0.395157154053884	0.511957749312905	2.00652841781874	Dnajb11
GO:0055013	cardiac muscle cell development	biological_process	1	336	31	20900	0.395157154053884	0.511957749312905	2.00652841781874	Slc8a1
GO:0061098	positive regulation of protein tyrosine kinase activity	biological_process	1	336	31	20900	0.395157154053884	0.511957749312905	2.00652841781874	Unc119
GO:0071339	MLL1 complex	cellular_component	1	336	31	20900	0.395157154053884	0.511957749312905	2.00652841781874	Chd8
GO:0045892	negative regulation of DNA-templated transcription	biological_process	10	336	553	20900	0.397792535413593	0.514856648380779	1.12481701541376	Vgll4;Akirin2;Mybbp1a;Pa2g4;Pura;Ptprk;Chd8;Purb;Mta2;Riox1
GO:0048812	neuron projection morphogenesis	biological_process	2	336	85	20900	0.397833793972696	0.514856648380779	1.46358543417367	Map4k4;Rac1
GO:0030154	cell differentiation	biological_process	17	336	976	20900	0.402327296679694	0.519125032237781	1.0834431108509	Clgn;Uhrf2;Vamp5;Gpsm1;Mdk;Chd5;Mef2a;Thsd7a;Efnb2;Bsg;Strbp;Dlx6;Stat3;Fstl1;Lrrc8a;Nog;Tyk2
GO:0007275	multicellular organism development	biological_process	19	336	1097	20900	0.402449120110869	0.519125032237781	1.07734297000477	Tulp3;Clgn;Ift74;Vamp5;Akirin2;Gpsm1;Mdk;Phactr4;Mef2a;Ptk2;Arc;Efnb2;Strbp;Pdpn;Dlx6;Epha5;Flii;Fstl1;Nog
GO:0000428	DNA-directed RNA polymerase complex	cellular_component	1	336	32	20900	0.404895387617442	0.519125032237781	1.9438244047619	Polr3h
GO:0002053	positive regulation of mesenchymal cell proliferation	biological_process	1	336	32	20900	0.404895387617442	0.519125032237781	1.9438244047619	Arhgap5
GO:0004364	glutathione transferase activity	molecular_function	1	336	32	20900	0.404895387617442	0.519125032237781	1.9438244047619	Gsta3
GO:0005763	mitochondrial small ribosomal subunit	cellular_component	1	336	32	20900	0.404895387617442	0.519125032237781	1.9438244047619	Mrps21
GO:0007094	mitotic spindle assembly checkpoint signaling	biological_process	1	336	32	20900	0.404895387617442	0.519125032237781	1.9438244047619	Zw10
GO:0007595	lactation	biological_process	1	336	32	20900	0.404895387617442	0.519125032237781	1.9438244047619	Kalrn
GO:0032147	activation of protein kinase activity	biological_process	1	336	32	20900	0.404895387617442	0.519125032237781	1.9438244047619	Tom1l1
GO:0032212	positive regulation of telomere maintenance via telomerase	biological_process	1	336	32	20900	0.404895387617442	0.519125032237781	1.9438244047619	Cct7
GO:0032819	positive regulation of natural killer cell proliferation	biological_process	1	336	32	20900	0.404895387617442	0.519125032237781	1.9438244047619	Tyk2
GO:0043523	regulation of neuron apoptotic process	biological_process	1	336	32	20900	0.404895387617442	0.519125032237781	1.9438244047619	Egr1
GO:0045930	negative regulation of mitotic cell cycle	biological_process	1	336	32	20900	0.404895387617442	0.519125032237781	1.9438244047619	Brinp2
GO:0046875	ephrin receptor binding	molecular_function	1	336	32	20900	0.404895387617442	0.519125032237781	1.9438244047619	Efnb2
GO:0051281	positive regulation of release of sequestered calcium ion into cytosol	biological_process	1	336	32	20900	0.404895387617442	0.519125032237781	1.9438244047619	Dbi
GO:0070971	endoplasmic reticulum exit site	cellular_component	1	336	32	20900	0.404895387617442	0.519125032237781	1.9438244047619	Preb
GO:0099072	regulation of postsynaptic membrane neurotransmitter receptor levels	biological_process	1	336	32	20900	0.404895387617442	0.519125032237781	1.9438244047619	Efnb2
GO:0019722	calcium-mediated signaling	biological_process	2	336	87	20900	0.409096702627406	0.523938704348043	1.42993979200876	Ppp3ca;Ncam1
GO:0043525	positive regulation of neuron apoptotic process	biological_process	2	336	87	20900	0.409096702627406	0.523938704348043	1.42993979200876	Egr1;Grik5
GO:0005537	mannose binding	molecular_function	1	336	33	20900	0.414477290519519	0.526083953984774	1.88492063492063	Bsg
GO:0005721	pericentric heterochromatin	cellular_component	1	336	33	20900	0.414477290519519	0.526083953984774	1.88492063492063	Uhrf2
GO:0006402	mRNA catabolic process	biological_process	1	336	33	20900	0.414477290519519	0.526083953984774	1.88492063492063	Rida
GO:0006418	tRNA aminoacylation for protein translation	biological_process	1	336	33	20900	0.414477290519519	0.526083953984774	1.88492063492063	Mars2
GO:0032418	lysosome localization	biological_process	1	336	33	20900	0.414477290519519	0.526083953984774	1.88492063492063	Fam98a
GO:0034332	adherens junction organization	biological_process	1	336	33	20900	0.414477290519519	0.526083953984774	1.88492063492063	Efnb2
GO:0035265	organ growth	biological_process	1	336	33	20900	0.414477290519519	0.526083953984774	1.88492063492063	Ptk2
GO:0043027	cysteine-type endopeptidase inhibitor activity involved in apoptotic process	molecular_function	1	336	33	20900	0.414477290519519	0.526083953984774	1.88492063492063	Nol3
GO:0043392	negative regulation of DNA binding	biological_process	1	336	33	20900	0.414477290519519	0.526083953984774	1.88492063492063	Nfib
GO:0045595	regulation of cell differentiation	biological_process	1	336	33	20900	0.414477290519519	0.526083953984774	1.88492063492063	Chd5
GO:0045879	negative regulation of smoothened signaling pathway	biological_process	1	336	33	20900	0.414477290519519	0.526083953984774	1.88492063492063	Tulp3
GO:0051966	regulation of synaptic transmission, glutamatergic	biological_process	1	336	33	20900	0.414477290519519	0.526083953984774	1.88492063492063	Prkaca
GO:0061077	chaperone-mediated protein folding	biological_process	1	336	33	20900	0.414477290519519	0.526083953984774	1.88492063492063	Cct7
GO:0097718	disordered domain specific binding	molecular_function	1	336	33	20900	0.414477290519519	0.526083953984774	1.88492063492063	Crebbp
GO:0097746	blood vessel diameter maintenance	biological_process	1	336	33	20900	0.414477290519519	0.526083953984774	1.88492063492063	Nts
GO:0005901	caveola	cellular_component	2	336	88	20900	0.414689657344689	0.526083953984774	1.41369047619048	Cavin1;Atp1b3
GO:0060326	cell chemotaxis	biological_process	2	336	88	20900	0.414689657344689	0.526083953984774	1.41369047619048	Rac1;Bin2
GO:0016310	phosphorylation	biological_process	11	336	621	20900	0.414809906574775	0.526083953984774	1.1018135112338	Nek4;Pdk2;Uck1;Kalrn;Ptk2;Pi4k2a;Map4k4;Prkaca;Epha5;Stat3;Tyk2
GO:0030030	cell projection organization	biological_process	4	336	204	20900	0.415941483408623	0.527233934374714	1.21965452847806	Ift74;Unc119b;Ccdc66;Tsc1
GO:0005912	adherens junction	cellular_component	3	336	146	20900	0.417478693206301	0.528896561625487	1.27813111545988	Pdlim5;Pdlim1;Epha5
GO:0005524	ATP binding	molecular_function	24	336	1413	20900	0.420221760191718	0.531553708565793	1.05651602466889	Nek4;Ttll5;Acsl6;Pdk2;Chd5;Uck1;Abcf2;Kalrn;Ptk2;Cct7;Pi4k2a;Map4k4;Chd8;Ube2d3;Prkaca;Ttll12;Ralbp1;Eif4a3;Epha5;Adcy2;Mars2;Clcn4;Ube2s;Tyk2
GO:0042277	peptide binding	molecular_function	2	336	89	20900	0.420256109032401	0.531553708565793	1.39780631353665	Rnpep;Ppif
GO:0043195	terminal bouton	cellular_component	2	336	89	20900	0.420256109032401	0.531553708565793	1.39780631353665	Rpl26;Grik5
GO:0006470	protein dephosphorylation	biological_process	3	336	147	20900	0.421757963909873	0.532721372426375	1.26943634596696	Ptpre;Ppp3ca;Ptprk
GO:0001782	B cell homeostasis	biological_process	1	336	34	20900	0.423905365009644	0.532721372426375	1.82948179271709	Ikbkg
GO:0006730	one-carbon metabolic process	biological_process	1	336	34	20900	0.423905365009644	0.532721372426375	1.82948179271709	Shmt2
GO:0008180	COP9 signalosome	cellular_component	1	336	34	20900	0.423905365009644	0.532721372426375	1.82948179271709	Dynll1
GO:0008198	ferrous iron binding	molecular_function	1	336	34	20900	0.423905365009644	0.532721372426375	1.82948179271709	Ftl1
GO:0030280	structural constituent of skin epidermis	molecular_function	1	336	34	20900	0.423905365009644	0.532721372426375	1.82948179271709	Krt81
GO:0043113	receptor clustering	biological_process	1	336	34	20900	0.423905365009644	0.532721372426375	1.82948179271709	Grik5
GO:0048754	branching morphogenesis of an epithelial tube	biological_process	1	336	34	20900	0.423905365009644	0.532721372426375	1.82948179271709	Lama5
GO:0050661	NADP binding	molecular_function	1	336	34	20900	0.423905365009644	0.532721372426375	1.82948179271709	Me1
GO:0050806	positive regulation of synaptic transmission	biological_process	1	336	34	20900	0.423905365009644	0.532721372426375	1.82948179271709	Ptk2
GO:0051497	negative regulation of stress fiber assembly	biological_process	1	336	34	20900	0.423905365009644	0.532721372426375	1.82948179271709	Clasp1
GO:0071773	cellular response to BMP stimulus	biological_process	1	336	34	20900	0.423905365009644	0.532721372426375	1.82948179271709	Nog
GO:0030512	negative regulation of transforming growth factor beta receptor signaling pathway	biological_process	2	336	91	20900	0.431307152520636	0.541442865450156	1.36708529565672	Emilin1;Fam89b
GO:0071277	cellular response to calcium ion	biological_process	2	336	91	20900	0.431307152520636	0.541442865450156	1.36708529565672	Mef2a;Ppif
GO:0005484	SNAP receptor activity	molecular_function	1	336	35	20900	0.433182073404006	0.542055476057841	1.77721088435374	Vamp1
GO:0006611	protein export from nucleus	biological_process	1	336	35	20900	0.433182073404006	0.542055476057841	1.77721088435374	Prkaca
GO:0040014	regulation of multicellular organism growth	biological_process	1	336	35	20900	0.433182073404006	0.542055476057841	1.77721088435374	Stat3
GO:0043015	gamma-tubulin binding	molecular_function	1	336	35	20900	0.433182073404006	0.542055476057841	1.77721088435374	Rab11fip5
GO:0048872	homeostasis of number of cells	biological_process	1	336	35	20900	0.433182073404006	0.542055476057841	1.77721088435374	Sart3
GO:0071542	dopaminergic neuron differentiation	biological_process	1	336	35	20900	0.433182073404006	0.542055476057841	1.77721088435374	Rac1
GO:0030307	positive regulation of cell growth	biological_process	2	336	92	20900	0.436790632803919	0.546279484760101	1.35222567287785	Ptk2;Rptor
GO:0031965	nuclear membrane	cellular_component	4	336	210	20900	0.437473220045837	0.546841525057297	1.18480725623583	Rnf123;Vapa;Hacd3;Lbr
GO:0005178	integrin binding	molecular_function	3	336	151	20900	0.438765475818846	0.548164646134893	1.23580889309366	Lama5;Itga3;Ptk2
GO:0005201	extracellular matrix structural constituent	molecular_function	2	336	93	20900	0.442245385693463	0.549373184216328	1.33768561187916	Lama5;Tinagl1
GO:0001968	fibronectin binding	molecular_function	1	336	36	20900	0.442309838720865	0.549373184216328	1.72784391534392	Itga3
GO:0004601	peroxidase activity	molecular_function	1	336	36	20900	0.442309838720865	0.549373184216328	1.72784391534392	Prdx4
GO:0007154	cell communication	biological_process	1	336	36	20900	0.442309838720865	0.549373184216328	1.72784391534392	Slc8a1
GO:0009755	hormone-mediated signaling pathway	biological_process	1	336	36	20900	0.442309838720865	0.549373184216328	1.72784391534392	Agrp
GO:0030134	COPII-coated ER to Golgi transport vesicle	cellular_component	1	336	36	20900	0.442309838720865	0.549373184216328	1.72784391534392	Ergic1
GO:0031624	ubiquitin conjugating enzyme binding	molecular_function	1	336	36	20900	0.442309838720865	0.549373184216328	1.72784391534392	Dcun1d1
GO:0032435	negative regulation of proteasomal ubiquitin-dependent protein catabolic process	biological_process	1	336	36	20900	0.442309838720865	0.549373184216328	1.72784391534392	Bag5
GO:0034394	protein localization to cell surface	biological_process	1	336	36	20900	0.442309838720865	0.549373184216328	1.72784391534392	Ptprk
GO:0070050	neuron cellular homeostasis	biological_process	1	336	36	20900	0.442309838720865	0.549373184216328	1.72784391534392	Hexb
GO:0071260	cellular response to mechanical stimulus	biological_process	1	336	36	20900	0.442309838720865	0.549373184216328	1.72784391534392	Rac1
GO:0048511	rhythmic process	biological_process	3	336	152	20900	0.442988153706869	0.549924415268718	1.22767857142857	Crebbp;Mybbp1a;Egr1
GO:0010468	regulation of gene expression	biological_process	6	336	333	20900	0.446784384647134	0.554343588358482	1.12076362076362	Nol3;Slc8a1;Vhl;Apba1;Sart3;Atxn7l3b
GO:0008033	tRNA processing	biological_process	2	336	94	20900	0.44767091634651	0.554563285173041	1.32345491388045	Mto1;Lage3
GO:0035725	sodium ion transmembrane transport	biological_process	2	336	94	20900	0.44767091634651	0.554563285173041	1.32345491388045	Slc8a1;Atp1b3
GO:0043491	phosphatidylinositol 3-kinase/protein kinase B signal transduction	biological_process	2	336	94	20900	0.44767091634651	0.554563285173041	1.32345491388045	Them4;Stat3
GO:0007507	heart development	biological_process	5	336	274	20900	0.450892661042855	0.557281464582566	1.13507994438651	Ift74;Acan;Pdlim5;Pdlim1;Mef2a
GO:0003755	peptidyl-prolyl cis-trans isomerase activity	molecular_function	1	336	37	20900	0.451291045305882	0.557281464582566	1.68114543114543	Ppif
GO:0032967	positive regulation of collagen biosynthetic process	biological_process	1	336	37	20900	0.451291045305882	0.557281464582566	1.68114543114543	Larp6
GO:0045740	positive regulation of DNA replication	biological_process	1	336	37	20900	0.451291045305882	0.557281464582566	1.68114543114543	Rac1
GO:0048514	blood vessel morphogenesis	biological_process	1	336	37	20900	0.451291045305882	0.557281464582566	1.68114543114543	Efnb2
GO:0048701	embryonic cranial skeleton morphogenesis	biological_process	1	336	37	20900	0.451291045305882	0.557281464582566	1.68114543114543	Eif4a3
GO:0016485	protein processing	biological_process	2	336	95	20900	0.453066753140768	0.559179755850053	1.30952380952381	Rnpep;Sde2
GO:0000209	protein polyubiquitination	biological_process	3	336	155	20900	0.455580619115694	0.561986613270017	1.20391705069124	Ube2d3;Ube2s;Fbxo28
GO:0031490	chromatin DNA binding	molecular_function	2	336	96	20900	0.458432447059705	0.564330675996056	1.29588293650794	Crebbp;Stat3
GO:0009410	response to xenobiotic stimulus	biological_process	3	336	156	20900	0.459751835288263	0.564330675996056	1.19619963369963	Ncam1;Ggh;Rptor
GO:0005876	spindle microtubule	cellular_component	1	336	38	20900	0.46012803944753	0.564330675996056	1.63690476190476	Clasp1
GO:0006641	triglyceride metabolic process	biological_process	1	336	38	20900	0.46012803944753	0.564330675996056	1.63690476190476	Dbi
GO:0019955	cytokine binding	molecular_function	1	336	38	20900	0.46012803944753	0.564330675996056	1.63690476190476	Nog
GO:0031297	replication fork processing	biological_process	1	336	38	20900	0.46012803944753	0.564330675996056	1.63690476190476	Exd2
GO:0032809	neuronal cell body membrane	cellular_component	1	336	38	20900	0.46012803944753	0.564330675996056	1.63690476190476	Kcnc3
GO:0051721	protein phosphatase 2A binding	molecular_function	1	336	38	20900	0.46012803944753	0.564330675996056	1.63690476190476	Strn
GO:0051924	regulation of calcium ion transport	biological_process	1	336	38	20900	0.46012803944753	0.564330675996056	1.63690476190476	Slc8a1
GO:0071364	cellular response to epidermal growth factor stimulus	biological_process	1	336	38	20900	0.46012803944753	0.564330675996056	1.63690476190476	Eef1a1
GO:0090398	cellular senescence	biological_process	1	336	38	20900	0.46012803944753	0.564330675996056	1.63690476190476	Mif
GO:0042981	regulation of apoptotic process	biological_process	4	336	217	20900	0.462300084308568	0.566698221486457	1.14658766732499	Nol3;Ppif;Plscr3;Egr1
GO:0043130	ubiquitin binding	molecular_function	2	336	97	20900	0.463767571091512	0.567780547027401	1.28252331860579	Tom1l1;Nploc4
GO:0071346	cellular response to type II interferon	biological_process	2	336	97	20900	0.463767571091512	0.567780547027401	1.28252331860579	Rab11fip5;Rpl13a
GO:0005770	late endosome	cellular_component	3	336	157	20900	0.463909393647975	0.567780547027401	1.1885805277525	Vamp5;Nsg2;Tmem230
GO:0001530	lipopolysaccharide binding	molecular_function	1	336	39	20900	0.468823129982745	0.570815285467049	1.59493284493284	Psma1
GO:0005245	voltage-gated calcium channel activity	molecular_function	1	336	39	20900	0.468823129982745	0.570815285467049	1.59493284493284	Cacna2d3
GO:0005637	nuclear inner membrane	cellular_component	1	336	39	20900	0.468823129982745	0.570815285467049	1.59493284493284	Lbr
GO:0007528	neuromuscular junction development	biological_process	1	336	39	20900	0.468823129982745	0.570815285467049	1.59493284493284	Kalrn
GO:0031463	Cul3-RING ubiquitin ligase complex	cellular_component	1	336	39	20900	0.468823129982745	0.570815285467049	1.59493284493284	Kctd2
GO:0032465	regulation of cytokinesis	biological_process	1	336	39	20900	0.468823129982745	0.570815285467049	1.59493284493284	Birc6
GO:0045931	positive regulation of mitotic cell cycle	biological_process	1	336	39	20900	0.468823129982745	0.570815285467049	1.59493284493284	Dynlt3
GO:0055007	cardiac muscle cell differentiation	biological_process	1	336	39	20900	0.468823129982745	0.570815285467049	1.59493284493284	Tsc1
GO:0061512	protein localization to cilium	biological_process	1	336	39	20900	0.468823129982745	0.570815285467049	1.59493284493284	Tulp3
GO:0090734	site of DNA damage	cellular_component	1	336	39	20900	0.468823129982745	0.570815285467049	1.59493284493284	Exd2
GO:0005911	cell-cell junction	cellular_component	4	336	219	20900	0.469325129828977	0.57112995819873	1.13611654707545	Ptprk;Ncam1;Sv2a;Capza1
GO:0016055	Wnt signaling pathway	biological_process	4	336	220	20900	0.47282519161513	0.574962912662541	1.13095238095238	Lrrfip2;Strn;Tax1bp3;Chd8
GO:0006351	DNA-templated transcription	biological_process	2	336	99	20900	0.474344507957276	0.574962912662541	1.25661375661376	Mef2a;Polr3h
GO:0008237	metallopeptidase activity	molecular_function	3	336	160	20900	0.476297147245519	0.574962912662541	1.16629464285714	Adamts4;Rnpep;Dnpep
GO:0004812	aminoacyl-tRNA ligase activity	molecular_function	1	336	40	20900	0.47737858889295	0.574962912662541	1.55505952380952	Mars2
GO:0006695	cholesterol biosynthetic process	biological_process	1	336	40	20900	0.47737858889295	0.574962912662541	1.55505952380952	Lbr
GO:0007080	mitotic metaphase chromosome alignment	biological_process	1	336	40	20900	0.47737858889295	0.574962912662541	1.55505952380952	Zw10
GO:0007095	mitotic G2 DNA damage checkpoint signaling	biological_process	1	336	40	20900	0.47737858889295	0.574962912662541	1.55505952380952	Babam1
GO:0007163	establishment or maintenance of cell polarity	biological_process	1	336	40	20900	0.47737858889295	0.574962912662541	1.55505952380952	Rac1
GO:0007369	gastrulation	biological_process	1	336	40	20900	0.47737858889295	0.574962912662541	1.55505952380952	Rps6
GO:0016747	acyltransferase activity, transferring groups other than amino-acyl groups	molecular_function	1	336	40	20900	0.47737858889295	0.574962912662541	1.55505952380952	Naa50
GO:0032689	negative regulation of type II interferon production	biological_process	1	336	40	20900	0.47737858889295	0.574962912662541	1.55505952380952	Cd276
GO:0042073	intraciliary transport	biological_process	1	336	40	20900	0.47737858889295	0.574962912662541	1.55505952380952	Ift74
GO:0042327	positive regulation of phosphorylation	biological_process	1	336	40	20900	0.47737858889295	0.574962912662541	1.55505952380952	Mif
GO:0045089	positive regulation of innate immune response	biological_process	1	336	40	20900	0.47737858889295	0.574962912662541	1.55505952380952	Akirin2
GO:0050796	regulation of insulin secretion	biological_process	1	336	40	20900	0.47737858889295	0.574962912662541	1.55505952380952	Eipr1
GO:0051539	4 iron, 4 sulfur cluster binding	molecular_function	1	336	40	20900	0.47737858889295	0.574962912662541	1.55505952380952	Isca2
GO:0060412	ventricular septum morphogenesis	biological_process	1	336	40	20900	0.47737858889295	0.574962912662541	1.55505952380952	Nog
GO:0071310	cellular response to organic substance	biological_process	1	336	40	20900	0.47737858889295	0.574962912662541	1.55505952380952	Egr1
GO:0071345	cellular response to cytokine stimulus	biological_process	1	336	40	20900	0.47737858889295	0.574962912662541	1.55505952380952	Stat3
GO:2001234	negative regulation of apoptotic signaling pathway	biological_process	1	336	40	20900	0.47737858889295	0.574962912662541	1.55505952380952	Nog
GO:0015297	antiporter activity	molecular_function	2	336	100	20900	0.479585571567618	0.576436783867793	1.24404761904762	Slc8a1;Clcn4
GO:0033138	positive regulation of peptidyl-serine phosphorylation	biological_process	2	336	100	20900	0.479585571567618	0.576436783867793	1.24404761904762	Mif;Rptor
GO:0042632	cholesterol homeostasis	biological_process	2	336	100	20900	0.479585571567618	0.576436783867793	1.24404761904762	Gramd1b;Plscr3
GO:0045171	intercellular bridge	cellular_component	2	336	100	20900	0.479585571567618	0.576436783867793	1.24404761904762	Unc119;Tubb2b
GO:0007224	smoothened signaling pathway	biological_process	2	336	101	20900	0.484794565732792	0.580332729843896	1.23173031588873	Tulp3;Nog
GO:0005769	early endosome	cellular_component	5	336	285	20900	0.484974232920485	0.580332729843896	1.09126984126984	Rab11fip5;Washc2;Nsg2;Tmem230;Clcn4
GO:0000421	autophagosome membrane	cellular_component	1	336	41	20900	0.485796651890647	0.580332729843896	1.51713	Gabarapl1
GO:0007032	endosome organization	biological_process	1	336	41	20900	0.485796651890647	0.580332729843896	1.51713	Pi4k2a
GO:0032154	cleavage furrow	cellular_component	1	336	41	20900	0.485796651890647	0.580332729843896	1.51713	Tpm3
GO:0042056	chemoattractant activity	molecular_function	1	336	41	20900	0.485796651890647	0.580332729843896	1.51713	Mif
GO:0044853	plasma membrane raft	cellular_component	1	336	41	20900	0.485796651890647	0.580332729843896	1.51713	Prkaca
GO:0045747	positive regulation of Notch signaling pathway	biological_process	1	336	41	20900	0.485796651890647	0.580332729843896	1.51713	Stat3
GO:0050772	positive regulation of axonogenesis	biological_process	1	336	41	20900	0.485796651890647	0.580332729843896	1.51713	Plxnc1
GO:0061351	neural precursor cell proliferation	biological_process	1	336	41	20900	0.485796651890647	0.580332729843896	1.51713	Nfib
GO:0071479	cellular response to ionizing radiation	biological_process	1	336	41	20900	0.485796651890647	0.580332729843896	1.51713	Rpl26
GO:0072593	reactive oxygen species metabolic process	biological_process	1	336	41	20900	0.485796651890647	0.580332729843896	1.51713	Prdx4
GO:0050852	T cell receptor signaling pathway	biological_process	2	336	102	20900	0.48997116490805	0.585021579281761	1.21965452847806	Cd276;Pde4d
GO:0001965	G-protein alpha-subunit binding	molecular_function	1	336	42	20900	0.494079518996681	0.587235920956521	1.48100907029478	Gpsm1
GO:0010212	response to ionizing radiation	biological_process	1	336	42	20900	0.494079518996681	0.587235920956521	1.48100907029478	Babam1
GO:0042626	ATPase-coupled transmembrane transporter activity	molecular_function	1	336	42	20900	0.494079518996681	0.587235920956521	1.48100907029478	Ralbp1
GO:0048873	homeostasis of number of cells within a tissue	biological_process	1	336	42	20900	0.494079518996681	0.587235920956521	1.48100907029478	Rac1
GO:0050905	neuromuscular process	biological_process	1	336	42	20900	0.494079518996681	0.587235920956521	1.48100907029478	Hexb
GO:0055074	calcium ion homeostasis	biological_process	1	336	42	20900	0.494079518996681	0.587235920956521	1.48100907029478	Slc8a1
GO:0090307	mitotic spindle assembly	biological_process	1	336	42	20900	0.494079518996681	0.587235920956521	1.48100907029478	Clasp1
GO:0099092	postsynaptic density, intracellular component	cellular_component	1	336	42	20900	0.494079518996681	0.587235920956521	1.48100907029478	Cript
GO:1990573	potassium ion import across plasma membrane	biological_process	1	336	42	20900	0.494079518996681	0.587235920956521	1.48100907029478	Atp1b3
GO:0006366	transcription by RNA polymerase II	biological_process	4	336	227	20900	0.497074473677664	0.590496271922048	1.09607719739878	Gtf2e2;Gtf2a1;Chd5;Stat3
GO:0001618	virus receptor activity	molecular_function	1	336	43	20900	0.502229355108346	0.595112601176893	1.44656699889258	Bsg
GO:0007098	centrosome cycle	biological_process	1	336	43	20900	0.502229355108346	0.595112601176893	1.44656699889258	Ckap5
GO:0008047	enzyme activator activity	molecular_function	1	336	43	20900	0.502229355108346	0.595112601176893	1.44656699889258	Dcp1a
GO:0031667	response to nutrient levels	biological_process	1	336	43	20900	0.502229355108346	0.595112601176893	1.44656699889258	Meak7
GO:0045071	negative regulation of viral genome replication	biological_process	1	336	43	20900	0.502229355108346	0.595112601176893	1.44656699889258	Bst2
GO:0036126	sperm flagellum	cellular_component	2	336	105	20900	0.505303614034347	0.598453017631587	1.18480725623583	Atp1b3;Prkaca
GO:0006513	protein monoubiquitination	biological_process	1	336	44	20900	0.510248290558487	0.601994697535963	1.41369047619048	Ube2d3
GO:0032733	positive regulation of interleukin-10 production	biological_process	1	336	44	20900	0.510248290558487	0.601994697535963	1.41369047619048	Stat3
GO:0045582	positive regulation of T cell differentiation	biological_process	1	336	44	20900	0.510248290558487	0.601994697535963	1.41369047619048	Mdk
GO:0046627	negative regulation of insulin receptor signaling pathway	biological_process	1	336	44	20900	0.510248290558487	0.601994697535963	1.41369047619048	Ptpre
GO:0048786	presynaptic active zone	cellular_component	1	336	44	20900	0.510248290558487	0.601994697535963	1.41369047619048	Sv2a
GO:0051781	positive regulation of cell division	biological_process	1	336	44	20900	0.510248290558487	0.601994697535963	1.41369047619048	Mdk
GO:0003697	single-stranded DNA binding	molecular_function	2	336	106	20900	0.510347743582727	0.601994697535963	1.17362982929021	Pura;Purb
GO:0007059	chromosome segregation	biological_process	2	336	106	20900	0.510347743582727	0.601994697535963	1.17362982929021	Arl8a;Nup43
GO:0007169	transmembrane receptor protein tyrosine kinase signaling pathway	biological_process	2	336	107	20900	0.51535812038526	0.60660738832057	1.16266132621273	Epha5;Tom1l1
GO:0016363	nuclear matrix	cellular_component	2	336	107	20900	0.51535812038526	0.60660738832057	1.16266132621273	S100a10;Mbd1
GO:0032880	regulation of protein localization	biological_process	2	336	107	20900	0.51535812038526	0.60660738832057	1.16266132621273	Tbc1d1;Vhl
GO:0005615	extracellular space	cellular_component	27	336	1669	20900	0.515847812234137	0.60660738832057	1.00626979371737	Amy2a5;Emilin1;Gal;Agrp;Hapln2;Slmap;S100a10;Acan;Lama5;Mif;Adamts4;Pmch;Dbi;Tinagl1;Rnpep;Dnajb11;Nrg3;Hexb;C1qtnf4;Dpysl3;Mcam;Prdx4;Il1r1;Ggh;Fstl1;Prom1;Nog
GO:0006275	regulation of DNA replication	biological_process	1	336	45	20900	0.518138421665715	0.60660738832057	1.38227513227513	Nfrkb
GO:0007173	epidermal growth factor receptor signaling pathway	biological_process	1	336	45	20900	0.518138421665715	0.60660738832057	1.38227513227513	Ptk2
GO:0016236	macroautophagy	biological_process	1	336	45	20900	0.518138421665715	0.60660738832057	1.38227513227513	Gabarapl1
GO:0031201	SNARE complex	cellular_component	1	336	45	20900	0.518138421665715	0.60660738832057	1.38227513227513	Vamp1
GO:0032735	positive regulation of interleukin-12 production	biological_process	1	336	45	20900	0.518138421665715	0.60660738832057	1.38227513227513	Mdk
GO:0045471	response to ethanol	biological_process	1	336	45	20900	0.518138421665715	0.60660738832057	1.38227513227513	Ggh
GO:0045596	negative regulation of cell differentiation	biological_process	1	336	45	20900	0.518138421665715	0.60660738832057	1.38227513227513	Nog
[truncated: 346 more rows]
