# Supplementary material for: CX3CR1 upregulation modulates microglial activation and preserves synapses in the hippocampus and frontal cortex of middle-aged mice
Source: Front Aging. 2025 Jul 31;6:1549848. doi: 10.3389/fragi.2025.1549848 (PMC12351399; doi:10.3389/fragi.2025.1549848)
Supplement: Supplementary file 2 [file Table3.xlsx]

## Sheet: Table S3
id	Term	Classification_level1	Classification_level2	ListHits	ListTotal	PopHits	PopTotal	p-value	q-value	Enrichment_score	geneID	hyperlink_only_excel
mmu00010	Glycolysis / Gluconeogenesis	Metabolism	Carbohydrate metabolism	1	155	68	9011	0.694041362659651	0.845834461771262	0.854933586337761	Ldha	mmu00010
mmu00061	Fatty acid biosynthesis	Metabolism	Lipid metabolism	2	155	20	9011	0.0456180954190271	0.333195652779976	5.81354838709677	Acsl6;Hsd17b8	mmu00061
mmu00062	Fatty acid elongation	Metabolism	Lipid metabolism	2	155	29	9011	0.0882612285865633	0.410220458701499	4.00934371523915	Them4;Hacd3	mmu00062
mmu00071	Fatty acid degradation	Metabolism	Lipid metabolism	1	155	52	9011	0.595389364539344	0.803455540319222	1.11799007444169	Acsl6	mmu00071
mmu00100	Steroid biosynthesis	Metabolism	Lipid metabolism	1	155	20	9011	0.293467965922589	0.628208452377761	2.90677419354839	Lbr	mmu00100
mmu00120	Primary bile acid biosynthesis	Metabolism	Lipid metabolism	1	155	18	9011	0.26846704268725	0.596727782844835	3.22974910394265	Cyp27a1	mmu00120
mmu00140	Steroid hormone biosynthesis	Metabolism	Lipid metabolism	2	155	93	9011	0.477642242820087	0.739740597682298	1.2502254595907	Hsd17b11;Hsd17b8	mmu00140
mmu00190	Oxidative phosphorylation	Metabolism	Energy metabolism	2	155	135	9011	0.679091775060419	0.845834461771262	0.861266427718041	Ndufa4;Cox7c	mmu00190
mmu00230	Purine metabolism	Metabolism	Nucleotide metabolism	4	155	134	9011	0.199323796189445	0.553487987218347	1.73538757823784	Pde6d;Enpp4;Pde4d;Adcy2	mmu00230
mmu00240	Pyrimidine metabolism	Metabolism	Nucleotide metabolism	1	155	56	9011	0.62267623309811	0.829197106628027	1.03813	Uck1	mmu00240
mmu00260	Glycine, serine and threonine metabolism	Metabolism	Amino acid metabolism	3	155	40	9011	0.0310049327777907	0.333195652779976	4.36016129032258	Shmt2;Bhmt;Sardh	mmu00260
mmu00270	Cysteine and methionine metabolism	Metabolism	Amino acid metabolism	2	155	55	9011	0.244145441658946	0.596727782844835	2.11401759530792	Bhmt;Ldha	mmu00270
mmu00350	Tyrosine metabolism	Metabolism	Amino acid metabolism	1	155	40	9011	0.501201865709114	0.741013702151106	1.45338709677419	Mif	mmu00350
mmu00360	Phenylalanine metabolism	Metabolism	Amino acid metabolism	1	155	21	9011	0.305648197852519	0.639065249323776	2.76835637480799	Mif	mmu00360
mmu00450	Selenocompound metabolism	Metabolism	Metabolism of other amino acids	1	155	17	9011	0.255638939012233	0.596727782844835	3.41973434535104	Mars2	mmu00450
mmu00480	Glutathione metabolism	Metabolism	Metabolism of other amino acids	1	155	72	9011	0.714711117747409	0.845834461771262	0.807437275985663	Gsta3	mmu00480
mmu00500	Starch and sucrose metabolism	Metabolism	Carbohydrate metabolism	1	155	34	9011	0.446238694205341	0.727311118477537	1.70986717267552	Amy2a5	mmu00500
mmu00511	Other glycan degradation	Metabolism	Glycan biosynthesis and metabolism	1	155	18	9011	0.26846704268725	0.596727782844835	3.22974910394265	Hexb	mmu00511
mmu00513	Various types of N-glycan biosynthesis	Metabolism	Glycan biosynthesis and metabolism	1	155	43	9011	0.526615056143281	0.75418112691605	1.35198799699925	Hexb	mmu00513
mmu00520	Amino sugar and nucleotide sugar metabolism	Metabolism	Carbohydrate metabolism	2	155	51	9011	0.218660641278733	0.56003898939757	2.2798228969007	Hexb;Gnpda1	mmu00520
mmu00531	Glycosaminoglycan degradation	Metabolism	Glycan biosynthesis and metabolism	1	155	21	9011	0.305648197852519	0.639065249323776	2.76835637480799	Hexb	mmu00531
mmu00562	Inositol phosphate metabolism	Metabolism	Carbohydrate metabolism	1	155	72	9011	0.714711117747409	0.845834461771262	0.807437275985663	Pi4k2a	mmu00562
mmu00564	Glycerophospholipid metabolism	Metabolism	Lipid metabolism	1	155	97	9011	0.815875353110354	0.869799259986926	0.599334885267709	Lpcat4	mmu00564
mmu00565	Ether lipid metabolism	Metabolism	Lipid metabolism	3	155	47	9011	0.0466821857950793	0.333195652779976	3.71077556623198	Pafah1b3;Lpcat4;Agps	mmu00565
mmu00590	Arachidonic acid metabolism	Metabolism	Lipid metabolism	1	155	84	9011	0.768756840606191	0.861261802975697	0.692089093701997	Ptges2	mmu00590
mmu00600	Sphingolipid metabolism	Metabolism	Lipid metabolism	1	155	55	9011	0.616030944622961	0.826865064707824	1.05700879765396	Hexb	mmu00600
mmu00603	Glycosphingolipid biosynthesis - globo and isoglobo series	Metabolism	Glycan biosynthesis and metabolism	1	155	17	9011	0.255638939012233	0.596727782844835	3.41973434535104	Hexb	mmu00603
mmu00604	Glycosphingolipid biosynthesis - ganglio series	Metabolism	Glycan biosynthesis and metabolism	1	155	15	9011	0.229308436202852	0.581377954413293	3.87569892473118	Hexb	mmu00604
mmu00620	Pyruvate metabolism	Metabolism	Carbohydrate metabolism	2	155	45	9011	0.18097897487445	0.553487987218347	2.58379928315412	Ldha;Me1	mmu00620
mmu00630	Glyoxylate and dicarboxylate metabolism	Metabolism	Carbohydrate metabolism	1	155	31	9011	0.416541430873591	0.71865555820714	1.87533818938606	Shmt2	mmu00630
mmu00640	Propanoate metabolism	Metabolism	Carbohydrate metabolism	1	155	31	9011	0.416541430873591	0.71865555820714	1.87533818938606	Ldha	mmu00640
mmu00670	One carbon pool by folate	Metabolism	Metabolism of cofactors and vitamins	1	155	19	9011	0.281075472397411	0.613477770189132	3.0597623089983	Shmt2	mmu00670
mmu00790	Folate biosynthesis	Metabolism	Metabolism of cofactors and vitamins	2	155	26	9011	0.0730202372763571	0.406863896779383	4.47196029776675	Mocos;Ggh	mmu00790
mmu00970	Aminoacyl-tRNA biosynthesis	Genetic Information Processing	Translation	1	155	44	9011	0.534796887800038	0.75418112691605	1.32126099706745	Mars2	mmu00970
mmu00980	Metabolism of xenobiotics by cytochrome P450	Metabolism	Xenobiotics biodegradation and metabolism	1	155	73	9011	0.719657954837592	0.845834461771262	0.79637649138312	Gsta3	mmu00980
mmu00982	Drug metabolism - cytochrome P450	Metabolism	Xenobiotics biodegradation and metabolism	1	155	71	9011	0.70967756319429	0.845834461771262	0.818809631985461	Gsta3	mmu00982
mmu00983	Drug metabolism - other enzymes	Metabolism	Xenobiotics biodegradation and metabolism	2	155	90	9011	0.460595586730789	0.739740597682298	1.29189964157706	Uck1;Gsta3	mmu00983
mmu01040	Biosynthesis of unsaturated fatty acids	Metabolism	Lipid metabolism	1	155	34	9011	0.446238694205341	0.727311118477537	1.70986717267552	Hacd3	mmu01040
mmu01521	EGFR tyrosine kinase inhibitor resistance	Human Diseases	Drug resistance: antineoplastic	2	155	79	9011	0.395509224578849	0.699741261599134	1.47178440179665	Rps6;Stat3	mmu01521
mmu01522	Endocrine resistance	Human Diseases	Drug resistance: antineoplastic	3	155	93	9011	0.215090665434573	0.56003898939757	1.87533818938606	Ptk2;Prkaca;Adcy2	mmu01522
mmu01523	Antifolate resistance	Human Diseases	Drug resistance: antineoplastic	3	155	29	9011	0.0131447307974015	0.30402647877894	6.01401557285873	Ikbkg;Shmt2;Ggh	mmu01523
mmu01524	Platinum drug resistance	Human Diseases	Drug resistance: antineoplastic	1	155	80	9011	0.751979289067087	0.861261802975697	0.726693548387097	Gsta3	mmu01524
mmu03008	Ribosome biogenesis in eukaryotes	Genetic Information Processing	Translation	1	155	78	9011	0.743142458410448	0.85563650027992	0.745326716294458	Nop58	mmu03008
mmu03010	Ribosome	Genetic Information Processing	Translation	16	155	143	9011	2.52609226952082e-09	6.34049159649726e-07	6.50466952402436	Rps14;Mrpl23;Rpl28;Rpl7;Rps6;Rpl3;Mrpl34;Rps16;Rpl18a;Rpl7a;Rpl13a;Rps29;Rpl32;Rpl26;Rps23;Mrps21	mmu03010
mmu03013	Nucleocytoplasmic transport	Genetic Information Processing	Translation	4	155	117	9011	0.142381281191826	0.510538593987833	1.98753791011856	Eef1a1;Eif4a3;Nup88;Nup43	mmu03013
mmu03015	mRNA surveillance pathway	Genetic Information Processing	Translation	2	155	103	9011	0.532033543833213	0.75418112691605	1.12884434700908	Ssu72;Eif4a3	mmu03015
mmu03018	RNA degradation	Genetic Information Processing	Folding, sorting and degradation	1	155	84	9011	0.768756840606191	0.861261802975697	0.692089093701997	Dcp1a	mmu03018
mmu03020	RNA polymerase	Genetic Information Processing	Transcription	1	155	32	9011	0.426612263636908	0.71865555820714	1.81673387096774	Polr3h	mmu03020
mmu03022	Basal transcription factors	Genetic Information Processing	Transcription	2	155	44	9011	0.174796294902756	0.553487987218347	2.6425219941349	Gtf2e2;Gtf2a1	mmu03022
mmu03040	Spliceosome	Genetic Information Processing	Transcription	6	155	131	9011	0.0253399638852299	0.333195652779976	2.66269391775425	U2surp;Snrpd3;Snrpe;Eif4a3;Snrpd1;Txnl4a	mmu03040
mmu03050	Proteasome	Genetic Information Processing	Folding, sorting and degradation	3	155	47	9011	0.0466821857950793	0.333195652779976	3.71077556623198	Adrm1;Psma1;Psmb6	mmu03050
mmu03060	Protein export	Genetic Information Processing	Folding, sorting and degradation	1	155	29	9011	0.395869558354889	0.699741261599134	2.00467185761958	Spcs3	mmu03060
mmu03082	ATP-dependent chromatin remodeling	Genetic Information Processing	Chromosome	2	155	136	9011	0.683021561854295	0.845834461771262	0.854933586337761	Nfrkb;Mta2	mmu03082
mmu03083	Polycomb repressive complex	Genetic Information Processing	Chromosome	2	155	84	9011	0.425569112883931	0.71865555820714	1.38417818740399	Crebbp;Ube2d3	mmu03083
mmu03250	Viral life cycle - HIV-1	Genetic Information Processing	Information processing in viruses	2	155	59	9011	0.269746001383284	0.596727782844835	1.97069436850738	Crebbp;Bst2	mmu03250
mmu03320	PPAR signaling pathway	Organismal Systems	Endocrine system	5	155	89	9011	0.0184321817674326	0.30402647877894	3.26603841971729	Plin4;Acsl6;Dbi;Me1;Cyp27a1	mmu03320
mmu03440	Homologous recombination	Genetic Information Processing	Replication and repair	1	155	41	9011	0.50982004771949	0.741013702151106	1.41793863099921	Babam1	mmu03440
mmu04010	MAPK signaling pathway	Environmental Information Processing	Signal transduction	7	155	301	9011	0.26092832810513	0.596727782844835	1.35198799699925	Ikbkg;Ppp3ca;Cacna2d3;Map4k4;Rac1;Prkaca;Il1r1	mmu04010
mmu04012	ErbB signaling pathway	Environmental Information Processing	Signal transduction	2	155	84	9011	0.425569112883931	0.71865555820714	1.38417818740399	Ptk2;Nrg3	mmu04012
mmu04014	Ras signaling pathway	Environmental Information Processing	Signal transduction	6	155	234	9011	0.215377910535668	0.56003898939757	1.49065343258892	Ikbkg;Rac1;Gng3;Prkaca;Ralbp1;Gnb4	mmu04014
mmu04015	Rap1 signaling pathway	Environmental Information Processing	Signal transduction	2	155	214	9011	0.887140513014573	0.921141598126822	0.543322279167923	Rac1;Adcy2	mmu04015
mmu04020	Calcium signaling pathway	Environmental Information Processing	Signal transduction	5	155	253	9011	0.441081204066389	0.727311118477537	1.14892260614561	Slc8a1;Ppp3ca;Ppif;Prkaca;Adcy2	mmu04020
mmu04022	cGMP-PKG signaling pathway	Environmental Information Processing	Signal transduction	6	155	173	9011	0.0778066416151809	0.406863896779383	2.01625955621853	Slc8a1;Atp1b3;Mef2a;Ppp3ca;Ppif;Adcy2	mmu04022
mmu04024	cAMP signaling pathway	Environmental Information Processing	Signal transduction	6	155	224	9011	0.18861699739911	0.553487987218347	1.55720046082949	Crebbp;Atp1b3;Rac1;Prkaca;Pde4d;Adcy2	mmu04024
mmu04060	Cytokine-cytokine receptor interaction	Environmental Information Processing	Signaling molecules and interaction	1	155	293	9011	0.994308318238939	0.998285551511895	0.198414620720026	Il1r1	mmu04060
mmu04062	Chemokine signaling pathway	Organismal Systems	Immune system	8	155	191	9011	0.0171843210553568	0.30402647877894	2.43499408883635	Ikbkg;Ptk2;Rac1;Gng3;Prkaca;Gnb4;Stat3;Adcy2	mmu04062
mmu04064	NF-kappa B signaling pathway	Environmental Information Processing	Signal transduction	2	155	105	9011	0.542443815165486	0.760633506181771	1.1073425499232	Ikbkg;Il1r1	mmu04064
mmu04066	HIF-1 signaling pathway	Environmental Information Processing	Signal transduction	5	155	114	9011	0.0465520722311439	0.333195652779976	2.54980192416525	Crebbp;Vhl;Rps6;Ldha;Stat3	mmu04066
mmu04068	FoxO signaling pathway	Environmental Information Processing	Signal transduction	3	155	131	9011	0.392601800868531	0.699741261599134	1.33134695887712	Crebbp;Gabarapl1;Stat3	mmu04068
mmu04070	Phosphatidylinositol signaling system	Environmental Information Processing	Signal transduction	1	155	96	9011	0.812617439837763	0.869799259986926	0.605577956989247	Pi4k2a	mmu04070
mmu04071	Sphingolipid signaling pathway	Environmental Information Processing	Signal transduction	1	155	126	9011	0.889379367869946	0.921141598126822	0.461392729134665	Rac1	mmu04071
mmu04072	Phospholipase D signaling pathway	Environmental Information Processing	Signal transduction	3	155	149	9011	0.474635237320303	0.739740597682298	1.17051309807318	Cyth1;Tsc1;Adcy2	mmu04072
mmu04080	Neuroactive ligand-receptor interaction	Environmental Information Processing	Signaling molecules and interaction	5	155	391	9011	0.809028131034485	0.869799259986926	0.743420509858922	Nts;Gal;Pmch;Lypd6b;Grik5	mmu04080
mmu04110	Cell cycle	Cellular Processes	Cell growth and death	1	155	155	9011	0.933651583479878	0.948771447179957	0.375067637877211	Crebbp	mmu04110
mmu04114	Oocyte meiosis	Cellular Processes	Cell growth and death	3	155	121	9011	0.345629165752174	0.662236035143478	1.44137563316449	Ppp3ca;Prkaca;Adcy2	mmu04114
mmu04120	Ubiquitin mediated proteolysis	Genetic Information Processing	Folding, sorting and degradation	5	155	147	9011	0.109266542672711	0.451213069667323	1.97739741057713	Birc6;Rnf7;Vhl;Ube2d3;Ube2s	mmu04120
mmu04130	SNARE interactions in vesicular transport	Genetic Information Processing	Folding, sorting and degradation	2	155	32	9011	0.10434561521074	0.451213069667323	3.63346774193548	Vamp1;Vamp5	mmu04130
mmu04136	Autophagy - other	Cellular Processes	Transport and catabolism	2	155	32	9011	0.10434561521074	0.451213069667323	3.63346774193548	Gabarapl1;Rptor	mmu04136
mmu04137	Mitophagy - animal	Cellular Processes	Transport and catabolism	2	155	68	9011	0.327127716332734	0.656872454396131	1.70986717267552	Bnip3l;Gabarapl1	mmu04137
mmu04140	Autophagy - animal	Cellular Processes	Transport and catabolism	5	155	166	9011	0.157725520783088	0.527854742887402	1.75106879129421	Birc6;Prkaca;Gabarapl1;Tsc1;Rptor	mmu04140
mmu04141	Protein processing in endoplasmic reticulum	Genetic Information Processing	Folding, sorting and degradation	5	155	171	9011	0.171753404929958	0.553487987218347	1.6998679494435	Sil1;Dnajb11;Ube2d3;Preb;Nploc4	mmu04141
mmu04142	Lysosome	Cellular Processes	Transport and catabolism	2	155	135	9011	0.679091775060419	0.845834461771262	0.861266427718041	Gnptg;Hexb	mmu04142
mmu04144	Endocytosis	Cellular Processes	Transport and catabolism	5	155	265	9011	0.481375816900267	0.739740597682298	1.09689592209373	Cyth1;Rab11fip5;Washc2;Capza1;Ap2s1	mmu04144
mmu04145	Phagosome	Cellular Processes	Transport and catabolism	2	155	175	9011	0.807848533246515	0.869799259986926	0.664405529953917	Rac1;Tubb2b	mmu04145
mmu04146	Peroxisome	Cellular Processes	Transport and catabolism	2	155	87	9011	0.443232873694329	0.727311118477537	1.33644790507972	Acsl6;Agps	mmu04146
mmu04150	mTOR signaling pathway	Environmental Information Processing	Signal transduction	3	155	157	9011	0.509493447930607	0.741013702151106	1.11086911855352	Rps6;Tsc1;Rptor	mmu04150
mmu04151	PI3K-Akt signaling pathway	Environmental Information Processing	Signal transduction	11	155	364	9011	0.0491164906488411	0.333195652779976	1.75684154555122	Lama5;Itga3;Ikbkg;Ptk2;Them4;Rac1;Rps6;Gng3;Gnb4;Tsc1;Rptor	mmu04151
mmu04152	AMPK signaling pathway	Environmental Information Processing	Signal transduction	3	155	127	9011	0.373885649425912	0.685949511991131	1.37327914655829	Tbc1d1;Tsc1;Rptor	mmu04152
mmu04210	Apoptosis	Cellular Processes	Cell growth and death	1	155	136	9011	0.90723905375428	0.932120639355047	0.42746679316888	Ikbkg	mmu04210
mmu04211	Longevity regulating pathway	Organismal Systems	Aging	4	155	90	9011	0.0692025436764967	0.406863896779383	2.58379928315412	Prkaca;Tsc1;Adcy2;Rptor	mmu04211
mmu04213	Longevity regulating pathway - multiple species	Organismal Systems	Aging	3	155	61	9011	0.0873509159185447	0.410220458701499	2.85912215758858	Prkaca;Adcy2;Rptor	mmu04213
mmu04215	Apoptosis - multiple species	Cellular Processes	Cell growth and death	1	155	32	9011	0.426612263636908	0.71865555820714	1.81673387096774	Birc6	mmu04215
mmu04216	Ferroptosis	Cellular Processes	Cell growth and death	2	155	40	9011	0.150453489549025	0.524497581622296	2.90677419354839	Acsl6;Ftl1	mmu04216
mmu04217	Necroptosis	Cellular Processes	Cell growth and death	3	155	175	9011	0.583245463863552	0.791322223944603	0.996608294930876	Ftl1;Stat3;Tyk2	mmu04217
mmu04218	Cellular senescence	Cellular Processes	Cell growth and death	2	155	178	9011	0.815370558448194	0.869799259986926	0.653207683943458	Ppp3ca;Tsc1	mmu04218
mmu04260	Cardiac muscle contraction	Organismal Systems	Circulatory system	6	155	87	9011	0.00377540620654521	0.138298200098993	4.00934371523915	Tpm4;Slc8a1;Tpm3;Atp1b3;Cacna2d3;Cox7c	mmu04260
mmu04261	Adrenergic signaling in cardiomyocytes	Organismal Systems	Circulatory system	7	155	156	9011	0.0179832014752135	0.30402647877894	2.6086435070306	Tpm4;Slc8a1;Tpm3;Atp1b3;Cacna2d3;Prkaca;Adcy2	mmu04261
mmu04270	Vascular smooth muscle contraction	Organismal Systems	Circulatory system	2	155	143	9011	0.70944428022582	0.845834461771262	0.813083690503045	Prkaca;Adcy2	mmu04270
mmu04310	Wnt signaling pathway	Environmental Information Processing	Signal transduction	5	155	175	9011	0.183314053610775	0.553487987218347	1.66101382488479	Crebbp;Ppp3ca;Rac1;Chd8;Prkaca	mmu04310
mmu04330	Notch signaling pathway	Environmental Information Processing	Signal transduction	1	155	63	9011	0.666100485254367	0.845834461771262	0.922785458269329	Crebbp	mmu04330
mmu04340	Hedgehog signaling pathway	Environmental Information Processing	Signal transduction	1	155	58	9011	0.635626	0.837903025439598	1.00233592880979	Prkaca	mmu04340
mmu04350	TGF-beta signaling pathway	Environmental Information Processing	Signal transduction	2	155	110	9011	0.567765580280971	0.778738582789747	1.05700879765396	Crebbp;Nog	mmu04350
mmu04360	Axon guidance	Organismal Systems	Development and regeneration	6	155	181	9011	0.0919188756459139	0.411993531912935	1.92714311174479	Ptk2;Ppp3ca;Efnb2;Rac1;Epha5;Plxnc1	mmu04360
mmu04370	VEGF signaling pathway	Environmental Information Processing	Signal transduction	3	155	58	9011	0.0776659551307013	0.406863896779383	3.00700778642937	Ptk2;Ppp3ca;Rac1	mmu04370
mmu04371	Apelin signaling pathway	Environmental Information Processing	Signal transduction	8	155	137	9011	0.00245770591607953	0.123376836987192	3.39477278078644	Slc8a1;Mef2a;Rps6;Gng3;Prkaca;Gnb4;Egr1;Adcy2	mmu04371
mmu04380	Osteoclast differentiation	Organismal Systems	Development and regeneration	5	155	131	9011	0.0752328975345745	0.406863896779383	2.21891159812854	Ikbkg;Ppp3ca;Rac1;Il1r1;Tyk2	mmu04380
mmu04390	Hippo signaling pathway	Environmental Information Processing	Signal transduction	3	155	157	9011	0.509493447930607	0.741013702151106	1.11086911855352	Patj;Llgl1;Mob1b	mmu04390
mmu04392	Hippo signaling pathway - multiple species	Environmental Information Processing	Signal transduction	1	155	27	9011	0.374470174780253	0.685949511991131	2.1531660692951	Mob1b	mmu04392
mmu04510	Focal adhesion	Cellular Processes	Cellular community - eukaryotes	5	155	203	9011	0.271023773881718	0.596727782844835	1.43190846972827	Lama5;Itga3;Ptk2;Rac1;Arhgap5	mmu04510
mmu04512	ECM-receptor interaction	Environmental Information Processing	Signaling molecules and interaction	3	155	89	9011	0.197287297239651	0.553487987218347	1.95962305183037	Lama5;Itga3;Sv2a	mmu04512
mmu04514	Cell adhesion molecules	Environmental Information Processing	Signaling molecules and interaction	2	155	175	9011	0.807848533246515	0.869799259986926	0.664405529953917	Cd276;Ncam1	mmu04514
mmu04520	Adherens junction	Cellular Processes	Cellular community - eukaryotes	2	155	92	9011	0.471995972338678	0.739740597682298	1.26381486676017	Crebbp;Rac1	mmu04520
mmu04530	Tight junction	Cellular Processes	Cellular community - eukaryotes	4	155	167	9011	0.323684894755099	0.655200875673629	1.39246667954414	Patj;Llgl1;Rac1;Prkaca	mmu04530
mmu04540	Gap junction	Cellular Processes	Cellular community - eukaryotes	3	155	86	9011	0.184187750869907	0.553487987218347	2.02798199549887	Prkaca;Tubb2b;Adcy2	mmu04540
mmu04550	Signaling pathways regulating pluripotency of stem cells	Cellular Processes	Cellular community - eukaryotes	1	155	140	9011	0.91355249912885	0.932120639355047	0.415253456221198	Stat3	mmu04550
mmu04611	Platelet activation	Organismal Systems	Immune system	2	155	125	9011	0.637607481509814	0.837903025439598	0.930167741935484	Prkaca;Adcy2	mmu04611
mmu04613	Neutrophil extracellular trap formation	Organismal Systems	Immune system	3	155	208	9011	0.699036538375662	0.845834461771262	0.838492555831266	Ppif;Rac1;Clcn4	mmu04613
mmu04620	Toll-like receptor signaling pathway	Organismal Systems	Immune system	2	155	99	9011	0.510738527777455	0.741013702151106	1.17445421961551	Ikbkg;Rac1	mmu04620
mmu04621	NOD-like receptor signaling pathway	Organismal Systems	Immune system	3	155	207	9011	0.695914072114822	0.845834461771262	0.842543244506779	Ikbkg;Gabarapl1;Tyk2	mmu04621
mmu04622	RIG-I-like receptor signaling pathway	Organismal Systems	Immune system	1	155	71	9011	0.70967756319429	0.845834461771262	0.818809631985461	Ikbkg	mmu04622
mmu04623	Cytosolic DNA-sensing pathway	Organismal Systems	Immune system	2	155	75	9011	0.370960125122749	0.685949511991131	1.55027956989247	Ikbkg;Polr3h	mmu04623
mmu04625	C-type lectin receptor signaling pathway	Organismal Systems	Immune system	2	155	112	9011	0.577609994543764	0.787935372991765	1.03813	Ikbkg;Ppp3ca	mmu04625
mmu04630	JAK-STAT signaling pathway	Environmental Information Processing	Signal transduction	3	155	171	9011	0.567461886672249	0.778738582789747	1.0199207696661	Crebbp;Stat3;Tyk2	mmu04630
mmu04640	Hematopoietic cell lineage	Organismal Systems	Immune system	2	155	92	9011	0.471995972338678	0.739740597682298	1.26381486676017	Itga3;Il1r1	mmu04640
mmu04650	Natural killer cell mediated cytotoxicity	Organismal Systems	Immune system	2	155	145	9011	0.716650351174018	0.845834461771262	0.801868743047831	Ppp3ca;Rac1	mmu04650
mmu04657	IL-17 signaling pathway	Organismal Systems	Immune system	1	155	93	9011	0.802496079040306	0.869799259986926	0.625112729795352	Ikbkg	mmu04657
mmu04658	Th1 and Th2 cell differentiation	Organismal Systems	Immune system	3	155	87	9011	0.188528148157524	0.553487987218347	2.00467185761958	Ikbkg;Ppp3ca;Tyk2	mmu04658
mmu04659	Th17 cell differentiation	Organismal Systems	Immune system	5	155	104	9011	0.0333507810630533	0.333195652779976	2.79497518610422	Ikbkg;Ppp3ca;Stat3;Il1r1;Tyk2	mmu04659
mmu04660	T cell receptor signaling pathway	Organismal Systems	Immune system	2	155	122	9011	0.624375510568514	0.829197106628027	0.953040719196192	Ikbkg;Ppp3ca	mmu04660
mmu04662	B cell receptor signaling pathway	Organismal Systems	Immune system	3	155	79	9011	0.154632933270314	0.524498192579039	2.20767660269498	Ikbkg;Ppp3ca;Rac1	mmu04662
mmu04664	Fc epsilon RI signaling pathway	Organismal Systems	Immune system	1	155	66	9011	0.683155251095773	0.845834461771262	0.880840664711632	Rac1	mmu04664
mmu04666	Fc gamma R-mediated phagocytosis	Organismal Systems	Immune system	1	155	93	9011	0.802496079040306	0.869799259986926	0.625112729795352	Rac1	mmu04666
mmu04668	TNF signaling pathway	Environmental Information Processing	Signal transduction	1	155	115	9011	0.865768643077061	0.909238198378001	0.505525946704067	Ikbkg	mmu04668
mmu04670	Leukocyte transendothelial migration	Organismal Systems	Immune system	3	155	118	9011	0.331455436624239	0.658297978573603	1.47802077638054	Ptk2;Rac1;Arhgap5	mmu04670
mmu04713	Circadian entrainment	Organismal Systems	Environmental adaptation	4	155	98	9011	0.0882971843126312	0.410220458701499	2.37287689269256	Gng3;Prkaca;Gnb4;Adcy2	mmu04713
mmu04714	Thermogenesis	Organismal Systems	Environmental adaptation	8	155	231	9011	0.0457892309261047	0.333195652779976	2.01335009076945	Acsl6;Ndufa4;Cox7c;Rps6;Prkaca;Tsc1;Adcy2;Rptor	mmu04714
mmu04720	Long-term potentiation	Organismal Systems	Nervous system	3	155	67	9011	0.108142162553519	0.451213069667323	2.60308136735676	Crebbp;Ppp3ca;Prkaca	mmu04720
mmu04721	Synaptic vesicle cycle	Organismal Systems	Nervous system	1	155	77	9011	0.738607440874695	0.854333952348149	0.755006284038542	Ap2s1	mmu04721
mmu04722	Neurotrophin signaling pathway	Organismal Systems	Nervous system	1	155	121	9011	0.879207751454299	0.919504773395954	0.480458544388163	Rac1	mmu04722
mmu04723	Retrograde endocannabinoid signaling	Organismal Systems	Nervous system	6	155	148	9011	0.0422680531791113	0.333195652779976	2.35684394071491	Ndufa4;Gng3;Prkaca;Gnb4;Faah;Adcy2	mmu04723
mmu04724	Glutamatergic synapse	Organismal Systems	Nervous system	6	155	114	9011	0.0136829695119892	0.30402647877894	3.0597623089983	Ppp3ca;Gng3;Prkaca;Gnb4;Grik5;Adcy2	mmu04724
mmu04725	Cholinergic synapse	Organismal Systems	Nervous system	4	155	112	9011	0.127054322364454	0.483191438082998	2.07626728110599	Gng3;Prkaca;Gnb4;Adcy2	mmu04725
mmu04726	Serotonergic synapse	Organismal Systems	Nervous system	3	155	131	9011	0.392601800868531	0.699741261599134	1.33134695887712	Gng3;Prkaca;Gnb4	mmu04726
mmu04727	GABAergic synapse	Organismal Systems	Nervous system	5	155	89	9011	0.0184321817674326	0.30402647877894	3.26603841971729	Gng3;Prkaca;Gabarapl1;Gnb4;Adcy2	mmu04727
mmu04728	Dopaminergic synapse	Organismal Systems	Nervous system	4	155	135	9011	0.202872090932621	0.553487987218347	1.72253285543608	Ppp3ca;Gng3;Prkaca;Gnb4	mmu04728
mmu04740	Olfactory transduction	Organismal Systems	Sensory system	2	155	1149	9011	0.99999998697412	0.99999998697412	0.101193183413347	Slc8a1;Prkaca	mmu04740
mmu04742	Taste transduction	Organismal Systems	Sensory system	1	155	92	9011	0.799003027037938	0.869799259986926	0.631907433380084	Prkaca	mmu04742
mmu04750	Inflammatory mediator regulation of TRP channels	Organismal Systems	Sensory system	3	155	127	9011	0.373885649425912	0.685949511991131	1.37327914655829	Prkaca;Adcy2;Il1r1	mmu04750
mmu04810	Regulation of actin cytoskeleton	Cellular Processes	Cell motility	3	155	231	9011	0.764303565924337	0.861261802975697	0.755006284038542	Itga3;Ptk2;Rac1	mmu04810
mmu04814	Motor proteins	Cellular Processes	Cell motility	6	155	196	9011	0.121842542913971	0.47785122299073	1.77965766951942	Tpm4;Tpm3;Dynlt3;Capza1;Dynll1;Tubb2b	mmu04814
mmu04910	Insulin signaling pathway	Organismal Systems	Endocrine system	4	155	139	9011	0.217249285485667	0.56003898939757	1.67296356463217	Rps6;Prkaca;Tsc1;Rptor	mmu04910
mmu04911	Insulin secretion	Organismal Systems	Endocrine system	3	155	86	9011	0.184187750869907	0.553487987218347	2.02798199549887	Atp1b3;Prkaca;Adcy2	mmu04911
mmu04912	GnRH signaling pathway	Organismal Systems	Endocrine system	3	155	90	9011	0.20170401287976	0.553487987218347	1.93784946236559	Prkaca;Egr1;Adcy2	mmu04912
mmu04913	Ovarian steroidogenesis	Organismal Systems	Endocrine system	2	155	63	9011	0.295333057293131	0.628208452377761	1.84557091653866	Prkaca;Adcy2	mmu04913
mmu04914	Progesterone-mediated oocyte maturation	Organismal Systems	Endocrine system	2	155	92	9011	0.471995972338678	0.739740597682298	1.26381486676017	Prkaca;Adcy2	mmu04914
mmu04915	Estrogen signaling pathway	Organismal Systems	Endocrine system	2	155	133	9011	0.671114116336928	0.845834461771262	0.874217802570944	Prkaca;Adcy2	mmu04915
mmu04916	Melanogenesis	Organismal Systems	Endocrine system	3	155	100	9011	0.246997051472024	0.596727782844835	1.74406451612903	Crebbp;Prkaca;Adcy2	mmu04916
mmu04917	Prolactin signaling pathway	Organismal Systems	Endocrine system	1	155	74	9011	0.724519558887735	0.845834461771262	0.78561464690497	Stat3	mmu04917
mmu04918	Thyroid hormone synthesis	Organismal Systems	Endocrine system	3	155	74	9011	0.134546418025901	0.496634572419135	2.35684394071491	Atp1b3;Prkaca;Adcy2	mmu04918
mmu04919	Thyroid hormone signaling pathway	Organismal Systems	Endocrine system	3	155	120	9011	0.340906424786863	0.658297978573603	1.45338709677419	Crebbp;Atp1b3;Prkaca	mmu04919
mmu04920	Adipocytokine signaling pathway	Organismal Systems	Endocrine system	4	155	71	9011	0.0336463436843267	0.333195652779976	3.27523852794184	Agrp;Acsl6;Ikbkg;Stat3	mmu04920
mmu04921	Oxytocin signaling pathway	Organismal Systems	Endocrine system	4	155	153	9011	0.269486978785292	0.596727782844835	1.51988193126713	Ppp3ca;Cacna2d3;Prkaca;Adcy2	mmu04921
mmu04922	Glucagon signaling pathway	Organismal Systems	Endocrine system	5	155	104	9011	0.0333507810630533	0.333195652779976	2.79497518610422	Crebbp;Ppp3ca;Ldha;Prkaca;Adcy2	mmu04922
mmu04923	Regulation of lipolysis in adipocytes	Organismal Systems	Endocrine system	2	155	57	9011	0.256939739886675	0.596727782844835	2.0398415393322	Prkaca;Adcy2	mmu04923
mmu04924	Renin secretion	Organismal Systems	Endocrine system	2	155	75	9011	0.370960125122749	0.685949511991131	1.55027956989247	Ppp3ca;Prkaca	mmu04924
mmu04925	Aldosterone synthesis and secretion	Organismal Systems	Endocrine system	3	155	102	9011	0.256251583691497	0.596727782844835	1.70986717267552	Atp1b3;Prkaca;Adcy2	mmu04925
mmu04926	Relaxin signaling pathway	Organismal Systems	Endocrine system	4	155	129	9011	0.181883595414206	0.553487987218347	1.80265066266567	Gng3;Prkaca;Gnb4;Adcy2	mmu04926
mmu04927	Cortisol synthesis and secretion	Organismal Systems	Endocrine system	2	155	72	9011	0.35229518992283	0.66989464144417	1.61487455197133	Prkaca;Adcy2	mmu04927
mmu04928	Parathyroid hormone synthesis, secretion and action	Organismal Systems	Endocrine system	5	155	108	9011	0.0383088768919283	0.333195652779976	2.69145758661888	Mef2a;Prkaca;Pde4d;Egr1;Adcy2	mmu04928
mmu04931	Insulin resistance	Human Diseases	Endocrine and metabolic disease	1	155	110	9011	0.853442087479849	0.900058672090092	0.52850439882698	Stat3	mmu04931
mmu04932	Non-alcoholic fatty liver disease	Human Diseases	Endocrine and metabolic disease	3	155	156	9011	0.505200501583586	0.741013702151106	1.11799007444169	Ndufa4;Rac1;Cox7c	mmu04932
mmu04933	AGE-RAGE signaling pathway in diabetic complications	Human Diseases	Endocrine and metabolic disease	3	155	101	9011	0.25161785331001	0.596727782844835	1.7267965506228	Rac1;Egr1;Stat3	mmu04933
mmu04934	Cushing syndrome	Human Diseases	Endocrine and metabolic disease	2	155	162	9011	0.772047432946342	0.861261802975697	0.717722023098367	Prkaca;Adcy2	mmu04934
mmu04935	Growth hormone synthesis, secretion and action	Organismal Systems	Endocrine system	5	155	117	9011	0.0510405020288836	0.337135947611836	2.48442238764819	Crebbp;Ptk2;Prkaca;Stat3;Adcy2	mmu04935
mmu04936	Alcoholic liver disease	Human Diseases	Endocrine and metabolic disease	1	155	139	9011	0.912015346136419	0.932120639355047	0.418240891158041	Ikbkg	mmu04936
mmu04960	Aldosterone-regulated sodium reabsorption	Organismal Systems	Excretory system	1	155	38	9011	0.483511307725761	0.739740597682298	1.52988115449915	Atp1b3	mmu04960
mmu04961	Endocrine and other factor-regulated calcium reabsorption	Organismal Systems	Excretory system	4	155	61	9011	0.0205914348176971	0.30402647877894	3.81216287678477	Slc8a1;Atp1b3;Prkaca;Ap2s1	mmu04961
mmu04962	Vasopressin-regulated water reabsorption	Organismal Systems	Excretory system	2	155	44	9011	0.174796294902756	0.553487987218347	2.6425219941349	Prkaca;Dynll1	mmu04962
mmu04964	Proximal tubule bicarbonate reclamation	Organismal Systems	Excretory system	1	155	22	9011	0.317619780648165	0.64815093449341	2.6425219941349	Atp1b3	mmu04964
mmu04970	Salivary secretion	Organismal Systems	Digestive system	4	155	86	9011	0.0605509923864665	0.389699976641105	2.7039759939985	Amy2a5;Atp1b3;Prkaca;Adcy2	mmu04970
mmu04971	Gastric acid secretion	Organismal Systems	Digestive system	3	155	75	9011	0.138487652164443	0.503773923090945	2.32541935483871	Atp1b3;Prkaca;Adcy2	mmu04971
mmu04972	Pancreatic secretion	Organismal Systems	Digestive system	4	155	113	9011	0.130061437133098	0.487245085379217	2.05789323437054	Amy2a5;Atp1b3;Rac1;Adcy2	mmu04972
mmu04973	Carbohydrate digestion and absorption	Organismal Systems	Digestive system	2	155	48	9011	0.199711083462559	0.553487987218347	2.42231182795699	Amy2a5;Atp1b3	mmu04973
mmu04974	Protein digestion and absorption	Organismal Systems	Digestive system	2	155	108	9011	0.557758276646799	0.773465897449429	1.07658303464755	Slc8a1;Atp1b3	mmu04974
mmu04976	Bile secretion	Organismal Systems	Digestive system	3	155	100	9011	0.246997051472024	0.596727782844835	1.74406451612903	Atp1b3;Prkaca;Adcy2	mmu04976
mmu04977	Vitamin digestion and absorption	Organismal Systems	Digestive system	1	155	24	9011	0.340951144281149	0.658297978573603	2.42231182795699	Rbp2	mmu04977
mmu04978	Mineral absorption	Organismal Systems	Digestive system	3	155	54	9011	0.0655477972018074	0.406863896779383	3.22974910394265	Ftl1;Slc8a1;Atp1b3	mmu04978
mmu04979	Cholesterol metabolism	Organismal Systems	Digestive system	2	155	50	9011	0.212324400246923	0.56003898939757	2.32541935483871	Vapa;Cyp27a1	mmu04979
mmu05010	Alzheimer disease	Human Diseases	Neurodegenerative disease	9	155	383	9011	0.213671972992848	0.56003898939757	1.36610797608018	Ikbkg;Ppp3ca;Adrm1;Ndufa4;Ppif;Psma1;Psmb6;Cox7c;Tubb2b	mmu05010
mmu05012	Parkinson disease	Human Diseases	Neurodegenerative disease	8	155	264	9011	0.0851312321526068	0.410220458701499	1.76168132942326	Adrm1;Ndufa4;Ppif;Psma1;Psmb6;Cox7c;Prkaca;Tubb2b	mmu05012
mmu05014	Amyotrophic lateral sclerosis	Human Diseases	Neurodegenerative disease	13	155	368	9011	0.0107789325344669	0.30402647877894	2.05369915848527	Anxa11;Atxn2l;Ppp3ca;Adrm1;Ndufa4;Nrg3;Psma1;Psmb6;Rac1;Cox7c;Tubb2b;Nup88;Nup43	mmu05014
mmu05016	Huntington disease	Human Diseases	Neurodegenerative disease	9	155	302	9011	0.0763030228666857	0.406863896779383	1.73251441999573	Crebbp;Adrm1;Ndufa4;Ppif;Psma1;Psmb6;Cox7c;Ap2s1;Tubb2b	mmu05016
mmu05017	Spinocerebellar ataxia	Human Diseases	Neurodegenerative disease	6	155	141	9011	0.0346157650856354	0.333195652779976	2.47385037748799	Kcnc3;Atxn2l;Adrm1;Ppif;Psma1;Psmb6	mmu05017
mmu05020	Prion disease	Human Diseases	Neurodegenerative disease	12	155	267	9011	0.00215620291712431	0.123376836987192	2.61283073577383	Ppp3ca;Adrm1;Ndufa4;Ppif;Psma1;Ncam1;Psmb6;Rac1;Cox7c;Prkaca;Tubb2b;Egr1	mmu05020
mmu05022	Pathways of neurodegeneration - multiple diseases	Human Diseases	Neurodegenerative disease	10	155	471	9011	0.291915482600908	0.628208452377761	1.23429902061503	Atxn2l;Ppp3ca;Adrm1;Ndufa4;Ppif;Psma1;Psmb6;Rac1;Cox7c;Tubb2b	mmu05022
mmu05030	Cocaine addiction	Human Diseases	Substance dependence	2	155	48	9011	0.199711083462559	0.553487987218347	2.42231182795699	Gpsm1;Prkaca	mmu05030
mmu05031	Amphetamine addiction	Human Diseases	Substance dependence	3	155	69	9011	0.115464124540207	0.460023734279239	2.52762973352034	Arc;Ppp3ca;Prkaca	mmu05031
mmu05032	Morphine addiction	Human Diseases	Substance dependence	5	155	91	9011	0.0200993201381055	0.30402647877894	3.19425735554768	Gng3;Prkaca;Pde4d;Gnb4;Adcy2	mmu05032
mmu05034	Alcoholism	Human Diseases	Substance dependence	3	155	205	9011	0.689596637236435	0.845834461771262	0.850763178599528	Gng3;Prkaca;Gnb4	mmu05034
mmu05100	Bacterial invasion of epithelial cells	Human Diseases	Infectious disease: bacterial	2	155	76	9011	0.37713558826604	0.685949511991131	1.52988115449915	Ptk2;Rac1	mmu05100
mmu05132	Salmonella infection	Human Diseases	Infectious disease: bacterial	8	155	252	9011	0.0690595777090607	0.406863896779383	1.84557091653866	S100a10;Cyth1;Ikbkg;Dynlt3;Rac1;Dynll1;Tubb2b;Arl8a	mmu05132
mmu05134	Legionellosis	Human Diseases	Infectious disease: bacterial	1	155	59	9011	0.641934198304081	0.839195227991273	0.985347184253691	Eef1a1	mmu05134
mmu05135	Yersinia infection	Human Diseases	Infectious disease: bacterial	3	155	135	9011	0.411177895887729	0.71865555820714	1.29189964157706	Ikbkg;Ptk2;Rac1	mmu05135
mmu05140	Leishmaniasis	Human Diseases	Infectious disease: parasitic	1	155	69	9011	0.699344235161916	0.845834461771262	0.842543244506779	Eef1a1	mmu05140
mmu05142	Chagas disease	Human Diseases	Infectious disease: parasitic	1	155	103	9011	0.834274106667582	0.883556121407439	0.564422173504541	Ikbkg	mmu05142
mmu05145	Toxoplasmosis	Human Diseases	Infectious disease: parasitic	5	155	108	9011	0.0383088768919283	0.333195652779976	2.69145758661888	Lama5;Ikbkg;Ppif;Stat3;Tyk2	mmu05145
mmu05146	Amoebiasis	Human Diseases	Infectious disease: parasitic	4	155	106	9011	0.109657359560584	0.451213069667323	2.19379184418746	Lama5;Ptk2;Prkaca;Il1r1	mmu05146
mmu05152	Tuberculosis	Human Diseases	Infectious disease: bacterial	2	155	179	9011	0.81781922452954	0.869799259986926	0.649558479005226	Crebbp;Ppp3ca	mmu05152
mmu05160	Hepatitis C	Human Diseases	Infectious disease: viral	3	155	163	9011	0.534837611916561	0.75418112691605	1.06997823075401	Ikbkg;Stat3;Tyk2	mmu05160
mmu05161	Hepatitis B	Human Diseases	Infectious disease: viral	4	155	163	9011	0.30807527955449	0.639065249323776	1.42663764100534	Crebbp;Ikbkg;Stat3;Tyk2	mmu05161
mmu05162	Measles	Human Diseases	Infectious disease: viral	3	155	142	9011	0.443250286439464	0.727311118477537	1.22821444797819	Ikbkg;Stat3;Tyk2	mmu05162
mmu05163	Human cytomegalovirus infection	Human Diseases	Infectious disease: viral	11	155	250	9011	0.00385692191511135	0.138298200098993	2.55796129032258	Ikbkg;Ptk2;Ppp3ca;Rac1;Gng3;Prkaca;Gnb4;Tsc1;Stat3;Adcy2;Il1r1	mmu05163
mmu05164	Influenza A	Human Diseases	Infectious disease: viral	3	155	168	9011	0.555389930238382	0.773465897449429	1.03813	Crebbp;Ikbkg;Tyk2	mmu05164
mmu05165	Human papillomavirus infection	Human Diseases	Infectious disease: viral	10	155	354	9011	0.084199074753542	0.410220458701499	1.64224530708948	Patj;Crebbp;Llgl1;Lama5;Itga3;Ikbkg;Ptk2;Prkaca;Tsc1;Tyk2	mmu05165
mmu05166	Human T-cell leukemia virus 1 infection	Human Diseases	Infectious disease: viral	7	155	243	9011	0.12559486485258	0.483191438082998	1.67468472056286	Crebbp;Ikbkg;Ppp3ca;Prkaca;Egr1;Adcy2;Il1r1	mmu05166
mmu05167	Kaposi sarcoma-associated herpesvirus infection	Human Diseases	Infectious disease: viral	8	155	218	9011	0.0343635675625586	0.333195652779976	2.13341225214561	Crebbp;Ikbkg;Ppp3ca;Rac1;Gng3;Gnb4;Stat3;Tyk2	mmu05167
mmu05168	Herpes simplex virus 1 infection	Human Diseases	Infectious disease: viral	4	155	449	9011	0.954286675421681	0.96195162863792	0.517910769451828	Ikbkg;Bst2;Tsc1;Tyk2	mmu05168
mmu05169	Epstein-Barr virus infection	Human Diseases	Infectious disease: viral	5	155	223	9011	0.338391003872447	0.658297978573603	1.30348618544771	Ikbkg;Adrm1;Rac1;Stat3;Tyk2	mmu05169
mmu05170	Human immunodeficiency virus 1 infection	Human Diseases	Infectious disease: viral	8	155	234	9011	0.0487425339074071	0.333195652779976	1.98753791011856	Rnf7;Ikbkg;Ptk2;Ppp3ca;Rac1;Gng3;Gnb4;Bst2	mmu05170
mmu05171	Coronavirus disease - COVID-19	Human Diseases	Infectious disease: viral	16	155	245	9011	4.47279231550453e-06	0.000561335435595818	3.7966030283081	Ikbkg;Rps14;Rpl28;Rpl7;Rps6;Rpl3;Rps16;Rpl18a;Rpl7a;Rpl13a;Rps29;Rpl32;Rpl26;Rps23;Stat3;Tyk2	mmu05171
mmu05200	Pathways in cancer	Human Diseases	Cancer: overview	15	155	542	9011	0.0459295995647522	0.333195652779976	1.60891560528509	Crebbp;Lama5;Itga3;Ikbkg;Tpm3;Ptk2;Vhl;Rac1;Gng3;Prkaca;Gsta3;Ralbp1;Gnb4;Stat3;Adcy2	mmu05200
mmu05202	Transcriptional misregulation in cancer	Human Diseases	Cancer: overview	2	155	217	9011	0.891782503365808	0.921141598126822	0.535810911253159	Ptk2;Prom1	mmu05202
mmu05203	Viral carcinogenesis	Human Diseases	Cancer: overview	7	155	223	9011	0.0898889451337946	0.410220458701499	1.82488065962679	Gtf2e2;Gtf2a1;Crebbp;Ikbkg;Rac1;Prkaca;Stat3	mmu05203
mmu05204	Chemical carcinogenesis - DNA adducts	Human Diseases	Cancer: overview	1	155	84	9011	0.768756840606191	0.861261802975697	0.692089093701997	Gsta3	mmu05204
mmu05205	Proteoglycans in cancer	Human Diseases	Cancer: overview	5	155	202	9011	0.267729543790084	0.596727782844835	1.439	Ptk2;Rac1;Rps6;Prkaca;Stat3	mmu05205
mmu05206	MicroRNAs in cancer	Human Diseases	Cancer: overview	3	155	162	9011	0.530664072057137	0.75418112691605	1.07658303464755	Crebbp;Stat3;Rptor	mmu05206
mmu05207	Chemical carcinogenesis - receptor activation	Human Diseases	Cancer: overview	4	155	209	9011	0.486283659830993	0.739740597682298	1.11264083963575	Prkaca;Gsta3;Stat3;Adcy2	mmu05207
mmu05208	Chemical carcinogenesis - reactive oxygen species	Human Diseases	Cancer: overview	7	155	222	9011	0.0882757989654134	0.410220458701499	1.83310084277826	Ikbkg;Ptk2;Ndufa4;Ppif;Rac1;Cox7c;Gsta3	mmu05208
mmu05210	Colorectal cancer	Human Diseases	Cancer: specific types	1	155	88	9011	0.784406288963223	0.869799259986926	0.660630498533724	Rac1	mmu05210
mmu05211	Renal cell carcinoma	Human Diseases	Cancer: specific types	3	155	68	9011	0.111779877720611	0.452528214643117	2.56480075901328	Crebbp;Vhl;Rac1	mmu05211
mmu05212	Pancreatic cancer	Human Diseases	Cancer: specific types	4	155	76	9011	0.0416327935225708	0.333195652779976	3.0597623089983	Ikbkg;Rac1;Ralbp1;Stat3	mmu05212
mmu05215	Prostate cancer	Human Diseases	Cancer: specific types	2	155	99	9011	0.510738527777455	0.741013702151106	1.17445421961551	Crebbp;Ikbkg	mmu05215
mmu05216	Thyroid cancer	Human Diseases	Cancer: specific types	1	155	37	9011	0.474433663173941	0.739740597682298	1.57122929380994	Tpm3	mmu05216
mmu05220	Chronic myeloid leukemia	Human Diseases	Cancer: specific types	1	155	76	9011	0.733992879751184	0.852926911192348	0.764940577249576	Ikbkg	mmu05220
mmu05221	Acute myeloid leukemia	Human Diseases	Cancer: specific types	2	155	70	9011	0.339747567196885	0.658297978573603	1.66101382488479	Ikbkg;Stat3	mmu05221
mmu05222	Small cell lung cancer	Human Diseases	Cancer: specific types	4	155	93	9011	0.0760874860316328	0.406863896779383	2.50045091918141	Lama5;Itga3;Ikbkg;Ptk2	mmu05222
mmu05223	Non-small cell lung cancer	Human Diseases	Cancer: specific types	1	155	72	9011	0.714711117747409	0.845834461771262	0.807437275985663	Stat3	mmu05223
mmu05225	Hepatocellular carcinoma	Human Diseases	Cancer: specific types	1	155	173	9011	0.95173138707483	0.96195162863792	0.336043259369756	Gsta3	mmu05225
mmu05230	Central carbon metabolism in cancer	Human Diseases	Cancer: overview	1	155	69	9011	0.699344235161916	0.845834461771262	0.842543244506779	Ldha	mmu05230
mmu05231	Choline metabolism in cancer	Human Diseases	Cancer: overview	2	155	98	9011	0.505317347054057	0.741013702151106	1.18643844634628	Rac1;Tsc1	mmu05231
mmu05235	PD-L1 expression and PD-1 checkpoint pathway in cancer	Human Diseases	Cancer: overview	3	155	88	9011	0.192895004164598	0.553487987218347	1.98189149560117	Ikbkg;Ppp3ca;Stat3	mmu05235
mmu05321	Inflammatory bowel disease	Human Diseases	Immune disease	1	155	61	9011	0.654227041212849	0.845834461771262	0.953040719196192	Stat3	mmu05321
mmu05322	Systemic lupus erythematosus	Human Diseases	Immune disease	2	155	147	9011	0.723706858318066	0.845834461771262	0.790958964230854	Snrpd3;Snrpd1	mmu05322
mmu05340	Primary immunodeficiency	Human Diseases	Immune disease	1	155	36	9011	0.465197520066453	0.739740597682298	1.61487455197133	Ikbkg	mmu05340
mmu05410	Hypertrophic cardiomyopathy	Human Diseases	Cardiovascular disease	5	155	91	9011	0.0200993201381055	0.30402647877894	3.19425735554768	Tpm4;Itga3;Slc8a1;Tpm3;Cacna2d3	mmu05410
mmu05412	Arrhythmogenic right ventricular cardiomyopathy	Human Diseases	Cardiovascular disease	3	155	77	9011	0.146486359578104	0.517860228931044	2.26501885211563	Itga3;Slc8a1;Cacna2d3	mmu05412
mmu05414	Dilated cardiomyopathy	Human Diseases	Cardiovascular disease	7	155	94	9011	0.00113931757876185	0.0953229040897412	4.32923816060398	Tpm4;Itga3;Slc8a1;Tpm3;Cacna2d3;Prkaca;Adcy2	mmu05414
mmu05415	Diabetic cardiomyopathy	Human Diseases	Cardiovascular disease	6	155	210	9011	0.153588722439494	0.524498192579039	1.66101382488479	Pdk2;Ndufa4;Ppif;Rac1;Cox7c;Mpc2	mmu05415
mmu05416	Viral myocarditis	Human Diseases	Cardiovascular disease	1	155	81	9011	0.756283757793389	0.861261802975697	0.717722023098367	Rac1	mmu05416
mmu05417	Lipid and atherosclerosis	Human Diseases	Cardiovascular disease	5	155	216	9011	0.314555190570294	0.647158629779868	1.34572879330944	Ikbkg;Ptk2;Ppp3ca;Rac1;Stat3	mmu05417
mmu05418	Fluid shear stress and atherosclerosis	Human Diseases	Cardiovascular disease	6	155	146	9011	0.0399816526569696	0.333195652779976	2.38912947414936	Ikbkg;Mef2a;Ptk2;Rac1;Gsta3;Il1r1	mmu05418
