# Supplementary material for: CX3CR1 upregulation modulates microglial activation and preserves synapses in the hippocampus and frontal cortex of middle-aged mice
Source: Front Aging. 2025 Jul 31;6:1549848. doi: 10.3389/fragi.2025.1549848 (PMC12351399; doi:10.3389/fragi.2025.1549848)
Supplement: Supplementary file 3 [file Table9.xlsx]

## Sheet: Sheet1
file	AD-vs-Old_WT.xls				AD-vs-Old_WT_OEu8KB.xls	Old_KO_WT-vs-Old_WT.xls				Old_KO_WT-vs-Old_WT_OEXnuL.xls
header	FoldChange	log2FoldChange	p-value	q-value	Regulation	FoldChange	log2FoldChange	p-value	q-value	Regulation
Bex2	0.726964	-0.460043	0.0408735	0.564545	Down	0.630332	-0.665817	0.0281119	0.551929	Down
Ccdc86	0.142953	-2.80639	0.0183167	0.456118	Down	2.32891	1.21966	0.000539963	0.296564	Up
Hpd	25.326	4.66255	0.000820095	0.117133	Up	20.9602	4.38958	0.00540969	0.346948	Up
St6galnac5	58.4369	5.86881	0.000413041	0.0853313	Up	16.6425	4.0568	0.00142754	0.296564	Up
Cdkn2aipnl	1.9629	0.97299	0.0385795	0.551786	Up	1.55487	0.63679	0.0320557	0.551929	Up
Cd55	0.0725675	-3.78453	0.0172499	0.44579	Down	0.0726174	-3.78354	0.0124521	0.435638	Down
Utp14a	0.00301428	-8.37397	0.000145332	0.0724447	Down	0.00671908	-7.21752	0.0152005	0.476411	Down
Csad	0.100875	-3.30936	0.0141116	0.415076	Down	0.100944	-3.30837	0.00995651	0.414458	Down
Pck2	1.54268	0.62544	0.00243071	0.190964	Up	1.42527	0.511237	0.0277165	0.551929	Up
Dab1	1.44037	0.52644	0.0321587	0.533872	Up	1.45168	0.53772	0.0116034	0.424421	Up
Tprkb	15.686	3.97141	0.0128284	0.404274	Up	16.3719	4.03315	0.00133266	0.296564	Up
Tbrg1	21.3314	4.41491	0.00343225	0.235651	Up	13.4817	3.75293	0.00273673	0.296564	Up
Ggact	15.2604	3.93172	0.00898284	0.323266	Up	17.4737	4.12711	0.00458891	0.341292	Up
Mgst3	0.0454104	-4.46083	0.0138784	0.415076	Down	0.0454417	-4.45984	0.00766774	0.392391	Down
Adam15	1.97999	0.98549	0.0473109	0.585726	Up	1.42308	0.509013	0.0156874	0.476411	Up
Daxx	0.0563564	-4.14928	0.0134975	0.415076	Down	0.0563952	-4.14828	0.00918387	0.401322	Down
Trim11	5.63835	2.49527	0.0127243	0.403274	Up	4.37225	2.12838	0.0425748	0.587377	Up
Vrk1	19.764	4.30481	0.00414198	0.25113	Up	21.3021	4.41293	0.00272547	0.296564	Up
Atf1	0.0287903	-5.11827	0.00011071	0.0656094	Down	0.0288101	-5.11728	0.000950716	0.296564	Down
Ngp	30.1959	4.91628	0.024875	0.48178	Up	37.8983	5.24406	0.00148446	0.296564	Up
Plxna2	23.9779	4.58363	1.78e-05	0.0357496	Up	14.1728	3.82505	0.00843303	0.396708	Up
Stxbp3	0.131988	-2.92152	0.00380716	0.241115	Down	0.132079	-2.92052	0.0119425	0.429775	Down
Nploc4	37.127	5.2144	0.00654844	0.291759	Up	35.6032	5.15394	0.00130672	0.296564	Up
Arl8a	37.5436	5.23049	0.000337032	0.0775953	Up	32.8901	5.03958	0.000756293	0.296564	Up
Clgn	0.0462802	-4.43346	0.0254286	0.486771	Down	0.0463121	-4.43247	0.018059	0.499752	Down
Txnl4a	38.9882	5.28497	0.000860963	0.117133	Up	33.4835	5.06538	0.00118914	0.296564	Up
Nfrkb	0.444482	-1.1698	0.0312128	0.531195	Down	0.717798	-0.47835	0.0462159	0.605907	Down
Mrps21	44.0071	5.45966	0.000261102	0.077122	Up	42.7732	5.41864	0.000577154	0.296564	Up
Tyk2	102.56	6.68033	0.000178267	0.0764904	Up	113.95	6.83226	0.000617678	0.296564	Up
Stat3	5.99165	2.58295	0.0169062	0.443166	Up	47.0609	5.55646	0.0221398	0.528034	Up
Nup43	88.103	6.46112	0.0112042	0.372005	Up	65.8922	6.04204	0.000526943	0.296564	Up
Bin3	12.9863	3.69892	0.00546323	0.274539	Up	16.2432	4.02176	0.0061567	0.352424	Up
Nop58	7.60749	2.92742	0.000220403	0.077122	Up	6.47401	2.69466	0.00846692	0.396708	Up
Hmgn1	5.52629	2.46631	0.00175591	0.164185	Up	4.42547	2.14583	0.0173303	0.49907	Up
Senp7	0.0123109	-6.34392	0.0394479	0.560466	Down	0.0123194	-6.34292	0.0320957	0.551929	Down
Sde2	19.9804	4.32052	0.000511024	0.098258	Up	33.5382	5.06773	0.0029944	0.297202	Up
Prdx4	10.2062	3.35137	0.0165506	0.439615	Up	31.5867	4.98125	0.00271145	0.296564	Up
Kcnip1	52.4366	5.7125	0.000155851	0.0724447	Up	32.617	5.02755	0.00132377	0.296564	Up
Agps	29.8056	4.89751	0.00498488	0.273258	Up	7.48817	2.90461	0.0413182	0.584144	Up
Dlx6	10.5532	3.3996	0.00515566	0.273258	Up	5.53446	2.46844	0.0130176	0.448224	Up
Flii	16.2381	4.02131	0.0221867	0.470988	Up	15.6733	3.97023	0.0101788	0.417479	Up
