# Supplementary material for: CX3CR1 upregulation modulates microglial activation and preserves synapses in the hippocampus and frontal cortex of middle-aged mice
Source: Front Aging. 2025 Jul 31;6:1549848. doi: 10.3389/fragi.2025.1549848 (PMC12351399; doi:10.3389/fragi.2025.1549848)
Supplement: Supplementary file 4 [file Table6.xlsx]

## Sheet: Table S6
id	Term	Category	ListHits	ListTotal	PopHits	PopTotal	p-value	q-value	Enrichment_score	geneID
GO:0005737	cytoplasm	cellular_component	138	268	7024	20900	1.00100249089449e-09	2.17217540524104e-06	1.53216689899024	Tyk2;Stat3;Gnpda1;Nploc4;Spef2;Sde2;Txnl4a;Arl8a;Kcnip1;Prdx4;Ufl1;Cluh;Mtss1;Vrk1;Hpd;Rptor;Sardh;Tom1l1;Tprkb;Bin3;Flii;Zbtb20;Gmppb;Scgn;Hmgn1;Trim11;Eif3m;Kcnab1;Hebp1;Ccdc66;Asb6;Mob1b;Fam234b;Acbd6;Trappc11;Gmds;Prxl2a;Mvp;Ifit3;Brap;Ralbp1;Sox2;Sirt5;Med28;Gcsh;Dab1;Cyp4a12b;Sh3bp5l;Nqo2;Rabgap1;Tcf25;Ubr4;Emc8;Tnpo1;Fto;Csnk1g1;Stmn1;Serpinh1;Cby1;Cps1;Uba5;Rnf2;Exosc4;Snapin;Akap8l;Rexo2…
GO:0008380	RNA splicing	biological_process	16	268	278	20900	6.6888820806176e-07	0.000725743705747009	4.48834961881241	Prpf18;Sde2;U2af1;Srsf4;Fmr1;Ddx46;Prpf3;Rbm24;Cdk12;Rbm5;Plrg1;Ptbp2;Rbm15b;Cdc40;Prpf38b;Tfip11
GO:0003729	mRNA binding	molecular_function	14	268	242	20900	3.17375929371388e-06	0.0022956858891197	4.51153324287653	Cluh;Luc7l2;Mrps7;Srsf4;Fmr1;Eif4g1;Eif4g3;Eif2a;Rbm5;Ptbp2;Rbm15b;Ythdf3;Samd4b;Cdc40
GO:0006397	mRNA processing	biological_process	17	268	363	20900	5.00031775335937e-06	0.00232944896731437	3.65219357756671	Prpf18;Sde2;Akap8l;U2af1;Srsf4;Fmr1;Ddx46;Prpf3;Rbm24;Cdk12;Rbm5;Plrg1;Ptbp2;Rbm15b;Cdc40;Prpf38b;Tfip11
GO:0005829	cytosol	cellular_component	78	268	3766	20900	5.36739393390408e-06	0.00232944896731437	1.61519804059892	Tyk2;Nup43;Stat3;Ppp1r17;Sde2;Txnl4a;Prdx4;Vrk1;Ggact;Rptor;Tom1l1;Tprkb;Flii;Scgn;Nop58;Trim11;Kcnab1;Hebp1;Gon7;Ccdc66;Nt5dc3;Mvp;Ifit3;Brap;Cyb5r3;Gsta2;Sox2;Sirt5;Golph3l;Pck2;Nqo2;Rabgap1;Hccs;Ubr4;Fto;Csnk1g1;Stmn1;Bhmt;Uba5;Exosc4;Snapin;Rimoc1;Uchl1;Egln1;Psme3;Fmr1;Eif4g1;Dnajb6;Poc5;Dynll1;Gapdhs;Tial1;Prpf3;Rbm24;Synpo;Il16;Rps27;Pde6d;Plcg1;Hspa1l;Samd4b;Cyld;Ipo8;Obscn;Dvl1;Stxbp3;Sy…
GO:0005634	nucleus	cellular_component	110	268	6019	20900	1.05522635821239e-05	0.00381640199553481	1.42521319304789	Tyk2;Rabgap1l;Nup43;Stat3;Prpf18;Nploc4;Sde2;Txnl4a;Ufl1;Vrk1;Polr2l;Tprkb;Flii;Zbtb20;Tbrg1;Scgn;Nop58;Dlx6;Hmgn1;Trim11;Mphosph10;Ccdc86;Gon7;Maco1;Nab1;Mob1b;Lhx8;Mvp;Ralbp1;Sox2;Sirt5;Saal1;Med28;Tcf25;Ubr4;Folr1;Tnpo1;Fto;Csnk1g1;Cby1;Rprd1a;Luc7l2;Bhmt;Cps1;Uba5;Rnf2;Exosc4;Meaf6;Akap8l;Rexo2;U2af1;Srsf4;Swi5;Sumo1;Egln1;Speg;Psme3;Fmr1;Eif4g1;Dnajb6;Dynll1;Top1;Tial1;Ssx2ip;Tspyl4;Ddx46;Pr…
GO:0016607	nuclear speck	cellular_component	16	268	356	20900	1.58446498323139e-05	0.00491184144801731	3.50494717424115	Nup43;Sde2;Fto;Luc7l2;Akap8l;U2af1;Srsf4;Ddx46;Prpf3;Cdk12;Plrg1;Il16;Rbm15b;Cdc40;Mocs2;Tfip11
GO:0032233	positive regulation of actin filament bundle assembly	biological_process	4	268	14	20900	2.39169801110064e-05	0.00648748085511047	22.2814498933902	Mtss1;Cx3cl1;Synpo;Synpo2
GO:0006048	UDP-N-acetylglucosamine biosynthetic process	biological_process	3	268	7	20900	7.0247851876517e-05	0.0169375376191158	33.4221748400853	Gnpda1;Pgm3;Uap1l1
GO:0005681	spliceosomal complex	cellular_component	10	268	174	20900	8.67213461194797e-05	0.0179835323498353	4.48190084062446	Prpf18;Txnl4a;U2af1;Prpf3;Rbm5;Plrg1;Ptbp2;Cdc40;Prpf38b;Tfip11
GO:0005515	protein binding	molecular_function	97	268	5380	20900	9.11607630636811e-05	0.0179835323498353	1.40605060200854	Stat3;Spef2;Prdx4;Ufl1;Mtss1;Hpd;Fam98a;Rptor;Tom1l1;Flii;Plxna2;Lgals4;Hmgn1;Trim11;Kcnab1;Ryr2;Ifit3;Brap;Ralbp1;Cyb5r3;Sox2;Sirt5;Med28;Dab1;Hsd17b4;Adam15;Hccs;Ubr4;Tnpo1;Sparc;Stmn1;Serpinh1;Cby1;Cps1;Uba5;Rnf2;Exosc4;Snapin;Adam23;Scp2;Erc1;U2af1;Swi5;Sumo1;Tomm22;Fmr1;Eif4g1;Dnajb6;Dynll1;Rph3a;Plppr3;Kctd12;Tial1;Ssx2ip;Igsf8;Eif4g3;Shank3;Shank2;Il16;Plxnd1;Itsn2;Ptbp2;Rps27;Pde6d;Plcg1;…
GO:0008320	protein transmembrane transporter activity	molecular_function	4	268	20	20900	0.000108949510910229	0.0197017032229331	15.5970149253731	Pex14;Tomm22;Sec61g;Bloc1s3
GO:0031267	small GTPase binding	molecular_function	13	268	295	20900	0.000120871980861633	0.020176322959211	3.43663040728561	Rabgap1l;Rptor;Ralbp1;Rabgap1;Tnpo1;Erc1;Rph3a;Cdkl5;Pde6d;Dock9;Itpka;Ipo8;Dvl1
GO:0016281	eukaryotic translation initiation factor 4F complex	cellular_component	3	268	10	20900	0.000234063208193548	0.0362797972699999	23.3955223880597	Eif4g1;Eif4g3;Eif4e2
GO:0019901	protein kinase binding	molecular_function	18	268	568	20900	0.000415798449633033	0.0601521757135788	2.4713579987387	Stat3;Ufl1;Vrk1;Rptor;Tom1l1;Tprkb;Ryr2;Mvp;Fmr1;Ptprk;Cdk12;Plcg1;Cyld;Dvl1;Daxx;Smad3;Faf1;Prkab1
GO:1990635	proximal dendrite	cellular_component	3	268	13	20900	0.000542160371171962	0.0687170558035377	17.9965556831228	Kcnab1;Fmr1;Kcnb1
GO:0099175	regulation of postsynapse organization	biological_process	5	268	53	20900	0.000579824288396385	0.0687170558035377	7.35708251196846	Shank3;Shank2;Cdkl5;Mark2;Dvl1
GO:0003743	translation initiation factor activity	molecular_function	5	268	54	20900	0.000632377431150498	0.0687170558035377	7.2208402432283	Eif3m;Eif4g1;Eif4g3;Eif2a;Eif4e2
GO:0005739	mitochondrion	cellular_component	39	268	1773	20900	0.000633121270626702	0.0687170558035377	1.71540773290906	Mrps21;Prdx4;Gatb;Sardh;Gmppb;Agps;Hebp1;Cmc1;Mrps2;Nt5dc3;Prxl2a;Ifit3;Ralbp1;Cyb5r3;Sirt5;Gcsh;Hsd17b4;Pck2;Ndufaf5;Ccdc136;Hccs;Emc8;Mrps7;Bdh1;Cps1;Rexo2;Scp2;Tomm22;Dynll1;Uqcr10;Pmpcb;Mrpl32;Rhot1;Nudt2;Acsl1;Syne2;Mgst3;Vasn;Acad9
GO:0008089	anterograde axonal transport	biological_process	4	268	31	20900	0.000633336919848273	0.0687170558035377	10.0625902744343	Arl8a;Snapin;Fmr1;Bloc1s3
GO:0031669	cellular response to nutrient levels	biological_process	4	268	32	20900	0.000716576702045001	0.0740462592113168	9.74813432835821	Rptor;Eif4g1;Kcnb1;Prkab1
GO:0098978	glutamatergic synapse	cellular_component	19	268	650	20900	0.000769951230704286	0.0743676244425205	2.27956371986223	Stat3;Sparc;Adam23;Erc1;Egln1;Fmr1;Synpo;Shank3;Shank2;Plxnd1;Cdkl5;Rps27;Mark2;Plcg1;Itpka;Scn8a;Slc30a3;Dvl1;Sacm1l
GO:0044297	cell body	cellular_component	7	268	117	20900	0.00078822827750137	0.0743676244425205	4.66577369562444	Enpp1;Cx3cl1;Fmr1;Plxnd1;Hspa1l;Slc18a2;Daxx
GO:0043488	regulation of mRNA stability	biological_process	4	268	34	20900	0.000905761080687882	0.081895897712196	9.1747146619842	Fmr1;Rbm24;Ythdf3;Samd4b
GO:1990825	sequence-specific mRNA binding	molecular_function	3	268	16	20900	0.00103176950092836	0.0895575926805815	14.6222014925373	Srsf4;Fmr1;Rbm24
GO:0006413	translational initiation	biological_process	5	268	61	20900	0.0011061489380662	0.0923208921386021	6.3922192317103	Eif3m;Eif4g1;Eif4g3;Eif2a;Eif4e2
GO:0035176	social behavior	biological_process	5	268	63	20900	0.00128006209135822	0.102879064379531	6.18929163705283	Rptor;Fmr1;Shank3;Shank2;Dvl1
GO:0030295	protein kinase activator activity	molecular_function	4	268	38	20900	0.00138497481930022	0.105009500590177	8.2089552238806	Rptor;Tom1l1;Mob1b;Daxx
GO:0002949	tRNA threonylcarbamoyladenosine modification	biological_process	2	268	5	20900	0.00159691867256951	0.105009500590177	31.1940298507463	Tprkb;Gon7
GO:0032959	inositol trisphosphate biosynthetic process	biological_process	2	268	5	20900	0.00159691867256951	0.105009500590177	31.1940298507463	Scp2;Plcg1
GO:0051098	regulation of binding	biological_process	2	268	5	20900	0.00159691867256951	0.105009500590177	31.1940298507463	Smad2;Smad3
GO:0071141	SMAD protein complex	cellular_component	2	268	5	20900	0.00159691867256951	0.105009500590177	31.1940298507463	Smad2;Smad3
GO:1990592	protein K69-linked ufmylation	biological_process	2	268	5	20900	0.00159691867256951	0.105009500590177	31.1940298507463	Ufl1;Uba5
GO:0030018	Z disc	cellular_component	7	268	133	20900	0.00166367261821756	0.106181458280356	4.1044776119403	Ryr2;Dnajb6;Synpo;Scn8a;Syne2;Obscn;Synpo2
GO:0061157	mRNA destabilization	biological_process	3	268	19	20900	0.00173530020301275	0.10687381553841	12.3134328358209	Fto;Rbm24;Ythdf3
GO:0006886	intracellular protein transport	biological_process	10	268	256	20900	0.0018026461922704	0.10687381553841	3.04629197761194	Scfd2;Tnpo1;Snapin;Tomm22;Rph3a;Sec61g;Ipo8;Vps33a;Copg2;Stxbp3
GO:0043025	neuronal cell body	cellular_component	18	268	647	20900	0.00182227243083925	0.10687381553841	2.1696002214584	Kcnip1;Enpp1;Rptor;Cx3cl1;Kcnab1;Dab1;Uchl1;Fmr1;Mob4;Ptprk;Sst;Shank2;Ptbp2;Kcnb1;Slc18a2;Pard3;Scn8a;Dvl1
GO:0051642	centrosome localization	biological_process	3	268	20	20900	0.00202230326632496	0.114533314705548	11.6977611940298	Plxna2;Pard3;Syne2
GO:0006412	translation	biological_process	10	268	264	20900	0.00225651107421991	0.114533314705548	2.95398009950249	Mrps21;Gatb;Eif3m;Mrps2;Mrps7;Eif4g1;Mrpl32;Eif4g3;Eif2a;Eif4e2
GO:0005732	sno(s)RNA-containing ribonucleoprotein complex	cellular_component	2	268	6	20900	0.00237511482108279	0.114533314705548	25.9950248756219	Nop58;Mphosph10
GO:0071569	protein ufmylation	biological_process	2	268	6	20900	0.00237511482108279	0.114533314705548	25.9950248756219	Ufl1;Uba5
GO:0097427	microtubule bundle	cellular_component	2	268	6	20900	0.00237511482108279	0.114533314705548	25.9950248756219	Mark2;Mtcl1
GO:0097444	spine apparatus	cellular_component	2	268	6	20900	0.00237511482108279	0.114533314705548	25.9950248756219	Fmr1;Synpo
GO:0098908	regulation of neuronal action potential	biological_process	2	268	6	20900	0.00237511482108279	0.114533314705548	25.9950248756219	Fmr1;Fgf12
GO:1901896	positive regulation of ATPase-coupled calcium transmembrane transporter activity	biological_process	2	268	6	20900	0.00237511482108279	0.114533314705548	25.9950248756219	Ryr2;Sumo1
GO:0043473	pigmentation	biological_process	4	268	45	20900	0.00260645566826212	0.118717521999557	6.93200663349917	Sparc;Arcn1;Vps33a;Bloc1s3
GO:0032040	small-subunit processome	cellular_component	5	268	74	20900	0.00261784697233527	0.118717521999557	5.26926179911254	Nop58;Mphosph10;Rps27;Nat10;Utp14a
GO:0045197	establishment or maintenance of epithelial cell apical/basal polarity	biological_process	3	268	22	20900	0.00268071823869968	0.118717521999557	10.634328358209	Mark2;Mtcl1;Pard3
GO:0048646	anatomical structure formation involved in morphogenesis	biological_process	3	268	22	20900	0.00268071823869968	0.118717521999557	10.634328358209	Nog;Dlx6;Sox2
GO:0043197	dendritic spine	cellular_component	8	268	186	20900	0.00283045359877289	0.12160908480219	3.35419675814476	Fmr1;Rph3a;Mob4;Synpo;Shank3;Shank2;Itpka;Dvl1
GO:0015031	protein transport	biological_process	17	268	621	20900	0.00285809369811598	0.12160908480219	2.13485711538924	Rabgap1l;Nup43;Arl8a;Tom1l1;Scfd2;Tnpo1;Pex14;Erc1;Tomm22;Rph3a;Arcn1;Sec61g;Ipo8;Vps33a;Copg2;Stxbp3;Arfgef1
GO:0017015	regulation of transforming growth factor beta receptor signaling pathway	biological_process	3	268	23	20900	0.00305384820930978	0.122908016207544	10.1719662556781	Folr1;Smad2;Smad3
GO:0035640	exploration behavior	biological_process	3	268	23	20900	0.00305384820930978	0.122908016207544	10.1719662556781	Nog;Shank3;Shank2
GO:0007628	adult walking behavior	biological_process	4	268	47	20900	0.00305854049548727	0.122908016207544	6.63702762781835	Enpp1;Dab1;Uchl1;Scn8a
GO:0030578	PML body organization	biological_process	2	268	7	20900	0.0032970616087653	0.12553474535889	22.2814498933902	Sumo1;Daxx
GO:0051645	Golgi localization	biological_process	2	268	7	20900	0.0032970616087653	0.12553474535889	22.2814498933902	Dab1;Arcn1
GO:0002931	response to ischemia	biological_process	4	268	48	20900	0.00330345673785291	0.12553474535889	6.49875621890547	Stat3;Cx3cl1;Sirt5;Uchl1
GO:0005743	mitochondrial inner membrane	cellular_component	15	268	525	20900	0.00335530655797955	0.12553474535889	2.22814498933902	Stat3;Mrps21;Mrps2;Cyb5r3;Sirt5;Ndufaf5;Hccs;Mrps7;Bdh1;Cps1;Tomm22;Uqcr10;Pmpcb;Mrpl32;Acad9
GO:0005856	cytoskeleton	cellular_component	30	268	1391	20900	0.00367849798765718	0.133060100057973	1.68192109188064	Tyk2;Spef2;Arl8a;Mtss1;Bin3;Flii;Ccdc66;Fam234b;Mvp;Ralbp1;Med28;Rabgap1;Ubr4;Stmn1;Cby1;Erc1;Poc5;Dynll1;Zfyve19;Ssx2ip;Synpo;Cdkl5;Pde6d;Mark2;Mtcl1;Cyld;Itpka;Pard3;Syne2;Rpgr
GO:0001650	fibrillar center	cellular_component	7	268	154	20900	0.00378753358901162	0.133060100057973	3.54477611940298	Nop58;Pex14;Sumo1;Top1;Ddx46;Plrg1;Jazf1
GO:0034237	protein kinase A regulatory subunit binding	molecular_function	3	268	25	20900	0.00389189831934441	0.133060100057973	9.35820895522388	Ryr2;Akap8l;Arfgef1
GO:0045821	positive regulation of glycolytic process	biological_process	3	268	25	20900	0.00389189831934441	0.133060100057973	9.35820895522388	Rptor;Zbtb20;Gapdhs
GO:0071276	cellular response to cadmium ion	biological_process	3	268	25	20900	0.00389189831934441	0.133060100057973	9.35820895522388	Sox2;Sumo1;Daxx
GO:0000398	mRNA splicing, via spliceosome	biological_process	7	268	155	20900	0.00392435318143329	0.133060100057973	3.52191	Txnl4a;U2af1;Ddx46;Prpf3;Rbm5;Plrg1;Cdc40
GO:0005654	nucleoplasm	cellular_component	60	268	3357	20900	0.00400038991379108	0.13355147866041	1.39383511397436	Nup43;Stat3;Sde2;Txnl4a;Vrk1;Polr2l;Rptor;Flii;Zbtb20;Tbrg1;Nop58;Hmgn1;Trim11;Ccdc86;Gon7;Brap;Ralbp1;Sox2;Saal1;Med28;Nqo2;Ubr4;Rnf2;Exosc4;Meaf6;Scp2;Rimoc1;U2af1;Uchl1;Sumo1;Psme3;Fmr1;Dnajb6;Poc5;Top1;Tial1;Prpf3;Rbm24;Cdk12;Rbm5;Plrg1;Nfrkb;Cdkl5;Pttg1ip;Mark2;Smad2;Gatad2a;Rbm15b;Mef2d;Qrich1;Cdc40;Synpo2;Mocs2;Jazf1;Daxx;Ergic1;Smad3;Faf1;Arfgef1;Atf1
GO:0016868	intramolecular transferase activity, phosphotransferases	molecular_function	2	268	8	20900	0.00435897209494639	0.136382051771057	19.4962686567164	Pgm3;Bpgm
GO:0034098	VCP-NPL4-UFD1 AAA ATPase complex	cellular_component	2	268	8	20900	0.00435897209494639	0.136382051771057	19.4962686567164	Nploc4;Faf1
GO:0060397	growth hormone receptor signaling pathway via JAK-STAT	biological_process	2	268	8	20900	0.00435897209494639	0.136382051771057	19.4962686567164	Tyk2;Stat3
GO:0071144	heteromeric SMAD protein complex	cellular_component	2	268	8	20900	0.00435897209494639	0.136382051771057	19.4962686567164	Smad2;Smad3
GO:0016829	lyase activity	molecular_function	7	268	159	20900	0.00450945827353075	0.136382051771057	3.43330517225195	Ggact;Gmds;Hsd17b4;Pck2;Hccs;Csad;Mgst3
GO:0010494	cytoplasmic stress granule	cellular_component	5	268	84	20900	0.00452511876844061	0.136382051771057	4.64196872778962	Rptor;Fmr1;Eif4g1;Tial1;Ythdf3
GO:0043087	regulation of GTPase activity	biological_process	5	268	84	20900	0.00452511876844061	0.136382051771057	4.64196872778962	Plxna2;Ralbp1;Rabgap1;Plxnd1;Arhgap12
GO:0016491	oxidoreductase activity	molecular_function	16	268	598	20900	0.00468115268223286	0.139152072882812	2.08655718065192	Prdx4;Hpd;Sardh;Kcnab1;Cyb5r3;Hsd17b4;Cyp4a12b;Ndufaf5;Nqo2;Fto;Bdh1;Egln1;Gapdhs;Gpx7;Mgst3;Acad9
GO:0004602	glutathione peroxidase activity	molecular_function	3	268	27	20900	0.00485707537783403	0.140531380931998	8.66500829187396	Gsta2;Gpx7;Mgst3
GO:0005790	smooth endoplasmic reticulum	cellular_component	3	268	27	20900	0.00485707537783403	0.140531380931998	8.66500829187396	Prdx4;Ryr2;Jph4
GO:0008289	lipid binding	molecular_function	11	268	345	20900	0.00516528348325116	0.14187031600765	2.48648064027688	Bin3;Acbd6;Golph3l;Scp2;Rph3a;Zfyve19;Mark2;Pard3;Obscn;Cd55;Rbp2
GO:0030674	protein-macromolecule adaptor activity	molecular_function	6	268	124	20900	0.00532756749608596	0.14187031600765	3.77347135291286	Jchain;Rptor;Trim11;Pex14;Gatad2a;Synpo2
GO:1902017	regulation of cilium assembly	biological_process	3	268	28	20900	0.00538895433487798	0.14187031600765	8.35554371002132	Cdkl5;Cyld;Syne2
GO:0000381	regulation of alternative mRNA splicing, via spliceosome	biological_process	4	268	55	20900	0.00540019381541472	0.14187031600765	5.67164179104478	Fmr1;Rbm24;Rbm5;Rbm15b
GO:0051082	unfolded protein binding	molecular_function	5	268	88	20900	0.00551057163283256	0.14187031600765	4.43097014925373	Serpinh1;Dnajb6;Nudcd3;Hspa1l;Clgn
GO:0000408	EKC/KEOPS complex	cellular_component	2	268	9	20900	0.00555713219384803	0.14187031600765	17.3300165837479	Tprkb;Gon7
GO:0002116	semaphorin receptor complex	cellular_component	2	268	9	20900	0.00555713219384803	0.14187031600765	17.3300165837479	Plxna2;Plxnd1
GO:0007215	glutamate receptor signaling pathway	biological_process	2	268	9	20900	0.00555713219384803	0.14187031600765	17.3300165837479	Fmr1;Kcnb1
GO:0048170	positive regulation of long-term neuronal synaptic plasticity	biological_process	2	268	9	20900	0.00555713219384803	0.14187031600765	17.3300165837479	Fmr1;Shank3
GO:2000766	negative regulation of cytoplasmic translation	biological_process	2	268	9	20900	0.00555713219384803	0.14187031600765	17.3300165837479	Fmr1;Rbm24
GO:0005782	peroxisomal matrix	cellular_component	3	268	29	20900	0.00595447463203453	0.146831931267215	8.06742151312403	Agps;Hsd17b4;Scp2
GO:0035925	mRNA 3'-UTR AU-rich region binding	molecular_function	3	268	29	20900	0.00595447463203453	0.146831931267215	8.06742151312403	Exosc4;Tial1;Rbm24
GO:0098992	neuronal dense core vesicle	cellular_component	3	268	29	20900	0.00595447463203453	0.146831931267215	8.06742151312403	Sst;Slc18a2;Dvl1
GO:0030424	axon	cellular_component	13	268	455	20900	0.00613767703363022	0.149648979359299	2.22814498933902	Nog;Kcnab1;Maco1;Uchl1;Fmr1;Igsf8;Ptprk;Synpo;Plxnd1;Kcnb1;Slc18a2;Scn8a;Dvl1
GO:0032026	response to magnesium ion	biological_process	2	268	10	20900	0.00688789944026165	0.154090121498637	15.5970149253731	Enpp1;Ryr2
GO:0033146	regulation of intracellular estrogen receptor signaling pathway	biological_process	2	268	10	20900	0.00688789944026165	0.154090121498637	15.5970149253731	Ufl1;Uba5
GO:0038092	nodal signaling pathway	biological_process	2	268	10	20900	0.00688789944026165	0.154090121498637	15.5970149253731	Smad2;Smad3
GO:0060039	pericardium development	biological_process	2	268	10	20900	0.00688789944026165	0.154090121498637	15.5970149253731	Smad2;Smad3
GO:0060541	respiratory system development	biological_process	2	268	10	20900	0.00688789944026165	0.154090121498637	15.5970149253731	Spef2;Speg
GO:0060856	establishment of blood-brain barrier	biological_process	2	268	10	20900	0.00688789944026165	0.154090121498637	15.5970149253731	Bpgm;Lsr
GO:0140928	inhibition of non-skeletal tissue mineralization	biological_process	2	268	10	20900	0.00688789944026165	0.154090121498637	15.5970149253731	Enpp1;Atf1
GO:1900454	positive regulation of long-term synaptic depression	biological_process	2	268	10	20900	0.00688789944026165	0.154090121498637	15.5970149253731	Fmr1;Kcnb1
GO:0032543	mitochondrial translation	biological_process	5	268	94	20900	0.00725933588631645	0.159875957867051	4.14814226738647	Mrps21;Gatb;Mrps2;Mrps7;Mrpl32
GO:0030154	cell differentiation	biological_process	22	268	976	20900	0.00760592817930808	0.159875957867051	1.75786028872033	Tyk2;Stat3;Nog;Spef2;Dlx6;Sox2;Dab1;Ccdc136;Stmn1;Cby1;Speg;Rbm24;Itsn2;Mark2;Smad2;Hspa1l;Mef2d;Pard3;Obscn;Smad3;Clgn;Tfip11
GO:0043005	neuron projection	cellular_component	11	268	364	20900	0.00761010887238848	0.159875957867051	2.35669181564704	Ufl1;Cx3cl1;Maco1;Stmn1;Fmr1;Rph3a;Shank3;Shank2;Kcnb1;Slc30a3;Dvl1
GO:0005763	mitochondrial small ribosomal subunit	cellular_component	3	268	32	20900	0.00785806259875346	0.159875957867051	7.31110074626866	Mrps21;Mrps2;Mrps7
GO:0043130	ubiquitin binding	molecular_function	5	268	97	20900	0.00826457014154971	0.159875957867051	4.0198492075704	Nploc4;Tom1l1;Uchl1;Smad3;Faf1
GO:0005845	mRNA cap binding complex	cellular_component	2	268	11	20900	0.00834770177471377	0.159875957867051	14.1791044776119	Fmr1;Eif4e2
GO:0010960	magnesium ion homeostasis	biological_process	2	268	11	20900	0.00834770177471377	0.159875957867051	14.1791044776119	Mtss1;Enpp1
GO:0018401	peptidyl-proline hydroxylation to 4-hydroxy-L-proline	biological_process	2	268	11	20900	0.00834770177471377	0.159875957867051	14.1791044776119	Prdx4;Egln1
GO:0021879	forebrain neuron differentiation	biological_process	2	268	11	20900	0.00834770177471377	0.159875957867051	14.1791044776119	Lhx8;Sox2
GO:0048617	embryonic foregut morphogenesis	biological_process	2	268	11	20900	0.00834770177471377	0.159875957867051	14.1791044776119	Smad2;Smad3
GO:0070410	co-SMAD binding	molecular_function	2	268	11	20900	0.00834770177471377	0.159875957867051	14.1791044776119	Smad2;Smad3
GO:0098919	structural constituent of postsynaptic density	molecular_function	2	268	11	20900	0.00834770177471377	0.159875957867051	14.1791044776119	Shank3;Shank2
GO:1902260	negative regulation of delayed rectifier potassium channel activity	biological_process	2	268	11	20900	0.00834770177471377	0.159875957867051	14.1791044776119	Kcnab1;Sumo1
GO:1990247	N6-methyladenosine-containing RNA binding	molecular_function	2	268	11	20900	0.00834770177471377	0.159875957867051	14.1791044776119	Fmr1;Ythdf3
GO:2000145	regulation of cell motility	biological_process	2	268	11	20900	0.00834770177471377	0.159875957867051	14.1791044776119	Ssx2ip;Igsf8
GO:2000637	positive regulation of miRNA-mediated gene silencing	biological_process	2	268	11	20900	0.00834770177471377	0.159875957867051	14.1791044776119	Fmr1;Tial1
GO:0042995	cell projection	cellular_component	26	268	1228	20900	0.00845876244949388	0.159875957867051	1.6511497885167	Spef2;Arl8a;Kcnip1;Enpp1;Cx3cl1;Ccdc66;Adam15;Cby1;Erc1;Fmr1;Rph3a;Kctd12;Ssx2ip;Synpo;Shank3;Shank2;Plxnd1;Cdkl5;Pde6d;Mark2;Plcg1;Kcnb1;Slc18a2;Cyld;Scn8a;Rpgr
GO:0016853	isomerase activity	molecular_function	6	268	137	20900	0.00855266016057041	0.159875957867051	3.4154047281839	Gnpda1;Pgm3;Hsd17b4;Bpgm;Top1;Creld2
GO:0032418	lysosome localization	biological_process	3	268	33	20900	0.00856314230897909	0.159875957867051	7.08955223880597	Fam98a;Snapin;Vps33a
GO:0001649	osteoblast differentiation	biological_process	5	268	98	20900	0.00862004012462899	0.159875957867051	3.97883033810539	Nog;Enpp1;Sox2;Mef2d;Smad3
GO:0008180	COP9 signalosome	cellular_component	3	268	34	20900	0.00930417920203952	0.170913463141648	6.88103599648815	Dynll1;Plcg1;Hspa1l
GO:0036064	ciliary basal body	cellular_component	7	268	183	20900	0.00950172673415218	0.170913463141648	2.98303564146481	Ccdc66;Cby1;Erc1;Ssx2ip;Cdkl5;Cyld;Rpgr
GO:0060291	long-term synaptic potentiation	biological_process	4	268	65	20900	0.00970732863539364	0.170913463141648	4.79908151549943	Nog;Enpp1;Shank3;Shank2
GO:0006091	generation of precursor metabolites and energy	biological_process	2	268	12	20900	0.00993303634782626	0.170913463141648	12.9975124378109	Gnpda1;Enpp1
GO:0017154	semaphorin receptor activity	molecular_function	2	268	12	20900	0.00993303634782626	0.170913463141648	12.9975124378109	Plxna2;Plxnd1
GO:0030126	COPI vesicle coat	cellular_component	2	268	12	20900	0.00993303634782626	0.170913463141648	12.9975124378109	Arcn1;Copg2
GO:0031664	regulation of lipopolysaccharide-mediated signaling pathway	biological_process	2	268	12	20900	0.00993303634782626	0.170913463141648	12.9975124378109	Cx3cl1;Cd55
GO:0031953	negative regulation of protein autophosphorylation	biological_process	2	268	12	20900	0.00993303634782626	0.170913463141648	12.9975124378109	Enpp1;Mvp
GO:0061626	pharyngeal arch artery morphogenesis	biological_process	2	268	12	20900	0.00993303634782626	0.170913463141648	12.9975124378109	Nog;Folr1
GO:0040014	regulation of multicellular organism growth	biological_process	3	268	35	20900	0.0100815314664198	0.170913463141648	6.68443496801706	Stat3;Fto;Daxx
GO:0046540	U4/U6 x U5 tri-snRNP complex	cellular_component	3	268	35	20900	0.0100815314664198	0.170913463141648	6.68443496801706	Prpf18;Txnl4a;Prpf3
GO:0048167	regulation of synaptic plasticity	biological_process	4	268	66	20900	0.0102318200206119	0.172116662362231	4.72636815920398	Erc1;Shank3;Jph4;Itpka
GO:1990904	ribonucleoprotein complex	cellular_component	11	268	381	20900	0.0104888495491961	0.175083104013504	2.25153758765229	Mrps21;Nop58;Mphosph10;Mrps2;Mvp;Mrps7;Akap8l;Srsf4;Fmr1;Tial1;Mrpl32
GO:0098685	Schaffer collateral - CA1 synapse	cellular_component	6	268	144	20900	0.0107758917237303	0.178501412522861	3.24937810945274	Stat3;Ralbp1;Fmr1;Synpo;Plcg1;Dvl1
GO:0060999	positive regulation of dendritic spine development	biological_process	3	268	36	20900	0.0108955247168511	0.179115822996718	6.49875621890547	Fmr1;Shank3;Cdkl5
GO:0014069	postsynaptic density	cellular_component	9	268	283	20900	0.0111178556822794	0.181396592710875	2.48009071251516	Stat3;Erc1;Egln1;Fmr1;Cap2;Shank3;Shank2;Rps27;Dvl1
GO:0008344	adult locomotory behavior	biological_process	4	268	68	20900	0.0113350620212567	0.183560332732292	4.5873573309921	Enpp1;Shank2;Arcn1;Fgf12
GO:0032367	intracellular cholesterol transport	biological_process	2	268	13	20900	0.0116404683435816	0.184708717219395	11.9977037887486	Scp2;Npc2
GO:0097542	ciliary tip	cellular_component	2	268	13	20900	0.0116404683435816	0.184708717219395	11.9977037887486	Cdkl5;Cyld
GO:0001958	endochondral ossification	biological_process	3	268	37	20900	0.0117464529844592	0.184708717219395	6.32311415893505	Enpp1;Nab1;Mef2d
GO:0015459	potassium channel regulator activity	molecular_function	3	268	37	20900	0.0117464529844592	0.184708717219395	6.32311415893505	Kcnip1;Kcnab1;Sumo1
GO:0043022	ribosome binding	molecular_function	4	268	70	20900	0.0125120817755432	0.193849349491923	4.45628997867804	Fmr1;Eif2a;Ythdf3;Sec61g
GO:0050660	flavin adenine dinucleotide binding	molecular_function	4	268	70	20900	0.0125120817755432	0.193849349491923	4.45628997867804	Sardh;Agps;Cyb5r3;Acad9
GO:0006417	regulation of translation	biological_process	6	268	149	20900	0.0125957411421019	0.193849349491923	3.14033857557848	Fmr1;Eif4g1;Eif4g3;Eif2a;Rbm24;Eif4e2
GO:0042274	ribosomal small subunit biogenesis	biological_process	4	268	71	20900	0.0131287704977567	0.19882095052183	4.39352533109102	Nop58;Mphosph10;Rps27;Nat10
GO:0000340	RNA 7-methylguanosine cap binding	molecular_function	2	268	14	20900	0.0134666298212077	0.19882095052183	11.1407249466951	Fmr1;Eif4e2
GO:0046598	positive regulation of viral entry into host cell	biological_process	2	268	14	20900	0.0134666298212077	0.19882095052183	11.1407249466951	Trim11;Smpd1
GO:0061099	negative regulation of protein tyrosine kinase activity	biological_process	2	268	14	20900	0.0134666298212077	0.19882095052183	11.1407249466951	Mvp;Sh3bp5l
GO:0072384	organelle transport along microtubule	biological_process	2	268	14	20900	0.0134666298212077	0.19882095052183	11.1407249466951	Snapin;Copg2
GO:0061629	RNA polymerase II-specific DNA-binding transcription factor binding	molecular_function	7	268	196	20900	0.0134806048103252	0.19882095052183	2.78518123667377	Stat3;Sox2;Smad2;Bex2;Mef2d;Daxx;Smad3
GO:0015030	Cajal body	cellular_component	3	268	39	20900	0.0135601385609359	0.19882095052183	5.99885189437428	Nop58;Fmr1;Prpf3
GO:0008076	voltage-gated potassium channel complex	cellular_component	4	268	72	20900	0.0137645049330848	0.199126504698627	4.33250414593698	Kcnip1;Kcnab1;Sumo1;Kcnb1
GO:0035019	somatic stem cell population maintenance	biological_process	4	268	72	20900	0.0137645049330848	0.199126504698627	4.33250414593698	Stat3;Nog;Sox2;Med28
GO:0016328	lateral plasma membrane	cellular_component	4	268	73	20900	0.0144194715546772	0.205413589200491	4.27315477407483	Mark2;Kcnb1;Mtcl1;Dvl1
GO:0016747	acyltransferase activity, transferring groups other than amino-acyl groups	molecular_function	3	268	40	20900	0.0145233346118629	0.205413589200491	5.84888059701492	Scp2;Nat10;Naa30
GO:0019899	enzyme binding	molecular_function	12	268	456	20900	0.0151388741579239	0.205413589200491	2.05223880597015	Ryr2;Gcsh;Luc7l2;Sumo1;Egln1;Dynll1;Npc2;Slc18a2;Mef2d;Dvl1;Daxx;Smad3
GO:0030334	regulation of cell migration	biological_process	5	268	113	20900	0.0152827454342307	0.205413589200491	3.45066701888786	Plxna2;Stmn1;Sst;Plxnd1;Abi3
GO:0045202	synapse	cellular_component	19	268	860	20900	0.015394663724491	0.205413589200491	1.72292606733773	Arl8a;Scgn;Maco1;Sparc;Snapin;Erc1;Fmr1;Rph3a;Kctd12;Igsf8;Eif4g3;Synpo;Shank3;Shank2;Rps27;Kcnb1;Slc18a2;Slc30a3;Dvl1
GO:0000028	ribosomal small subunit assembly	biological_process	2	268	15	20900	0.0154082185754012	0.205413589200491	10.3980099502488	Mrps7;Rps27
GO:0005542	folic acid binding	molecular_function	2	268	15	20900	0.0154082185754012	0.205413589200491	10.3980099502488	Sardh;Folr1
GO:0019725	cellular homeostasis	biological_process	2	268	15	20900	0.0154082185754012	0.205413589200491	10.3980099502488	Enpp1;Rhot1
GO:0031083	BLOC-1 complex	cellular_component	2	268	15	20900	0.0154082185754012	0.205413589200491	10.3980099502488	Snapin;Bloc1s3
GO:0043232	intracellular non-membrane-bounded organelle	cellular_component	2	268	15	20900	0.0154082185754012	0.205413589200491	10.3980099502488	Fmr1;Eif4g3
GO:0001707	mesoderm formation	biological_process	3	268	41	20900	0.0155243449902675	0.205413589200491	5.70622497269749	Nog;Smad2;Smad3
GO:0006096	glycolytic process	biological_process	3	268	41	20900	0.0155243449902675	0.205413589200491	5.70622497269749	Enpp1;Bpgm;Gapdhs
GO:0007259	receptor signaling pathway via JAK-STAT	biological_process	3	268	41	20900	0.0155243449902675	0.205413589200491	5.70622497269749	Tyk2;Stat3;Dab1
GO:0007492	endoderm development	biological_process	3	268	41	20900	0.0155243449902675	0.205413589200491	5.70622497269749	Nog;Smad2;Smad3
GO:0003676	nucleic acid binding	molecular_function	13	268	514	20900	0.0158086369123139	0.207907527877097	1.9723851559324	Enpp1;Brap;Rexo2;U2af1;Srsf4;Fmr1;Tial1;Ddx46;Rbm24;Rbm5;Ptbp2;Rbm15b;Tfip11
GO:0005085	guanyl-nucleotide exchange factor activity	molecular_function	7	268	203	20900	0.0160595935160284	0.209935650179407	2.68914050437468	Pcp2;Sh3bp5l;Itsn2;Dock9;Obscn;Rpgr;Arfgef1
GO:0005635	nuclear envelope	cellular_component	7	268	204	20900	0.0164546695557529	0.210189497974685	2.67595844307872	Nup43;Ryr2;Rbm15b;Ipo8;Syne2;Mgst3;Faf1
GO:0031072	heat shock protein binding	molecular_function	4	268	76	20900	0.0165015281984413	0.210189497974685	4.1044776119403	Dnajb6;Hspa1l;Slc18a2;Faf1
GO:0006890	retrograde vesicle-mediated transport, Golgi to endoplasmic reticulum	biological_process	3	268	42	20900	0.0165633198864844	0.210189497974685	5.57036247334755	Golph3l;Arcn1;Ergic1
GO:0050905	neuromuscular process	biological_process	3	268	42	20900	0.0165633198864844	0.210189497974685	5.57036247334755	Uba5;Uchl1;Fgf12
GO:1900087	positive regulation of G1/S transition of mitotic cell cycle	biological_process	3	268	42	20900	0.0165633198864844	0.210189497974685	5.57036247334755	Rptor;Eif4g1;Plrg1
GO:0001706	endoderm formation	biological_process	2	268	16	20900	0.0174619970146116	0.210514075120595	9.74813432835821	Nog;Smad2
GO:0005682	U5 snRNP	cellular_component	2	268	16	20900	0.0174619970146116	0.210514075120595	9.74813432835821	Prpf18;Txnl4a
GO:0031404	chloride ion binding	molecular_function	2	268	16	20900	0.0174619970146116	0.210514075120595	9.74813432835821	Nqo2;Amy2a5
GO:0032924	activin receptor signaling pathway	biological_process	2	268	16	20900	0.0174619970146116	0.210514075120595	9.74813432835821	Smad2;Smad3
GO:0034705	potassium channel complex	cellular_component	2	268	16	20900	0.0174619970146116	0.210514075120595	9.74813432835821	Kcnip1;Kcnab1
GO:0045947	negative regulation of translational initiation	biological_process	2	268	16	20900	0.0174619970146116	0.210514075120595	9.74813432835821	Fmr1;Eif4e2
GO:0060042	retina morphogenesis in camera-type eye	biological_process	2	268	16	20900	0.0174619970146116	0.210514075120595	9.74813432835821	Sox2;Rpgr
GO:0070411	I-SMAD binding	molecular_function	2	268	16	20900	0.0174619970146116	0.210514075120595	9.74813432835821	Smad2;Smad3
GO:1902287	semaphorin-plexin signaling pathway involved in axon guidance	biological_process	2	268	16	20900	0.0174619970146116	0.210514075120595	9.74813432835821	Plxna2;Plxnd1
GO:0005844	polysome	cellular_component	3	268	44	20900	0.0187556343266102	0.224860367341128	5.31716417910448	Fmr1;Eif4g1;Naa30
GO:0005160	transforming growth factor beta receptor binding	molecular_function	2	268	17	20900	0.0196247910571138	0.227731532587898	9.1747146619842	Smad2;Smad3
GO:0031103	axon regeneration	biological_process	2	268	17	20900	0.0196247910571138	0.227731532587898	9.1747146619842	Enpp1;Folr1
GO:0035278	miRNA-mediated gene silencing by inhibition of translation	biological_process	2	268	17	20900	0.0196247910571138	0.227731532587898	9.1747146619842	Eif4g1;Eif4e2
GO:0048490	anterograde synaptic vesicle transport	biological_process	2	268	17	20900	0.0196247910571138	0.227731532587898	9.1747146619842	Snapin;Bloc1s3
GO:0048712	negative regulation of astrocyte differentiation	biological_process	2	268	17	20900	0.0196247910571138	0.227731532587898	9.1747146619842	Nog;Dab1
GO:1900271	regulation of long-term synaptic potentiation	biological_process	2	268	17	20900	0.0196247910571138	0.227731532587898	9.1747146619842	Scgn;Shank3
GO:0071949	FAD binding	molecular_function	3	268	45	20900	0.0199091470879208	0.229802389259511	5.19900497512438	Agps;Cyb5r3;Nqo2
GO:0001657	ureteric bud development	biological_process	3	268	46	20900	0.021100972425654	0.242206827106024	5.08598312783907	Nog;Smad2;Smad3
GO:0043433	negative regulation of DNA-binding transcription factor activity	biological_process	4	268	82	20900	0.0212070493779468	0.242206827106024	3.80414998179833	Rnf2;Pex14;Sumo1;Egln1
GO:0030137	COPI-coated vesicle	cellular_component	2	268	18	20900	0.0218934890445993	0.243510401903475	8.66500829187396	Arcn1;Copg2
GO:0030371	translation repressor activity	molecular_function	2	268	18	20900	0.0218934890445993	0.243510401903475	8.66500829187396	Fmr1;Samd4b
GO:0031091	platelet alpha granule	cellular_component	2	268	18	20900	0.0218934890445993	0.243510401903475	8.66500829187396	Sparc;Stxbp3
GO:0061709	reticulophagy	biological_process	2	268	18	20900	0.0218934890445993	0.243510401903475	8.66500829187396	Ufl1;Uba5
GO:0071625	vocalization behavior	biological_process	2	268	18	20900	0.0218934890445993	0.243510401903475	8.66500829187396	Shank3;Shank2
GO:0032266	phosphatidylinositol-3-phosphate binding	molecular_function	3	268	47	20900	0.0223311382390745	0.243510401903475	4.97777072086377	Zfyve19;Pard3;Obscn
GO:0042789	mRNA transcription by RNA polymerase II	biological_process	3	268	47	20900	0.0223311382390745	0.243510401903475	4.97777072086377	Stat3;Enpp1;Atf1
GO:0044183	protein folding chaperone	molecular_function	3	268	47	20900	0.0223311382390745	0.243510401903475	4.97777072086377	Dnajb6;Hspa1l;Clgn
GO:0071333	cellular response to glucose stimulus	biological_process	3	268	47	20900	0.0223311382390745	0.243510401903475	4.97777072086377	Zbtb20;Pck2;Kcnb1
GO:0008270	zinc ion binding	molecular_function	16	268	715	20900	0.0225733861852891	0.244921240110387	1.7451205510907	Enpp1;Polr2l;Trim11;Brap;Sirt5;Nqo2;Ubr4;Bhmt;Uba5;Rnf2;Smpd1;Rph3a;Shank3;Otud7a;Cyld;Smad3
GO:0045727	positive regulation of translation	biological_process	4	268	84	20900	0.0229400098817419	0.247660803200895	3.7135749822317	Fmr1;Eif4g3;Ythdf3;Nat10
GO:0006376	mRNA splice site recognition	biological_process	2	268	19	20900	0.0242650406730213	0.256854332977835	8.2089552238806	Luc7l2;Ptbp2
GO:0010035	response to inorganic substance	biological_process	2	268	19	20900	0.0242650406730213	0.256854332977835	8.2089552238806	Enpp1;Atf1
GO:0010801	negative regulation of peptidyl-threonine phosphorylation	biological_process	2	268	19	20900	0.0242650406730213	0.256854332977835	8.2089552238806	Eif4g1;Pard3
GO:0098981	cholinergic synapse	cellular_component	2	268	19	20900	0.0242650406730213	0.256854332977835	8.2089552238806	Rph3a;Kcnb1
GO:0017124	SH3 domain binding	molecular_function	5	268	129	20900	0.0254667017945274	0.268265742204488	3.02267731111882	Tom1l1;Adam15;Shank3;Shank2;Abi3
GO:0030073	insulin secretion	biological_process	3	268	50	20900	0.0262516306651921	0.27111266070438	4.67910447761194	Smad2;Slc18a2;Stxbp3
GO:0034504	protein localization to nucleus	biological_process	3	268	50	20900	0.0262516306651921	0.27111266070438	4.67910447761194	Dnajb6;Plrg1;Cdkl5
GO:0042802	identical protein binding	molecular_function	35	268	1951	20900	0.0266096974835892	0.27111266070438	1.39901466526925	Stat3;Gnpda1;Prdx4;Fbxo28;Mtss1;Enpp1;Plxna2;Ryr2;Mvp;Ifit3;Brap;Hsd17b4;Cby1;Rprd1a;Bhmt;Pex14;Scp2;Psme3;Fmr1;Eif4g1;Dnajb6;Dynll1;Cap2;Kctd12;Prpf3;Shank3;Sst;Smad2;Pard3;Abi3;Dvl1;Mocs2;Smad3;Mgst3;Atf1
GO:0044877	protein-containing complex binding	molecular_function	15	268	670	20900	0.0266370772580533	0.27111266070438	1.74593450657162	Nploc4;Nog;Kcnip1;Rptor;Mb21d2;Bhmt;Cps1;Scp2;Dynll1;Rph3a;Top1;Shank3;Vps33a;Stxbp3;Atf1
GO:0033554	cellular response to stress	biological_process	2	268	20	20900	0.0267364559404319	0.27111266070438	7.79850746268657	Prdx4;Bpgm
GO:0035259	nuclear glucocorticoid receptor binding	molecular_function	2	268	20	20900	0.0267364559404319	0.27111266070438	7.79850746268657	Stat3;Smad3
GO:1901379	regulation of potassium ion transmembrane transport	biological_process	2	268	20	20900	0.0267364559404319	0.27111266070438	7.79850746268657	Kcnip1;Kcnab1
GO:1905564	positive regulation of vascular endothelial cell proliferation	biological_process	2	268	20	20900	0.0267364559404319	0.27111266070438	7.79850746268657	Stat3;Plcg1
GO:0030425	dendrite	cellular_component	13	268	554	20900	0.0271440921774154	0.273965953604611	1.82997467535966	Kcnip1;Rptor;Scgn;Sumo1;Fmr1;Ptprk;Synpo;Mark2;Kcnb1;Slc18a2;Scn8a;Dvl1;Acad9
GO:0010507	negative regulation of autophagy	biological_process	3	268	51	20900	0.0276350067050968	0.275287553775217	4.5873573309921	Stat3;Rptor;Eif4g1
GO:0000932	P-body	cellular_component	4	268	89	20900	0.0276405638457478	0.275287553775217	3.50494717424115	Top1;Ythdf3;Samd4b;Eif4e2
GO:0031625	ubiquitin protein ligase binding	molecular_function	9	268	333	20900	0.0284971133788079	0.275287553775217	2.10770471964502	Nploc4;Uchl1;Sumo1;Smad2;Hspa1l;Eif4e2;Daxx;Smad3;Faf1
GO:0042803	protein homodimerization activity	molecular_function	17	268	798	20900	0.0288427273956097	0.275287553775217	1.66133617626155	Jchain;Stat3;Nog;Hpd;Enpp1;Ccdc66;Gsta2;Hsd17b4;Nqo2;Cby1;Uba5;Fmr1;Smim1;Mtcl1;Mef2d;Daxx;Smad3
GO:0000062	fatty-acyl-CoA binding	molecular_function	2	268	21	20900	0.0293048041115553	0.275287553775217	7.4271499644634	Acbd6;Scp2
GO:0002177	manchette	cellular_component	2	268	21	20900	0.0293048041115553	0.275287553775217	7.4271499644634	Spef2;Snapin
GO:0016082	synaptic vesicle priming	biological_process	2	268	21	20900	0.0293048041115553	0.275287553775217	7.4271499644634	Erc1;Rph3a
GO:0021510	spinal cord development	biological_process	2	268	21	20900	0.0293048041115553	0.275287553775217	7.4271499644634	Nog;Enpp1
GO:0042462	eye photoreceptor cell development	biological_process	2	268	21	20900	0.0293048041115553	0.275287553775217	7.4271499644634	Dzank1;Rpgr
GO:0046325	negative regulation of glucose import	biological_process	2	268	21	20900	0.0293048041115553	0.275287553775217	7.4271499644634	Enpp1;Stxbp3
GO:0051481	negative regulation of cytosolic calcium ion concentration	biological_process	2	268	21	20900	0.0293048041115553	0.275287553775217	7.4271499644634	Ryr2;Smad3
GO:0060997	dendritic spine morphogenesis	biological_process	2	268	21	20900	0.0293048041115553	0.275287553775217	7.4271499644634	Shank3;Dvl1
GO:0090543	Flemming body	cellular_component	2	268	21	20900	0.0293048041115553	0.275287553775217	7.4271499644634	Ccdc66;Il16
GO:0099509	regulation of presynaptic cytosolic calcium ion concentration	biological_process	2	268	21	20900	0.0293048041115553	0.275287553775217	7.4271499644634	Scgn;Erc1
GO:0120020	cholesterol transfer activity	molecular_function	2	268	21	20900	0.0293048041115553	0.275287553775217	7.4271499644634	Scp2;Npc2
GO:2000737	negative regulation of stem cell differentiation	biological_process	2	268	21	20900	0.0293048041115553	0.275287553775217	7.4271499644634	Stat3;Cdk12
GO:0004843	cysteine-type deubiquitinase activity	molecular_function	4	268	92	20900	0.0307167312029001	0.287307356509884	3.39065541855938	Uchl1;Otud7a;Cyld;Usp54
GO:0046777	protein autophosphorylation	biological_process	6	268	183	20900	0.0309326241350674	0.288084954390971	2.55688769268412	Vrk1;Csnk1g1;Cdk12;Cdkl5;Mark2;Obscn
GO:0000038	very long-chain fatty acid metabolic process	biological_process	2	268	22	20900	0.0319672126988409	0.288256333015629	7.08955223880597	Hsd17b4;Acsl1
GO:0001674	female germ cell nucleus	cellular_component	2	268	22	20900	0.0319672126988409	0.288256333015629	7.08955223880597	Hmgn1;Lhx8
GO:0030325	adrenal gland development	biological_process	2	268	22	20900	0.0319672126988409	0.288256333015629	7.08955223880597	Smad2;Smad3
GO:0030515	snoRNA binding	molecular_function	2	268	22	20900	0.0319672126988409	0.288256333015629	7.08955223880597	Sde2;Nop58
GO:0035634	response to stilbenoid	biological_process	2	268	22	20900	0.0319672126988409	0.288256333015629	7.08955223880597	Ifit3;Gsta2
GO:0048156	tau protein binding	molecular_function	2	268	22	20900	0.0319672126988409	0.288256333015629	7.08955223880597	Mark2;Smad2
GO:0060292	long-term synaptic depression	biological_process	2	268	22	20900	0.0319672126988409	0.288256333015629	7.08955223880597	Shank3;Shank2
GO:0007416	synapse assembly	biological_process	3	268	54	20900	0.0320137217773118	0.288256333015629	4.33250414593698	Shank3;Shank2;Plxnd1
GO:0007254	JNK cascade	biological_process	3	268	55	20900	0.0335491176212674	0.300832996851861	4.25373134328358	Fgf12;Daxx;Smad3
GO:0005546	phosphatidylinositol-4,5-bisphosphate binding	molecular_function	4	268	95	20900	0.0339868833406397	0.301377120870618	3.28358208955224	Flii;Rph3a;Pard3;Obscn
GO:0007179	transforming growth factor beta receptor signaling pathway	biological_process	4	268	95	20900	0.0339868833406397	0.301377120870618	3.28358208955224	Stat3;Ptprk;Smad2;Smad3
GO:0001508	action potential	biological_process	2	268	23	20900	0.0347208664597486	0.301377120870618	6.78131083711875	Kcnb1;Gna14
GO:0006807	nitrogen compound metabolic process	biological_process	2	268	23	20900	0.0347208664597486	0.301377120870618	6.78131083711875	Enpp1;Cps1
GO:0008139	nuclear localization sequence binding	molecular_function	2	268	23	20900	0.0347208664597486	0.301377120870618	6.78131083711875	Brap;Tnpo1
GO:0016831	carboxy-lyase activity	molecular_function	2	268	23	20900	0.0347208664597486	0.301377120870618	6.78131083711875	Pck2;Csad
GO:0032438	melanosome organization	biological_process	2	268	23	20900	0.0347208664597486	0.301377120870618	6.78131083711875	Snapin;Bloc1s3
GO:0046889	positive regulation of lipid biosynthetic process	biological_process	2	268	23	20900	0.0347208664597486	0.301377120870618	6.78131083711875	Rptor;Zbtb20
GO:0031490	chromatin DNA binding	molecular_function	4	268	96	20900	0.0351202524046648	0.30362927377738	3.24937810945274	Stat3;Sox2;Top1;Smad3
GO:0005777	peroxisome	cellular_component	5	268	141	20900	0.0354259065490412	0.305056417505632	2.76542817825765	Agps;Hsd17b4;Pex14;Scp2;Acsl1
GO:0008013	beta-catenin binding	molecular_function	4	268	97	20900	0.0362753355127558	0.309911330955433	3.21587936605632	Cby1;Ptprk;Dvl1;Smad3
GO:0071013	catalytic step 2 spliceosome	cellular_component	4	268	97	20900	0.0362753355127558	0.309911330955433	3.21587936605632	U2af1;Plrg1;Cdc40;Tfip11
GO:0001741	XY body	cellular_component	2	268	24	20900	0.0375630064100193	0.317166240893937	6.49875621890547	Sumo1;Daxx
GO:0016209	antioxidant activity	molecular_function	2	268	24	20900	0.0375630064100193	0.317166240893937	6.49875621890547	Prdx4;Prxl2a
GO:0046928	regulation of neurotransmitter secretion	biological_process	2	268	24	20900	0.0375630064100193	0.317166240893937	6.49875621890547	Fmr1;Rhot1
GO:0007162	negative regulation of cell adhesion	biological_process	3	268	58	20900	0.0383807455625572	0.318715937497252	4.03371075656202	Plxna2;Dab1;Plxnd1
GO:0034644	cellular response to UV	biological_process	3	268	58	20900	0.0383807455625572	0.318715937497252	4.03371075656202	Sde2;Smpd1;Ptprk
GO:0045668	negative regulation of osteoblast differentiation	biological_process	3	268	58	20900	0.0383807455625572	0.318715937497252	4.03371075656202	Nog;Sox2;Smad3
GO:0007264	small GTPase mediated signal transduction	biological_process	4	268	100	20900	0.039871078927031	0.318715937497252	3.11940298507463	Ralbp1;Dab1;Rhot1;Dock9
GO:0017148	negative regulation of translation	biological_process	4	268	100	20900	0.039871078927031	0.318715937497252	3.11940298507463	Fmr1;Eif2a;Samd4b;Eif4e2
GO:0003151	outflow tract morphogenesis	biological_process	3	268	59	20900	0.0400658462452393	0.318715937497252	3.96534277763724	Nog;Plxnd1;Dvl1
GO:0008543	fibroblast growth factor receptor signaling pathway	biological_process	3	268	59	20900	0.0400658462452393	0.318715937497252	3.96534277763724	Nog;Enpp1;Fgf12
GO:0001676	long-chain fatty acid metabolic process	biological_process	2	268	25	20900	0.0404909288526867	0.318715937497252	6.23880597014925	Acsl1;Acad9
GO:0008610	lipid biosynthetic process	biological_process	2	268	25	20900	0.0404909288526867	0.318715937497252	6.23880597014925	Agps;Acsl1
GO:0042910	xenobiotic transmembrane transporter activity	molecular_function	2	268	25	20900	0.0404909288526867	0.318715937497252	6.23880597014925	Ralbp1;Slc18a2
GO:0044306	neuron projection terminus	cellular_component	2	268	25	20900	0.0404909288526867	0.318715937497252	6.23880597014925	Maco1;Uchl1
GO:0070530	K63-linked polyubiquitin modification-dependent protein binding	molecular_function	2	268	25	20900	0.0404909288526867	0.318715937497252	6.23880597014925	Nploc4;Otud7a
GO:0016192	vesicle-mediated transport	biological_process	7	268	248	20900	0.0413437410446769	0.318715937497252	2.2011916225325	Trappc11;Scfd2;Arcn1;Vps33a;Copg2;Stxbp3;Ergic1
GO:0098686	hippocampal mossy fiber to CA3 synapse	cellular_component	3	268	60	20900	0.041787894861593	0.318715937497252	3.89925373134328	Fmr1;Shank2;Slc30a3
GO:0005741	mitochondrial outer membrane	cellular_component	6	268	198	20900	0.0427695958182876	0.318715937497252	2.36318407960199	Ufl1;Cyb5r3;Tomm22;Rhot1;Acsl1;Mgst3
GO:0001659	temperature homeostasis	biological_process	2	268	26	20900	0.0435019844225934	0.318715937497252	5.99885189437428	Stat3;Fto
GO:0031369	translation initiation factor binding	molecular_function	2	268	26	20900	0.0435019844225934	0.318715937497252	5.99885189437428	Eif3m;Fmr1
GO:0042474	middle ear morphogenesis	biological_process	2	268	26	20900	0.0435019844225934	0.318715937497252	5.99885189437428	Nog;Enpp1
GO:0060339	negative regulation of type I interferon-mediated signaling pathway	biological_process	2	268	26	20900	0.0435019844225934	0.318715937497252	5.99885189437428	Ythdf3;Eif4e2
GO:0070412	R-SMAD binding	molecular_function	2	268	26	20900	0.0435019844225934	0.318715937497252	5.99885189437428	Smad2;Smad3
GO:0001947	heart looping	biological_process	3	268	61	20900	0.0435466719289771	0.318715937497252	3.83533153902618	Folr1;Dvl1;Smad3
GO:0007030	Golgi organization	biological_process	4	268	103	20900	0.0436627595299534	0.318715937497252	3.02854658745109	Nploc4;Trappc11;Golph3l;Arfgef1
GO:0006364	rRNA processing	biological_process	5	268	151	20900	0.0453354647347349	0.318715937497252	2.58228723930019	Mphosph10;Exosc4;Rps27;Nat10;Utp14a
GO:0005158	insulin receptor binding	molecular_function	2	268	27	20900	0.0465935771461742	0.318715937497252	5.77667219458264	Enpp1;Plcg1
GO:0006479	protein methylation	biological_process	2	268	27	20900	0.0465935771461742	0.318715937497252	5.77667219458264	Fam98a;Bhmt
GO:0019933	cAMP-mediated signaling	biological_process	2	268	27	20900	0.0465935771461742	0.318715937497252	5.77667219458264	Cap2;Atf1
GO:0023019	signal transduction involved in regulation of gene expression	biological_process	2	268	27	20900	0.0465935771461742	0.318715937497252	5.77667219458264	Smad2;Smad3
GO:0034063	stress granule assembly	biological_process	2	268	27	20900	0.0465935771461742	0.318715937497252	5.77667219458264	Fmr1;Ythdf3
GO:0048854	brain morphogenesis	biological_process	2	268	27	20900	0.0465935771461742	0.318715937497252	5.77667219458264	Spef2;Shank3
GO:0050678	regulation of epithelial cell proliferation	biological_process	2	268	27	20900	0.0465935771461742	0.318715937497252	5.77667219458264	Hmgn1;Smad3
GO:0004693	cyclin-dependent protein serine/threonine kinase activity	molecular_function	2	268	28	20900	0.0497631635162739	0.318715937497252	5.57036247334755	Cdk12;Cdkl5
GO:0005868	cytoplasmic dynein complex	cellular_component	2	268	28	20900	0.0497631635162739	0.318715937497252	5.57036247334755	Dynll1;Nudcd3
GO:0009880	embryonic pattern specification	biological_process	2	268	28	20900	0.0497631635162739	0.318715937497252	5.57036247334755	Smad2;Smad3
GO:0070536	protein K63-linked deubiquitination	biological_process	2	268	28	20900	0.0497631635162739	0.318715937497252	5.57036247334755	Otud7a;Cyld
GO:0006606	protein import into nucleus	biological_process	4	268	108	20900	0.0504170868526963	0.318715937497252	2.88833609729132	Stat3;Tnpo1;Pttg1ip;Ipo8
GO:0003723	RNA binding	molecular_function	17	268	857	20900	0.0506010649543142	0.318715937497252	1.54696180706735	Sde2;Exosc4;U2af1;Srsf4;Fmr1;Eif4g1;Tial1;Ddx46;Eif4g3;Rbm24;Rbm5;Ptbp2;Rps27;Rbm15b;Ythdf3;Samd4b;Eif4e2
GO:0000775	chromosome, centromeric region	cellular_component	5	268	157	20900	0.0519999413805149	0.318715937497252	2.48360110276642	Nup43;Fbxo28;Meaf6;Fmr1;Daxx
GO:0005518	collagen binding	molecular_function	3	268	66	20900	0.0528829128268416	0.318715937497252	3.54477611940298	Sparc;Serpinh1;Smad3
GO:0048708	astrocyte differentiation	biological_process	2	268	29	20900	0.0530082515817731	0.318715937497252	5.37828100874936	Stat3;Dab1
GO:0050840	extracellular matrix binding	molecular_function	2	268	29	20900	0.0530082515817731	0.318715937497252	5.37828100874936	Sparc;Ssc5d
GO:0042254	ribosome biogenesis	biological_process	4	268	111	20900	0.054729430543125	0.318715937497252	2.81027295952669	Sde2;Nop58;Mphosph10;Utp14a
GO:0005543	phospholipid binding	molecular_function	4	268	112	20900	0.0562099168724714	0.318715937497252	2.78518123667377	Mtss1;Dab1;Bdh1;Cps1
GO:0006888	endoplasmic reticulum to Golgi vesicle-mediated transport	biological_process	4	268	112	20900	0.0562099168724714	0.318715937497252	2.78518123667377	Trappc11;Arcn1;Copg2;Ergic1
GO:0006904	vesicle docking involved in exocytosis	biological_process	2	268	30	20900	0.0563264000517943	0.318715937497252	5.19900497512438	Kcnb1;Stxbp3
GO:0072344	rescue of stalled ribosome	biological_process	2	268	30	20900	0.0563264000517943	0.318715937497252	5.19900497512438	Tcf25;Eif4e2
GO:0090314	positive regulation of protein targeting to membrane	biological_process	2	268	30	20900	0.0563264000517943	0.318715937497252	5.19900497512438	Kcnb1;Mtcl1
GO:0005813	centrosome	cellular_component	12	268	558	20900	0.0569248764496085	0.318715937497252	1.67709837907238	Ccdc66;Ubr4;Erc1;Poc5;Dynll1;Zfyve19;Itsn2;Cdkl5;Dzank1;Slc18a2;Cyld;Rpgr
GO:0001701	in utero embryonic development	biological_process	8	268	324	20900	0.0581917991981876	0.318715937497252	1.92555739819421	Nog;Mtss1;Speg;Plcg1;Smad2;Gatad2a;Eif4e2;Smad3
GO:0003735	structural constituent of ribosome	molecular_function	5	268	163	20900	0.0592071225246676	0.318715937497252	2.39218020327809	Mrps21;Mrps2;Mrps7;Mrpl32;Rps27
GO:0006887	exocytosis	biological_process	4	268	114	20900	0.0592351123728315	0.318715937497252	2.7363184079602	Snapin;Rph3a;Kcnb1;Stxbp3
GO:0007269	neurotransmitter secretion	biological_process	2	268	31	20900	0.0597152174142672	0.318715937497252	5.03129513721714	Dvl1;Stxbp3
GO:0015908	fatty acid transport	biological_process	2	268	31	20900	0.0597152174142672	0.318715937497252	5.03129513721714	Acsl1;Rbp2
GO:0043393	regulation of protein binding	biological_process	2	268	31	20900	0.0597152174142672	0.318715937497252	5.03129513721714	Snapin;Cyld
GO:0140693	molecular condensate scaffold activity	molecular_function	2	268	31	20900	0.0597152174142672	0.318715937497252	5.03129513721714	Fmr1;Daxx
GO:0005730	nucleolus	cellular_component	16	268	813	20900	0.0600660542722908	0.318715937497252	1.53476161627288	Vrk1;Nop58;Mphosph10;Ccdc86;Gon7;Cps1;Exosc4;Meaf6;Rexo2;Sumo1;Fmr1;Top1;Nat10;Arfgef1;Tfip11;Utp14a
GO:0030426	growth cone	cellular_component	5	268	164	20900	0.0604610711001883	0.318715937497252	2.37759373862395	Fmr1;Shank2;Ptbp2;Copg2;Dvl1
GO:0005793	endoplasmic reticulum-Golgi intermediate compartment	cellular_component	3	268	70	20900	0.0609861424687692	0.318715937497252	3.34221748400853	Serpinh1;Copg2;Ergic1
GO:0007612	learning	biological_process	3	268	70	20900	0.0609861424687692	0.318715937497252	3.34221748400853	Shank3;Jph4;Shank2
GO:0010467	gene expression	biological_process	6	268	217	20900	0.0613800031991159	0.318715937497252	2.15626934452163	Stat3;Enpp1;Sox2;Rnf2;Shank3;Npc2
GO:0046872	metal ion binding	molecular_function	51	268	3223	20900	0.0621369256607915	0.318715937497252	1.23401762518466	Nploc4;Kcnip1;Hpd;Enpp1;Polr2l;Zbtb20;Scgn;Trim11;Pgm3;Cmc1;Mob1b;Lhx8;Nt5dc3;Brap;Sirt5;Pck2;Adam15;Cyp4a12b;Nqo2;Hccs;Ubr4;Fto;Sparc;Cps1;Uba5;Rnf2;Atp11b;Smpd1;Akap8l;Rexo2;U2af1;Egln1;Rph3a;Mob4;Zfyve19;Pmpcb;Rhot1;Rbm5;Itsn2;Mark2;Otud7a;Plcg1;Smad2;Gna14;Dzank1;Gatad2a;Cyld;Slc30a3;Obscn;Jazf1;Smad3
GO:0019904	protein domain specific binding	molecular_function	8	268	329	20900	0.0624696440916641	0.318715937497252	1.8962936079481	Trim11;Kcnab1;Fmr1;Dynll1;Top1;Ssx2ip;Plxnd1;Faf1
GO:0001842	neural fold formation	biological_process	1	268	5	20900	0.062497325126446	0.318715937497252	15.5970149253731	Gatad2a
GO:0002183	cytoplasmic translational initiation	biological_process	1	268	5	20900	0.062497325126446	0.318715937497252	15.5970149253731	Eif3m
GO:0002520	immune system development	biological_process	1	268	5	20900	0.062497325126446	0.318715937497252	15.5970149253731	Smad3
GO:0003220	left ventricular cardiac muscle tissue morphogenesis	biological_process	1	268	5	20900	0.062497325126446	0.318715937497252	15.5970149253731	Ryr2
GO:0003383	apical constriction	biological_process	1	268	5	20900	0.062497325126446	0.318715937497252	15.5970149253731	Pard3
GO:0003857	3-hydroxyacyl-CoA dehydrogenase activity	molecular_function	1	268	5	20900	0.062497325126446	0.318715937497252	15.5970149253731	Hsd17b4
GO:0004464	leukotriene-C4 synthase activity	molecular_function	1	268	5	20900	0.062497325126446	0.318715937497252	15.5970149253731	Mgst3
GO:0005095	GTPase inhibitor activity	molecular_function	1	268	5	20900	0.062497325126446	0.318715937497252	15.5970149253731	Pde6d
GO:0005275	amine transmembrane transporter activity	molecular_function	1	268	5	20900	0.062497325126446	0.318715937497252	15.5970149253731	Slc18a2
GO:0006627	protein processing involved in protein targeting to mitochondrion	biological_process	1	268	5	20900	0.062497325126446	0.318715937497252	15.5970149253731	Pmpcb
GO:0007253	cytoplasmic sequestering of NF-kappaB	biological_process	1	268	5	20900	0.062497325126446	0.318715937497252	15.5970149253731	Faf1
GO:0009249	protein lipoylation	biological_process	1	268	5	20900	0.062497325126446	0.318715937497252	15.5970149253731	Gcsh
GO:0009838	abscission	biological_process	1	268	5	20900	0.062497325126446	0.318715937497252	15.5970149253731	Zfyve19
GO:0010593	negative regulation of lamellipodium assembly	biological_process	1	268	5	20900	0.062497325126446	0.318715937497252	15.5970149253731	Abi3
GO:0010694	positive regulation of alkaline phosphatase activity	biological_process	1	268	5	20900	0.062497325126446	0.318715937497252	15.5970149253731	Smad3
GO:0010878	cholesterol storage	biological_process	1	268	5	20900	0.062497325126446	0.318715937497252	15.5970149253731	Npc2
GO:0010893	positive regulation of steroid biosynthetic process	biological_process	1	268	5	20900	0.062497325126446	0.318715937497252	15.5970149253731	Scp2
GO:0015884	folic acid transport	biological_process	1	268	5	20900	0.062497325126446	0.318715937497252	15.5970149253731	Folr1
GO:0017076	purine nucleotide binding	molecular_function	1	268	5	20900	0.062497325126446	0.318715937497252	15.5970149253731	Pck2
GO:0022417	protein maturation by protein folding	biological_process	1	268	5	20900	0.062497325126446	0.318715937497252	15.5970149253731	Prdx4
GO:0022615	protein to membrane docking	biological_process	1	268	5	20900	0.062497325126446	0.318715937497252	15.5970149253731	Stxbp3
GO:0030867	rough endoplasmic reticulum membrane	cellular_component	1	268	5	20900	0.062497325126446	0.318715937497252	15.5970149253731	Maco1
GO:0032366	intracellular sterol transport	biological_process	1	268	5	20900	0.062497325126446	0.318715937497252	15.5970149253731	Npc2
GO:0032677	regulation of interleukin-8 production	biological_process	1	268	5	20900	0.062497325126446	0.318715937497252	15.5970149253731	Ssc5d
GO:0032914	positive regulation of transforming growth factor beta1 production	biological_process	1	268	5	20900	0.062497325126446	0.318715937497252	15.5970149253731	Cx3cl1
GO:0032970	regulation of actin filament-based process	biological_process	1	268	5	20900	0.062497325126446	0.318715937497252	15.5970149253731	Pard3
GO:0033592	RNA strand annealing activity	molecular_function	1	268	5	20900	0.062497325126446	0.318715937497252	15.5970149253731	Fmr1
GO:0033605	positive regulation of catecholamine secretion	biological_process	1	268	5	20900	0.062497325126446	0.318715937497252	15.5970149253731	Kcnb1
GO:0035515	oxidative RNA demethylase activity	molecular_function	1	268	5	20900	0.062497325126446	0.318715937497252	15.5970149253731	Fto
GO:0035516	oxidative DNA demethylase activity	molecular_function	1	268	5	20900	0.062497325126446	0.318715937497252	15.5970149253731	Fto
GO:0036019	endolysosome	cellular_component	1	268	5	20900	0.062497325126446	0.318715937497252	15.5970149253731	Smpd1
GO:0036042	long-chain fatty acyl-CoA binding	molecular_function	1	268	5	20900	0.062497325126446	0.318715937497252	15.5970149253731	Scp2
GO:0036493	positive regulation of translation in response to endoplasmic reticulum stress	biological_process	1	268	5	20900	0.062497325126446	0.318715937497252	15.5970149253731	Eif4g1
GO:0044388	small protein activating enzyme binding	molecular_function	1	268	5	20900	0.062497325126446	0.318715937497252	15.5970149253731	Sumo1
GO:0045759	negative regulation of action potential	biological_process	1	268	5	20900	0.062497325126446	0.318715937497252	15.5970149253731	Sumo1
GO:0048254	snoRNA localization	biological_process	1	268	5	20900	0.062497325126446	0.318715937497252	15.5970149253731	Nop58
GO:0048597	post-embryonic camera-type eye morphogenesis	biological_process	1	268	5	20900	0.062497325126446	0.318715937497252	15.5970149253731	Hmgn1
GO:0048763	calcium-induced calcium release activity	molecular_function	1	268	5	20900	0.062497325126446	0.318715937497252	15.5970149253731	Ryr2
GO:0050421	nitrite reductase (NO-forming) activity	molecular_function	1	268	5	20900	0.062497325126446	0.318715937497252	15.5970149253731	Cyb5r3
GO:0051081	nuclear membrane disassembly	biological_process	1	268	5	20900	0.062497325126446	0.318715937497252	15.5970149253731	Akap8l
GO:0060029	convergent extension involved in organogenesis	biological_process	1	268	5	20900	0.062497325126446	0.318715937497252	15.5970149253731	Dvl1
GO:0060666	dichotomous subdivision of terminal units involved in salivary gland branching	biological_process	1	268	5	20900	0.062497325126446	0.318715937497252	15.5970149253731	Plxnd1
GO:0060676	ureteric bud formation	biological_process	1	268	5	20900	0.062497325126446	0.318715937497252	15.5970149253731	Nog
GO:0060903	positive regulation of meiosis I	biological_process	1	268	5	20900	0.062497325126446	0.318715937497252	15.5970149253731	Eif4g3
GO:0060964	regulation of miRNA-mediated gene silencing	biological_process	1	268	5	20900	0.062497325126446	0.318715937497252	15.5970149253731	Fmr1
GO:0061333	renal tubule morphogenesis	biological_process	1	268	5	20900	0.062497325126446	0.318715937497252	15.5970149253731	Mtss1
GO:0070139	SUMO-specific endopeptidase activity	molecular_function	1	268	5	20900	0.062497325126446	0.318715937497252	15.5970149253731	Senp7
GO:0070569	uridylyltransferase activity	molecular_function	1	268	5	20900	0.062497325126446	0.318715937497252	15.5970149253731	Uap1l1
GO:0071344	diphosphate metabolic process	biological_process	1	268	5	20900	0.062497325126446	0.318715937497252	15.5970149253731	Enpp1
GO:0071421	manganese ion transmembrane transport	biological_process	1	268	5	20900	0.062497325126446	0.318715937497252	15.5970149253731	Ryr2
GO:0072102	glomerulus morphogenesis	biological_process	1	268	5	20900	0.062497325126446	0.318715937497252	15.5970149253731	Mtss1
GO:0072538	T-helper 17 type immune response	biological_process	1	268	5	20900	0.062497325126446	0.318715937497252	15.5970149253731	Stat3
GO:0072553	terminal button organization	biological_process	1	268	5	20900	0.062497325126446	0.318715937497252	15.5970149253731	Snapin
GO:0089701	U2AF complex	cellular_component	1	268	5	20900	0.062497325126446	0.318715937497252	15.5970149253731	U2af1
GO:0090335	regulation of brown fat cell differentiation	biological_process	1	268	5	20900	0.062497325126446	0.318715937497252	15.5970149253731	Fto
GO:0097241	hematopoietic stem cell migration to bone marrow	biological_process	1	268	5	20900	0.062497325126446	0.318715937497252	15.5970149253731	Enpp1
GO:0098735	positive regulation of the force of heart contraction	biological_process	1	268	5	20900	0.062497325126446	0.318715937497252	15.5970149253731	Ryr2
GO:0099578	regulation of translation at postsynapse, modulating synaptic transmission	biological_process	1	268	5	20900	0.062497325126446	0.318715937497252	15.5970149253731	Fmr1
GO:0103002	16-hydroxypalmitate dehydrogenase activity	molecular_function	1	268	5	20900	0.062497325126446	0.318715937497252	15.5970149253731	Cyp4a12b
GO:0110091	negative regulation of hippocampal neuron apoptotic process	biological_process	1	268	5	20900	0.062497325126446	0.318715937497252	15.5970149253731	Cx3cl1
GO:0140444	cytoskeleton-nuclear membrane anchor activity	molecular_function	1	268	5	20900	0.062497325126446	0.318715937497252	15.5970149253731	Syne2
GO:0140467	integrated stress response signaling	biological_process	1	268	5	20900	0.062497325126446	0.318715937497252	15.5970149253731	Qrich1
GO:0140517	protein-RNA adaptor activity	molecular_function	1	268	5	20900	0.062497325126446	0.318715937497252	15.5970149253731	Tial1
GO:0140824	thioredoxin-dependent peroxiredoxin activity	molecular_function	1	268	5	20900	0.062497325126446	0.318715937497252	15.5970149253731	Prdx4
GO:0140981	medium-chain fatty acid omega-hydroxylase activity	molecular_function	1	268	5	20900	0.062497325126446	0.318715937497252	15.5970149253731	Cyp4a12b
GO:1900037	regulation of cellular response to hypoxia	biological_process	1	268	5	20900	0.062497325126446	0.318715937497252	15.5970149253731	Stat3
GO:1902065	response to L-glutamate	biological_process	1	268	5	20900	0.062497325126446	0.318715937497252	15.5970149253731	Ufl1
GO:1902513	regulation of organelle transport along microtubule	biological_process	1	268	5	20900	0.062497325126446	0.318715937497252	15.5970149253731	Rhot1
GO:1903936	cellular response to sodium arsenite	biological_process	1	268	5	20900	0.062497325126446	0.318715937497252	15.5970149253731	Daxx
GO:1904377	positive regulation of protein localization to cell periphery	biological_process	1	268	5	20900	0.062497325126446	0.318715937497252	15.5970149253731	Eif4g1
GO:1904717	regulation of AMPA glutamate receptor clustering	biological_process	1	268	5	20900	0.062497325126446	0.318715937497252	15.5970149253731	Shank3
GO:1905870	positive regulation of 3'-UTR-mediated mRNA stabilization	biological_process	1	268	5	20900	0.062497325126446	0.318715937497252	15.5970149253731	Rbm24
GO:1990715	mRNA CDS binding	molecular_function	1	268	5	20900	0.062497325126446	0.318715937497252	15.5970149253731	Rbm24
GO:1990928	response to amino acid starvation	biological_process	1	268	5	20900	0.062497325126446	0.318715937497252	15.5970149253731	Eif2a
GO:2000301	negative regulation of synaptic vesicle exocytosis	biological_process	1	268	5	20900	0.062497325126446	0.318715937497252	15.5970149253731	Fmr1
GO:2001242	regulation of intrinsic apoptotic signaling pathway	biological_process	1	268	5	20900	0.062497325126446	0.318715937497252	15.5970149253731	Cyld
GO:0009653	anatomical structure morphogenesis	biological_process	3	268	71	20900	0.0630974971145491	0.318715937497252	3.29514399831827	Sox2;Smad2;Smad3
GO:0002092	positive regulation of receptor internalization	biological_process	2	268	32	20900	0.0631723610686348	0.318715937497252	4.8740671641791	Fmr1;Pard3
GO:0004364	glutathione transferase activity	molecular_function	2	268	32	20900	0.0631723610686348	0.318715937497252	4.8740671641791	Gsta2;Mgst3
GO:0032839	dendrite cytoplasm	cellular_component	2	268	32	20900	0.0631723610686348	0.318715937497252	4.8740671641791	Kcnab1;Cdkl5
GO:0051281	positive regulation of release of sequestered calcium ion into cytosol	biological_process	2	268	32	20900	0.0631723610686348	0.318715937497252	4.8740671641791	Cx3cl1;Plcg1
GO:0099523	presynaptic cytosol	cellular_component	2	268	32	20900	0.0631723610686348	0.318715937497252	4.8740671641791	Erc1;Fmr1
GO:1900273	positive regulation of long-term synaptic potentiation	biological_process	2	268	32	20900	0.0631723610686348	0.318715937497252	4.8740671641791	Fmr1;Shank3
GO:0019903	protein phosphatase binding	molecular_function	4	268	117	20900	0.0639324655349427	0.318715937497252	2.66615639749968	Stat3;Mvp;Fmr1;Pard3
GO:0005509	calcium ion binding	molecular_function	13	268	632	20900	0.0646673011095036	0.318715937497252	1.60412337048933	Kcnip1;Enpp1;Scgn;Ryr2;Sparc;Cps1;Rph3a;Rhot1;Itsn2;Plcg1;Creld2;Amy2a5;Clgn
GO:0016055	Wnt signaling pathway	biological_process	6	268	220	20900	0.0646961474932095	0.318715937497252	2.12686567164179	Enpp1;Sox2;Csnk1g1;Mark2;Cyld;Dvl1
GO:0001817	regulation of cytokine production	biological_process	3	268	72	20900	0.0652424098180911	0.318715937497252	3.24937810945274	Zbtb20;Mog;Jph4
GO:0044325	transmembrane transporter binding	molecular_function	5	268	168	20900	0.0656271752743292	0.318715937497252	2.32098436389481	Kcnip1;Kcnab1;Fmr1;Kcnb1;Fgf12
GO:0031214	biomineral tissue development	biological_process	2	268	33	20900	0.0666955364724835	0.318715937497252	4.72636815920398	Enpp1;Tfip11
GO:0035198	miRNA binding	molecular_function	2	268	33	20900	0.0666955364724835	0.318715937497252	4.72636815920398	Sox2;Fmr1
GO:0048589	developmental growth	biological_process	2	268	33	20900	0.0666955364724835	0.318715937497252	4.72636815920398	Smad2;Smad3
GO:0140678	molecular function inhibitor activity	molecular_function	2	268	33	20900	0.0666955364724835	0.318715937497252	4.72636815920398	Kcnab1;Bex2
GO:0007409	axonogenesis	biological_process	4	268	119	20900	0.0671695254433748	0.318715937497252	2.6213470462812	Dab1;Stmn1;Uchl1;Dvl1
GO:0065003	protein-containing complex assembly	biological_process	4	268	119	20900	0.0671695254433748	0.318715937497252	2.6213470462812	Jchain;Pex14;Clgn;Atf1
GO:0001750	photoreceptor outer segment	cellular_component	3	268	73	20900	0.0674205357436659	0.318715937497252	3.20486608055612	Ptprk;Shank2;Rpgr
GO:0042060	wound healing	biological_process	3	268	73	20900	0.0674205357436659	0.318715937497252	3.20486608055612	Nog;Cx3cl1;Smpd1
GO:0001578	microtubule bundle formation	biological_process	2	268	34	20900	0.0702824963018863	0.318715937497252	4.5873573309921	Ccdc66;Mtcl1
GO:0008198	ferrous iron binding	molecular_function	2	268	34	20900	0.0702824963018863	0.318715937497252	4.5873573309921	Fto;Egln1
GO:0030496	midbody	cellular_component	5	268	172	20900	0.07103281139565	0.318715937497252	2.26700798333912	Arl8a;Zfyve19;Mtcl1;Cyld;Nat10
GO:0030433	ubiquitin-dependent ERAD pathway	biological_process	3	268	75	20900	0.071875010331373	0.318715937497252	3.11940298507463	Nploc4;Clgn;Faf1
GO:0008021	synaptic vesicle	cellular_component	5	268	173	20900	0.0724214532909945	0.318715937497252	2.25390389094987	Snapin;Erc1;Rph3a;Slc18a2;Slc30a3
GO:0070507	regulation of microtubule cytoskeleton organization	biological_process	2	268	35	20900	0.0739310396252478	0.318715937497252	4.45628997867804	Mark2;Cyld
GO:0002039	p53 binding	molecular_function	3	268	76	20900	0.0741506328847811	0.318715937497252	3.07835820895522	Psme3;Pttg1ip;Daxx
GO:0001665	alpha-N-acetylgalactosaminide alpha-2,6-sialyltransferase activity	molecular_function	1	268	6	20900	0.0745217671875187	0.318715937497252	12.9975124378109	St6galnac5
GO:0001714	endodermal cell fate specification	biological_process	1	268	6	20900	0.0745217671875187	0.318715937497252	12.9975124378109	Sox2
GO:0001739	sex chromatin	cellular_component	1	268	6	20900	0.0745217671875187	0.318715937497252	12.9975124378109	Rnf2
GO:0001922	B-1 B cell homeostasis	biological_process	1	268	6	20900	0.0745217671875187	0.318715937497252	12.9975124378109	Enpp1
GO:0003916	DNA topoisomerase activity	molecular_function	1	268	6	20900	0.0745217671875187	0.318715937497252	12.9975124378109	Top1
GO:0003988	acetyl-CoA C-acyltransferase activity	molecular_function	1	268	6	20900	0.0745217671875187	0.318715937497252	12.9975124378109	Scp2
GO:0004128	cytochrome-b5 reductase activity, acting on NAD(P)H	molecular_function	1	268	6	20900	0.0745217671875187	0.318715937497252	12.9975124378109	Cyb5r3
GO:0004300	enoyl-CoA hydratase activity	molecular_function	1	268	6	20900	0.0745217671875187	0.318715937497252	12.9975124378109	Hsd17b4
GO:0004556	alpha-amylase activity	molecular_function	1	268	6	20900	0.0745217671875187	0.318715937497252	12.9975124378109	Amy2a5
GO:0005131	growth hormone receptor binding	molecular_function	1	268	6	20900	0.0745217671875187	0.318715937497252	12.9975124378109	Tyk2
GO:0005168	neurotrophin TRKA receptor binding	molecular_function	1	268	6	20900	0.0745217671875187	0.318715937497252	12.9975124378109	Plcg1
GO:0005850	eukaryotic translation initiation factor 2 complex	cellular_component	1	268	6	20900	0.0745217671875187	0.318715937497252	12.9975124378109	Eif2a
GO:0006116	NADH oxidation	biological_process	1	268	6	20900	0.0745217671875187	0.318715937497252	12.9975124378109	Pck2
GO:0006167	AMP biosynthetic process	biological_process	1	268	6	20900	0.0745217671875187	0.318715937497252	12.9975124378109	Nudt2
GO:0006207	'de novo' pyrimidine nucleobase biosynthetic process	biological_process	1	268	6	20900	0.0745217671875187	0.318715937497252	12.9975124378109	Cps1
GO:0006777	Mo-molybdopterin cofactor biosynthetic process	biological_process	1	268	6	20900	0.0745217671875187	0.318715937497252	12.9975124378109	Mocs2
GO:0009143	nucleoside triphosphate catabolic process	biological_process	1	268	6	20900	0.0745217671875187	0.318715937497252	12.9975124378109	Enpp1
GO:0010701	positive regulation of norepinephrine secretion	biological_process	1	268	6	20900	0.0745217671875187	0.318715937497252	12.9975124378109	Kcnb1
GO:0010830	regulation of myotube differentiation	biological_process	1	268	6	20900	0.0745217671875187	0.318715937497252	12.9975124378109	Rbm24
GO:0015938	coenzyme A catabolic process	biological_process	1	268	6	20900	0.0745217671875187	0.318715937497252	12.9975124378109	Enpp1
GO:0016936	galactoside binding	molecular_function	1	268	6	20900	0.0745217671875187	0.318715937497252	12.9975124378109	Lgals4
GO:0018812	3-hydroxyacyl-CoA dehydratase activity	molecular_function	1	268	6	20900	0.0745217671875187	0.318715937497252	12.9975124378109	Hsd17b4
GO:0019212	phosphatase inhibitor activity	molecular_function	1	268	6	20900	0.0745217671875187	0.318715937497252	12.9975124378109	Ppp1r17
GO:0030522	intracellular receptor signaling pathway	biological_process	1	268	6	20900	0.0745217671875187	0.318715937497252	12.9975124378109	Stat3
GO:0030628	pre-mRNA 3'-splice site binding	molecular_function	1	268	6	20900	0.0745217671875187	0.318715937497252	12.9975124378109	U2af1
GO:0031952	regulation of protein autophosphorylation	biological_process	1	268	6	20900	0.0745217671875187	0.318715937497252	12.9975124378109	Mob1b
GO:0032324	molybdopterin cofactor biosynthetic process	biological_process	1	268	6	20900	0.0745217671875187	0.318715937497252	12.9975124378109	Mocs2
GO:0032466	negative regulation of cytokinesis	biological_process	1	268	6	20900	0.0745217671875187	0.318715937497252	12.9975124378109	Zfyve19
GO:0032934	sterol binding	molecular_function	1	268	6	20900	0.0745217671875187	0.318715937497252	12.9975124378109	Npc2
GO:0033504	floor plate development	biological_process	1	268	6	20900	0.0745217671875187	0.318715937497252	12.9975124378109	Cby1
GO:0034334	adherens junction maintenance	biological_process	1	268	6	20900	0.0745217671875187	0.318715937497252	12.9975124378109	Mtss1
GO:0035878	nail development	biological_process	1	268	6	20900	0.0745217671875187	0.318715937497252	12.9975124378109	Prkab1
GO:0036499	PERK-mediated unfolded protein response	biological_process	1	268	6	20900	0.0745217671875187	0.318715937497252	12.9975124378109	Qrich1
GO:0038154	interleukin-11-mediated signaling pathway	biological_process	1	268	6	20900	0.0745217671875187	0.318715937497252	12.9975124378109	Stat3
GO:0044830	modulation by host of viral RNA genome replication	biological_process	1	268	6	20900	0.0745217671875187	0.318715937497252	12.9975124378109	Fmr1
GO:0045040	protein insertion into mitochondrial outer membrane	biological_process	1	268	6	20900	0.0745217671875187	0.318715937497252	12.9975124378109	Tomm22
GO:0045163	clustering of voltage-gated potassium channels	biological_process	1	268	6	20900	0.0745217671875187	0.318715937497252	12.9975124378109	Kcnb1
GO:0045719	negative regulation of glycogen biosynthetic process	biological_process	1	268	6	20900	0.0745217671875187	0.318715937497252	12.9975124378109	Enpp1
GO:0045916	negative regulation of complement activation	biological_process	1	268	6	20900	0.0745217671875187	0.318715937497252	12.9975124378109	Cd55
GO:0047429	nucleoside triphosphate diphosphatase activity	molecular_function	1	268	6	20900	0.0745217671875187	0.318715937497252	12.9975124378109	Enpp1
GO:0048070	regulation of developmental pigmentation	biological_process	1	268	6	20900	0.0745217671875187	0.318715937497252	12.9975124378109	Vps33a
GO:0050733	RS domain binding	molecular_function	1	268	6	20900	0.0745217671875187	0.318715937497252	12.9975124378109	U2af1
GO:0051142	positive regulation of NK T cell proliferation	biological_process	1	268	6	20900	0.0745217671875187	0.318715937497252	12.9975124378109	Tyk2
GO:0051920	peroxiredoxin activity	molecular_function	1	268	6	20900	0.0745217671875187	0.318715937497252	12.9975124378109	Prdx4
GO:0052869	arachidonic acid omega-hydroxylase activity	molecular_function	1	268	6	20900	0.0745217671875187	0.318715937497252	12.9975124378109	Cyp4a12b
GO:0060267	positive regulation of respiratory burst	biological_process	1	268	6	20900	0.0745217671875187	0.318715937497252	12.9975124378109	Jchain
GO:0060513	prostatic bud formation	biological_process	1	268	6	20900	0.0745217671875187	0.318715937497252	12.9975124378109	Nog
GO:0060544	regulation of necroptotic process	biological_process	1	268	6	20900	0.0745217671875187	0.318715937497252	12.9975124378109	Cyld
GO:0061668	mitochondrial ribosome assembly	biological_process	1	268	6	20900	0.0745217671875187	0.318715937497252	12.9975124378109	Mrps2
GO:0070296	sarcoplasmic reticulum calcium ion transport	biological_process	1	268	6	20900	0.0745217671875187	0.318715937497252	12.9975124378109	Ryr2
GO:0070447	positive regulation of oligodendrocyte progenitor proliferation	biological_process	1	268	6	20900	0.0745217671875187	0.318715937497252	12.9975124378109	Nog
GO:0070723	response to cholesterol	biological_process	1	268	6	20900	0.0745217671875187	0.318715937497252	12.9975124378109	Smad2
GO:0070925	organelle assembly	biological_process	1	268	6	20900	0.0745217671875187	0.318715937497252	12.9975124378109	Ythdf3
GO:0071529	cementum mineralization	biological_process	1	268	6	20900	0.0745217671875187	0.318715937497252	12.9975124378109	Enpp1
GO:0071704	organic substance metabolic process	biological_process	1	268	6	20900	0.0745217671875187	0.318715937497252	12.9975124378109	Pgm3
GO:0071947	protein deubiquitination involved in ubiquitin-dependent protein catabolic process	biological_process	1	268	6	20900	0.0745217671875187	0.318715937497252	12.9975124378109	Otud7a
GO:0090166	Golgi disassembly	biological_process	1	268	6	20900	0.0745217671875187	0.318715937497252	12.9975124378109	Vrk1
GO:0097113	AMPA glutamate receptor clustering	biological_process	1	268	6	20900	0.0745217671875187	0.318715937497252	12.9975124378109	Shank3
GO:0097114	NMDA glutamate receptor clustering	biological_process	1	268	6	20900	0.0745217671875187	0.318715937497252	12.9975124378109	Shank3
GO:0097165	nuclear stress granule	cellular_component	1	268	6	20900	0.0745217671875187	0.318715937497252	12.9975124378109	Sumo1
GO:0098700	neurotransmitter loading into synaptic vesicle	biological_process	1	268	6	20900	0.0745217671875187	0.318715937497252	12.9975124378109	Slc18a2
GO:0099617	matrix side of mitochondrial inner membrane	cellular_component	1	268	6	20900	0.0745217671875187	0.318715937497252	12.9975124378109	Ndufaf5
GO:0120019	phosphatidylcholine transfer activity	molecular_function	1	268	6	20900	0.0745217671875187	0.318715937497252	12.9975124378109	Scp2
GO:0160040	mitocytosis	biological_process	1	268	6	20900	0.0745217671875187	0.318715937497252	12.9975124378109	Dynll1
GO:1902737	dendritic filopodium	cellular_component	1	268	6	20900	0.0745217671875187	0.318715937497252	12.9975124378109	Fmr1
GO:1903721	positive regulation of I-kappaB phosphorylation	biological_process	1	268	6	20900	0.0745217671875187	0.318715937497252	12.9975124378109	Cx3cl1
GO:1903817	negative regulation of voltage-gated potassium channel activity	biological_process	1	268	6	20900	0.0745217671875187	0.318715937497252	12.9975124378109	Kcnab1
GO:1904141	positive regulation of microglial cell migration	biological_process	1	268	6	20900	0.0745217671875187	0.318715937497252	12.9975124378109	Cx3cl1
GO:1904628	cellular response to phorbol 13-acetate 12-myristate	biological_process	1	268	6	20900	0.0745217671875187	0.318715937497252	12.9975124378109	Adam15
GO:1904738	vascular associated smooth muscle cell migration	biological_process	1	268	6	20900	0.0745217671875187	0.318715937497252	12.9975124378109	Enpp1
GO:1905098	negative regulation of guanyl-nucleotide exchange factor activity	biological_process	1	268	6	20900	0.0745217671875187	0.318715937497252	12.9975124378109	Stmn1
GO:1905244	regulation of modification of synaptic structure	biological_process	1	268	6	20900	0.0745217671875187	0.318715937497252	12.9975124378109	Fmr1
GO:1990917	ooplasm	cellular_component	1	268	6	20900	0.0745217671875187	0.318715937497252	12.9975124378109	Faf1
GO:2000821	regulation of grooming behavior	biological_process	1	268	6	20900	0.0745217671875187	0.318715937497252	12.9975124378109	Shank3
GO:0031175	neuron projection development	biological_process	5	268	175	20900	0.075243191869528	0.318715937497252	2.22814498933902	Stmn1;Snapin;Ptprk;Arfgef1;Bloc1s3
GO:0004601	peroxidase activity	molecular_function	2	268	36	20900	0.0776390110904477	0.318715937497252	4.33250414593698	Prdx4;Gpx7
GO:0035904	aorta development	biological_process	2	268	36	20900	0.0776390110904477	0.318715937497252	4.33250414593698	Enpp1;Plxnd1
GO:0045765	regulation of angiogenesis	biological_process	2	268	36	20900	0.0776390110904477	0.318715937497252	4.33250414593698	Egln1;Plxnd1
GO:0070050	neuron cellular homeostasis	biological_process	2	268	36	20900	0.0776390110904477	0.318715937497252	4.33250414593698	Cx3cl1;Snapin
GO:0007611	learning or memory	biological_process	3	268	78	20900	0.0787967841874134	0.318715937497252	2.99942594718714	Kcnab1;Lhx8;Shank3
GO:0016579	protein deubiquitination	biological_process	3	268	79	20900	0.0811665490834831	0.318715937497252	2.96145853013414	Uchl1;Cyld;Usp54
GO:0030017	sarcomere	cellular_component	2	268	37	20900	0.0814043001250756	0.318715937497252	4.21540943929004	Ryr2;Obscn
GO:0042755	eating behavior	biological_process	2	268	37	20900	0.0814043001250756	0.318715937497252	4.21540943929004	Stat3;Uchl1
GO:0045740	positive regulation of DNA replication	biological_process	2	268	37	20900	0.0814043001250756	0.318715937497252	4.21540943929004	Faf1;Atf1
GO:0048701	embryonic cranial skeleton morphogenesis	biological_process	2	268	37	20900	0.0814043001250756	0.318715937497252	4.21540943929004	Smad2;Smad3
GO:0097352	autophagosome maturation	biological_process	2	268	37	20900	0.0814043001250756	0.318715937497252	4.21540943929004	Snapin;Vps33a
GO:0031234	extrinsic component of cytoplasmic side of plasma membrane	cellular_component	2	268	38	20900	0.0852248401495615	0.318715937497252	4.1044776119403	Kcnab1;Ryr2
GO:0051968	positive regulation of synaptic transmission, glutamatergic	biological_process	2	268	38	20900	0.0852248401495615	0.318715937497252	4.1044776119403	Shank3;Shank2
GO:0071526	semaphorin-plexin signaling pathway	biological_process	2	268	38	20900	0.0852248401495615	0.318715937497252	4.1044776119403	Plxna2;Plxnd1
GO:0071456	cellular response to hypoxia	biological_process	3	268	81	20900	0.0859975065264687	0.318715937497252	2.88833609729132	Rptor;Egln1;Vasn
GO:0006629	lipid metabolic process	biological_process	14	268	727	20900	0.0861478177448417	0.318715937497252	1.50177585251186	St6galnac5;Agps;Cyb5r3;Hsd17b4;Bdh1;Smpd1;Scp2;Npc2;Plcg1;Acsl1;Jazf1;Mgst3;Prkab1;Sacm1l
GO:0001006	RNA polymerase III type 3 promoter sequence-specific DNA binding	molecular_function	1	268	7	20900	0.0863925514506445	0.318715937497252	11.1407249466951	Rptor
GO:0001505	regulation of neurotransmitter levels	biological_process	1	268	7	20900	0.0863925514506445	0.318715937497252	11.1407249466951	Dvl1
GO:0001651	dense fibrillar component	cellular_component	1	268	7	20900	0.0863925514506445	0.318715937497252	11.1407249466951	Top1
GO:0002317	plasma cell differentiation	biological_process	1	268	7	20900	0.0863925514506445	0.318715937497252	11.1407249466951	Enpp1
GO:0002553	histamine secretion by mast cell	biological_process	1	268	7	20900	0.0863925514506445	0.318715937497252	11.1407249466951	Slc18a2
GO:0004629	phospholipase C activity	molecular_function	1	268	7	20900	0.0863925514506445	0.318715937497252	11.1407249466951	Plcg1
GO:0005501	retinoid binding	molecular_function	1	268	7	20900	0.0863925514506445	0.318715937497252	11.1407249466951	Rbp2
GO:0005787	signal peptidase complex	cellular_component	1	268	7	20900	0.0863925514506445	0.318715937497252	11.1407249466951	Spcs3
GO:0006307	DNA dealkylation involved in DNA repair	biological_process	1	268	7	20900	0.0863925514506445	0.318715937497252	11.1407249466951	Fto
GO:0006572	tyrosine catabolic process	biological_process	1	268	7	20900	0.0863925514506445	0.318715937497252	11.1407249466951	Hpd
GO:0006796	phosphate-containing compound metabolic process	biological_process	1	268	7	20900	0.0863925514506445	0.318715937497252	11.1407249466951	Enpp1
GO:0008379	thioredoxin peroxidase activity	molecular_function	1	268	7	20900	0.0863925514506445	0.318715937497252	11.1407249466951	Prdx4
GO:0008385	IkappaB kinase complex	cellular_component	1	268	7	20900	0.0863925514506445	0.318715937497252	11.1407249466951	Erc1
GO:0010882	regulation of cardiac muscle contraction by calcium ion signaling	biological_process	1	268	7	20900	0.0863925514506445	0.318715937497252	11.1407249466951	Ryr2
GO:0015431	ABC-type glutathione S-conjugate transporter activity	molecular_function	1	268	7	20900	0.0863925514506445	0.318715937497252	11.1407249466951	Ralbp1
GO:0015671	oxygen transport	biological_process	1	268	7	20900	0.0863925514506445	0.318715937497252	11.1407249466951	Bpgm
GO:0016202	regulation of striated muscle tissue development	biological_process	1	268	7	20900	0.0863925514506445	0.318715937497252	11.1407249466951	Smad3
GO:0017196	N-terminal peptidyl-methionine acetylation	biological_process	1	268	7	20900	0.0863925514506445	0.318715937497252	11.1407249466951	Naa30
GO:0019262	N-acetylneuraminate catabolic process	biological_process	1	268	7	20900	0.0863925514506445	0.318715937497252	11.1407249466951	Gnpda1
GO:0019530	taurine metabolic process	biological_process	1	268	7	20900	0.0863925514506445	0.318715937497252	11.1407249466951	Csad
GO:0021942	radial glia guided migration of Purkinje cell	biological_process	1	268	7	20900	0.0863925514506445	0.318715937497252	11.1407249466951	Dab1
GO:0030235	nitric-oxide synthase regulator activity	molecular_function	1	268	7	20900	0.0863925514506445	0.318715937497252	11.1407249466951	Dynll1
GO:0031428	box C/D RNP complex	cellular_component	1	268	7	20900	0.0863925514506445	0.318715937497252	11.1407249466951	Nop58
GO:0031702	type 1 angiotensin receptor binding	molecular_function	1	268	7	20900	0.0863925514506445	0.318715937497252	11.1407249466951	Tyk2
GO:0031931	TORC1 complex	cellular_component	1	268	7	20900	0.0863925514506445	0.318715937497252	11.1407249466951	Rptor
GO:0032232	negative regulation of actin filament bundle assembly	biological_process	1	268	7	20900	0.0863925514506445	0.318715937497252	11.1407249466951	Shank3
GO:0032364	intracellular oxygen homeostasis	biological_process	1	268	7	20900	0.0863925514506445	0.318715937497252	11.1407249466951	Egln1
GO:0032400	melanosome localization	biological_process	1	268	7	20900	0.0863925514506445	0.318715937497252	11.1407249466951	Vps33a
GO:0032957	inositol trisphosphate metabolic process	biological_process	1	268	7	20900	0.0863925514506445	0.318715937497252	11.1407249466951	Plcg1
GO:0033119	negative regulation of RNA splicing	biological_process	1	268	7	20900	0.0863925514506445	0.318715937497252	11.1407249466951	Ptbp2
GO:0033211	adiponectin-activated signaling pathway	biological_process	1	268	7	20900	0.0863925514506445	0.318715937497252	11.1407249466951	Acsl1
GO:0033263	CORVET complex	cellular_component	1	268	7	20900	0.0863925514506445	0.318715937497252	11.1407249466951	Vps33a
GO:0033299	secretion of lysosomal enzymes	biological_process	1	268	7	20900	0.0863925514506445	0.318715937497252	11.1407249466951	Bloc1s3
GO:0034987	immunoglobulin receptor binding	molecular_function	1	268	7	20900	0.0863925514506445	0.318715937497252	11.1407249466951	Jchain
GO:0035332	positive regulation of hippo signaling	biological_process	1	268	7	20900	0.0863925514506445	0.318715937497252	11.1407249466951	Tial1
GO:0035425	autocrine signaling	biological_process	1	268	7	20900	0.0863925514506445	0.318715937497252	11.1407249466951	Cx3cl1
GO:0035731	dinitrosyl-iron complex binding	molecular_function	1	268	7	20900	0.0863925514506445	0.318715937497252	11.1407249466951	Gsta2
GO:0035735	intraciliary transport involved in cilium assembly	biological_process	1	268	7	20900	0.0863925514506445	0.318715937497252	11.1407249466951	Ssx2ip
GO:0035751	regulation of lysosomal lumen pH	biological_process	1	268	7	20900	0.0863925514506445	0.318715937497252	11.1407249466951	Vps33a
GO:0038065	collagen-activated signaling pathway	biological_process	1	268	7	20900	0.0863925514506445	0.318715937497252	11.1407249466951	Enpp1
GO:0038113	interleukin-9-mediated signaling pathway	biological_process	1	268	7	20900	0.0863925514506445	0.318715937497252	11.1407249466951	Stat3
GO:0042297	vocal learning	biological_process	1	268	7	20900	0.0863925514506445	0.318715937497252	11.1407249466951	Shank3
GO:0043219	lateral loop	cellular_component	1	268	7	20900	0.0863925514506445	0.318715937497252	11.1407249466951	Pard3
GO:0044320	cellular response to leptin stimulus	biological_process	1	268	7	20900	0.0863925514506445	0.318715937497252	11.1407249466951	Stat3
GO:0045180	basal cortex	cellular_component	1	268	7	20900	0.0863925514506445	0.318715937497252	11.1407249466951	Mark2
GO:0045794	negative regulation of cell volume	biological_process	1	268	7	20900	0.0863925514506445	0.318715937497252	11.1407249466951	Shank3
GO:0046655	folic acid metabolic process	biological_process	1	268	7	20900	0.0863925514506445	0.318715937497252	11.1407249466951	Folr1
GO:0047497	mitochondrion transport along microtubule	biological_process	1	268	7	20900	0.0863925514506445	0.318715937497252	11.1407249466951	Rhot1
GO:0048570	notochord morphogenesis	biological_process	1	268	7	20900	0.0863925514506445	0.318715937497252	11.1407249466951	Nog
GO:0051058	negative regulation of small GTPase mediated signal transduction	biological_process	1	268	7	20900	0.0863925514506445	0.318715937497252	11.1407249466951	Arhgap12
GO:0060235	lens induction in camera-type eye	biological_process	1	268	7	20900	0.0863925514506445	0.318715937497252	11.1407249466951	Sox2
GO:0061684	chaperone-mediated autophagy	biological_process	1	268	7	20900	0.0863925514506445	0.318715937497252	11.1407249466951	Synpo2
GO:0061975	articular cartilage development	biological_process	1	268	7	20900	0.0863925514506445	0.318715937497252	11.1407249466951	Enpp1
GO:0070761	pre-snoRNP complex	cellular_component	1	268	7	20900	0.0863925514506445	0.318715937497252	11.1407249466951	Nop58
GO:0070776	MOZ/MORF histone acetyltransferase complex	cellular_component	1	268	7	20900	0.0863925514506445	0.318715937497252	11.1407249466951	Meaf6
GO:0071731	response to nitric oxide	biological_process	1	268	7	20900	0.0863925514506445	0.318715937497252	11.1407249466951	Egln1
GO:0097050	type B pancreatic cell apoptotic process	biological_process	1	268	7	20900	0.0863925514506445	0.318715937497252	11.1407249466951	Ryr2
GO:0097267	omega-hydroxylase P450 pathway	biological_process	1	268	7	20900	0.0863925514506445	0.318715937497252	11.1407249466951	Cyp4a12b
GO:0098868	bone growth	biological_process	1	268	7	20900	0.0863925514506445	0.318715937497252	11.1407249466951	Enpp1
GO:0098977	inhibitory chemical synaptic transmission	biological_process	1	268	7	20900	0.0863925514506445	0.318715937497252	11.1407249466951	Fmr1
GO:0099566	regulation of postsynaptic cytosolic calcium ion concentration	biological_process	1	268	7	20900	0.0863925514506445	0.318715937497252	11.1407249466951	Synpo
GO:0120206	photoreceptor distal connecting cilium	cellular_component	1	268	7	20900	0.0863925514506445	0.318715937497252	11.1407249466951	Rpgr
GO:0140252	regulation protein catabolic process at postsynapse	biological_process	1	268	7	20900	0.0863925514506445	0.318715937497252	11.1407249466951	Egln1
GO:0140767	enzyme-substrate adaptor activity	molecular_function	1	268	7	20900	0.0863925514506445	0.318715937497252	11.1407249466951	Rptor
GO:0150012	positive regulation of neuron projection arborization	biological_process	1	268	7	20900	0.0863925514506445	0.318715937497252	11.1407249466951	Dvl1
GO:0150037	regulation of calcium-dependent activation of synaptic vesicle fusion	biological_process	1	268	7	20900	0.0863925514506445	0.318715937497252	11.1407249466951	Erc1
GO:1900038	negative regulation of cellular response to hypoxia	biological_process	1	268	7	20900	0.0863925514506445	0.318715937497252	11.1407249466951	Daxx
GO:1900452	regulation of long-term synaptic depression	biological_process	1	268	7	20900	0.0863925514506445	0.318715937497252	11.1407249466951	Shank3
GO:1901016	regulation of potassium ion transmembrane transporter activity	biological_process	1	268	7	20900	0.0863925514506445	0.318715937497252	11.1407249466951	Kcnab1
GO:1901203	positive regulation of extracellular matrix assembly	biological_process	1	268	7	20900	0.0863925514506445	0.318715937497252	11.1407249466951	Smad3
GO:1902259	regulation of delayed rectifier potassium channel activity	biological_process	1	268	7	20900	0.0863925514506445	0.318715937497252	11.1407249466951	Kcnab1
GO:1903243	negative regulation of cardiac muscle hypertrophy in response to stress	biological_process	1	268	7	20900	0.0863925514506445	0.318715937497252	11.1407249466951	Smad3
GO:1903753	negative regulation of p38MAPK cascade	biological_process	1	268	7	20900	0.0863925514506445	0.318715937497252	11.1407249466951	Cyld
GO:0051213	dioxygenase activity	molecular_function	3	268	82	20900	0.0884579036333746	0.318715937497252	2.85311248634874	Hpd;Fto;Egln1
GO:0070273	phosphatidylinositol-4-phosphate binding	molecular_function	2	268	39	20900	0.0890986078030007	0.318715937497252	3.99923459624952	Golph3l;Obscn
GO:0071007	U2-type catalytic step 2 spliceosome	cellular_component	2	268	39	20900	0.0890986078030007	0.318715937497252	3.99923459624952	Plrg1;Cdc40
GO:2000463	positive regulation of excitatory postsynaptic potential	biological_process	2	268	39	20900	0.0890986078030007	0.318715937497252	3.99923459624952	Shank3;Dvl1
GO:0090090	negative regulation of canonical Wnt signaling pathway	biological_process	4	268	132	20900	0.0902109168956289	0.318715937497252	2.36318407960199	Nog;Sox2;Cby1;Cyld
GO:0007369	gastrulation	biological_process	2	268	40	20900	0.0930236221814816	0.318715937497252	3.89925373134328	Smad2;Smad3
GO:0015914	phospholipid transport	biological_process	2	268	40	20900	0.0930236221814816	0.318715937497252	3.89925373134328	Atp11b;Scp2
GO:0060412	ventricular septum morphogenesis	biological_process	2	268	40	20900	0.0930236221814816	0.318715937497252	3.89925373134328	Nog;Egln1
GO:2001234	negative regulation of apoptotic signaling pathway	biological_process	2	268	40	20900	0.0930236221814816	0.318715937497252	3.89925373134328	Nog;Cx3cl1
GO:0005840	ribosome	cellular_component	5	268	187	20900	0.0934005701424243	0.318715937497252	2.08516242317823	Mrps21;Mrps2;Mrps7;Mrpl32;Rps27
GO:0005783	endoplasmic reticulum	cellular_component	27	268	1613	20900	0.0935391435992868	0.318715937497252	1.30539182574419	Nploc4;Prdx4;Ufl1;Spcs3;Hpd;Maco1;Cyb5r3;Cyp4a12b;Emc8;Serpinh1;Uba5;Atp11b;Scp2;Uchl1;Jph4;Npc2;Arcn1;Acsl1;Sec61g;Creld2;Copg2;Gpx7;Ergic1;Clgn;Mgst3;Faf1;Sacm1l
GO:0050804	modulation of chemical synaptic transmission	biological_process	4	268	134	20900	0.0940536570499335	0.318715937497252	2.32791267542883	Stat3;Shank3;Cdkl5;Plcg1
GO:0045747	positive regulation of Notch signaling pathway	biological_process	2	268	41	20900	0.0969979440887234	0.318715937497252	3.80414998179833	Stat3;Sox2
GO:0050772	positive regulation of axonogenesis	biological_process	2	268	41	20900	0.0969979440887234	0.318715937497252	3.80414998179833	Plxna2;Plxnd1
GO:0061436	establishment of skin barrier	biological_process	2	268	41	20900	0.0969979440887234	0.318715937497252	3.80414998179833	Stmn1;Lsr
GO:0005244	voltage-gated monoatomic ion channel activity	molecular_function	4	268	136	20900	0.0979728349394566	0.318715937497252	2.29367866549605	Kcnip1;Kcnab1;Kcnb1;Scn8a
GO:0008234	cysteine-type peptidase activity	molecular_function	4	268	136	20900	0.0979728349394566	0.318715937497252	2.29367866549605	Uchl1;Otud7a;Cyld;Senp7
GO:0002381	immunoglobulin production involved in immunoglobulin-mediated immune response	biological_process	1	268	8	20900	0.0981116342157439	0.318715937497252	9.74813432835821	Enpp1
GO:0003223	ventricular compact myocardium morphogenesis	biological_process	1	268	8	20900	0.0981116342157439	0.318715937497252	9.74813432835821	Nog
GO:0003253	cardiac neural crest cell migration involved in outflow tract morphogenesis	biological_process	1	268	8	20900	0.0981116342157439	0.318715937497252	9.74813432835821	Folr1
GO:0004596	peptide alpha-N-acetyltransferase activity	molecular_function	1	268	8	20900	0.0981116342157439	0.318715937497252	9.74813432835821	Naa30
GO:0004767	sphingomyelin phosphodiesterase activity	molecular_function	1	268	8	20900	0.0981116342157439	0.318715937497252	9.74813432835821	Smpd1
GO:0005742	mitochondrial outer membrane translocase complex	cellular_component	1	268	8	20900	0.0981116342157439	0.318715937497252	9.74813432835821	Tomm22
GO:0006020	inositol metabolic process	biological_process	1	268	8	20900	0.0981116342157439	0.318715937497252	9.74813432835821	Itpka
GO:0006265	DNA topological change	biological_process	1	268	8	20900	0.0981116342157439	0.318715937497252	9.74813432835821	Top1
GO:0006685	sphingomyelin catabolic process	biological_process	1	268	8	20900	0.0981116342157439	0.318715937497252	9.74813432835821	Smpd1
GO:0006688	glycosphingolipid biosynthetic process	biological_process	1	268	8	20900	0.0981116342157439	0.318715937497252	9.74813432835821	St6galnac5
GO:0008296	3'-5'-DNA exonuclease activity	molecular_function	1	268	8	20900	0.0981116342157439	0.318715937497252	9.74813432835821	Rexo2
GO:0010793	regulation of mRNA export from nucleus	biological_process	1	268	8	20900	0.0981116342157439	0.318715937497252	9.74813432835821	Akap8l
GO:0014004	microglia differentiation	biological_process	1	268	8	20900	0.0981116342157439	0.318715937497252	9.74813432835821	Enpp1
GO:0014074	response to purine-containing compound	biological_process	1	268	8	20900	0.0981116342157439	0.318715937497252	9.74813432835821	Atf1
GO:0014808	release of sequestered calcium ion into cytosol by sarcoplasmic reticulum	biological_process	1	268	8	20900	0.0981116342157439	0.318715937497252	9.74813432835821	Ryr2
GO:0015844	monoamine transport	biological_process	1	268	8	20900	0.0981116342157439	0.318715937497252	9.74813432835821	Slc18a2
GO:0015918	sterol transport	biological_process	1	268	8	20900	0.0981116342157439	0.318715937497252	9.74813432835821	Npc2
GO:0016462	pyrophosphatase activity	molecular_function	1	268	8	20900	0.0981116342157439	0.318715937497252	9.74813432835821	Enpp1
GO:0030449	regulation of complement activation	biological_process	1	268	8	20900	0.0981116342157439	0.318715937497252	9.74813432835821	Cd55
GO:0030532	small nuclear ribonucleoprotein complex	cellular_component	1	268	8	20900	0.0981116342157439	0.318715937497252	9.74813432835821	Arfgef1
GO:0031258	lamellipodium membrane	cellular_component	1	268	8	20900	0.0981116342157439	0.318715937497252	9.74813432835821	Syne2
GO:0031730	CCR5 chemokine receptor binding	molecular_function	1	268	8	20900	0.0981116342157439	0.318715937497252	9.74813432835821	Stat3
GO:0032730	positive regulation of interleukin-1 alpha production	biological_process	1	268	8	20900	0.0981116342157439	0.318715937497252	9.74813432835821	Il16
GO:0034475	U4 snRNA 3'-end processing	biological_process	1	268	8	20900	0.0981116342157439	0.318715937497252	9.74813432835821	Exosc4
GO:0035722	interleukin-12-mediated signaling pathway	biological_process	1	268	8	20900	0.0981116342157439	0.318715937497252	9.74813432835821	Tyk2
GO:0038110	interleukin-2-mediated signaling pathway	biological_process	1	268	8	20900	0.0981116342157439	0.318715937497252	9.74813432835821	Stat3
GO:0039536	negative regulation of RIG-I signaling pathway	biological_process	1	268	8	20900	0.0981116342157439	0.318715937497252	9.74813432835821	Nploc4
GO:0042168	heme metabolic process	biological_process	1	268	8	20900	0.0981116342157439	0.318715937497252	9.74813432835821	Hebp1
GO:0042255	ribosome assembly	biological_process	1	268	8	20900	0.0981116342157439	0.318715937497252	9.74813432835821	Eif2a
GO:0044539	long-chain fatty acid import into cell	biological_process	1	268	8	20900	0.0981116342157439	0.318715937497252	9.74813432835821	Acsl1
GO:0048012	hepatocyte growth factor receptor signaling pathway	biological_process	1	268	8	20900	0.0981116342157439	0.318715937497252	9.74813432835821	Stmn1
GO:0048252	lauric acid metabolic process	biological_process	1	268	8	20900	0.0981116342157439	0.318715937497252	9.74813432835821	Cyp4a12b
GO:0048318	axial mesoderm development	biological_process	1	268	8	20900	0.0981116342157439	0.318715937497252	9.74813432835821	Nog
GO:0048788	cytoskeleton of presynaptic active zone	cellular_component	1	268	8	20900	0.0981116342157439	0.318715937497252	9.74813432835821	Erc1
GO:0051151	negative regulation of smooth muscle cell differentiation	biological_process	1	268	8	20900	0.0981116342157439	0.318715937497252	9.74813432835821	Med28
GO:0051650	establishment of vesicle localization	biological_process	1	268	8	20900	0.0981116342157439	0.318715937497252	9.74813432835821	Snapin
GO:0051775	response to redox state	biological_process	1	268	8	20900	0.0981116342157439	0.318715937497252	9.74813432835821	Ryr2
GO:0055009	atrial cardiac muscle tissue morphogenesis	biological_process	1	268	8	20900	0.0981116342157439	0.318715937497252	9.74813432835821	Nog
GO:0060055	angiogenesis involved in wound healing	biological_process	1	268	8	20900	0.0981116342157439	0.318715937497252	9.74813432835821	Cx3cl1
GO:0060158	phospholipase C-activating dopamine receptor signaling pathway	biological_process	1	268	8	20900	0.0981116342157439	0.318715937497252	9.74813432835821	Gna14
GO:0060290	transdifferentiation	biological_process	1	268	8	20900	0.0981116342157439	0.318715937497252	9.74813432835821	Smad3
GO:0060341	regulation of cellular localization	biological_process	1	268	8	20900	0.0981116342157439	0.318715937497252	9.74813432835821	Pard3
GO:0060350	endochondral bone morphogenesis	biological_process	1	268	8	20900	0.0981116342157439	0.318715937497252	9.74813432835821	Enpp1
GO:0060396	growth hormone receptor signaling pathway	biological_process	1	268	8	20900	0.0981116342157439	0.318715937497252	9.74813432835821	Stat3
GO:0062196	regulation of lysosome size	biological_process	1	268	8	20900	0.0981116342157439	0.318715937497252	9.74813432835821	Snapin
GO:0070848	response to growth factor	biological_process	1	268	8	20900	0.0981116342157439	0.318715937497252	9.74813432835821	Sox2
GO:0071051	polyadenylation-dependent snoRNA 3'-end processing	biological_process	1	268	8	20900	0.0981116342157439	0.318715937497252	9.74813432835821	Exosc4
GO:0071313	cellular response to caffeine	biological_process	1	268	8	20900	0.0981116342157439	0.318715937497252	9.74813432835821	Ryr2
GO:0071340	skeletal muscle acetylcholine-gated channel clustering	biological_process	1	268	8	20900	0.0981116342157439	0.318715937497252	9.74813432835821	Dvl1
GO:0071439	clathrin complex	cellular_component	1	268	8	20900	0.0981116342157439	0.318715937497252	9.74813432835821	Vps33a
GO:0071541	eukaryotic translation initiation factor 3 complex, eIF3m	cellular_component	1	268	8	20900	0.0981116342157439	0.318715937497252	9.74813432835821	Eif3m
GO:0071895	odontoblast differentiation	biological_process	1	268	8	20900	0.0981116342157439	0.318715937497252	9.74813432835821	Smad2
GO:0072341	modified amino acid binding	molecular_function	1	268	8	20900	0.0981116342157439	0.318715937497252	9.74813432835821	Cps1
GO:0072669	tRNA-splicing ligase complex	cellular_component	1	268	8	20900	0.0981116342157439	0.318715937497252	9.74813432835821	Fam98a
GO:0090084	negative regulation of inclusion body assembly	biological_process	1	268	8	20900	0.0981116342157439	0.318715937497252	9.74813432835821	Dnajb6
GO:0097345	mitochondrial outer membrane permeabilization	biological_process	1	268	8	20900	0.0981116342157439	0.318715937497252	9.74813432835821	Rhot1
GO:0097441	basal dendrite	cellular_component	1	268	8	20900	0.0981116342157439	0.318715937497252	9.74813432835821	Enpp1
GO:0098882	structural constituent of presynaptic active zone	molecular_function	1	268	8	20900	0.0981116342157439	0.318715937497252	9.74813432835821	Erc1
GO:0098967	exocytic insertion of neurotransmitter receptor to postsynaptic membrane	biological_process	1	268	8	20900	0.0981116342157439	0.318715937497252	9.74813432835821	Sacm1l
GO:0099078	BORC complex	cellular_component	1	268	8	20900	0.0981116342157439	0.318715937497252	9.74813432835821	Snapin
GO:0140694	non-membrane-bounded organelle assembly	biological_process	1	268	8	20900	0.0981116342157439	0.318715937497252	9.74813432835821	Fmr1
GO:1903169	regulation of calcium ion transmembrane transport	biological_process	1	268	8	20900	0.0981116342157439	0.318715937497252	9.74813432835821	Sumo1
GO:1903955	positive regulation of protein targeting to mitochondrion	biological_process	1	268	8	20900	0.0981116342157439	0.318715937497252	9.74813432835821	Hspa1l
GO:1903979	negative regulation of microglial cell activation	biological_process	1	268	8	20900	0.0981116342157439	0.318715937497252	9.74813432835821	Cx3cl1
GO:1904115	axon cytoplasm	cellular_component	1	268	8	20900	0.0981116342157439	0.318715937497252	9.74813432835821	Dynll1
GO:1905150	regulation of voltage-gated sodium channel activity	biological_process	1	268	8	20900	0.0981116342157439	0.318715937497252	9.74813432835821	Fgf12
GO:0006486	protein glycosylation	biological_process	3	268	86	20900	0.0985894619599974	0.319789435654999	2.72040958000694	St6galnac5;Gmppb;Arfgef1
GO:0045892	negative regulation of DNA-templated transcription	biological_process	11	268	553	20900	0.100846367989996	0.322503597454747	1.55124018245122	Zbtb20;Trim11;Nab1;Cby1;Pex14;Sumo1;Dnajb6;Ptprk;Smad2;Gatad2a;Daxx
GO:0042626	ATPase-coupled transmembrane transporter activity	molecular_function	2	268	42	20900	0.101019675298835	0.322503597454747	3.7135749822317	Ralbp1;Ipo8
GO:0042832	defense response to protozoan	biological_process	2	268	42	20900	0.101019675298835	0.322503597454747	3.7135749822317	Enpp1;Bpgm
GO:0060170	ciliary membrane	cellular_component	2	268	42	20900	0.101019675298835	0.322503597454747	3.7135749822317	Shank3;Shank2
GO:0099092	postsynaptic density, intracellular component	cellular_component	2	268	42	20900	0.101019675298835	0.322503597454747	3.7135749822317	Shank3;Cdkl5
GO:0034976	response to endoplasmic reticulum stress	biological_process	3	268	87	20900	0.10119277251256	0.322503597454747	2.68914050437468	Ufl1;Uba5;Qrich1
GO:0030054	cell junction	cellular_component	5	268	192	20900	0.101572772136262	0.322503597454747	2.03086131840796	Ccdc66;Ptprk;Pard3;Lsr;Scn8a
GO:0034765	regulation of monoatomic ion transmembrane transport	biological_process	4	268	138	20900	0.101967270180298	0.322503597454747	2.26043694570625	Kcnip1;Kcnab1;Kcnb1;Scn8a
GO:0006631	fatty acid metabolic process	biological_process	5	268	193	20900	0.103248912866685	0.322503597454747	2.02033872090326	Enpp1;Hsd17b4;Cyp4a12b;Acsl1;Prkab1
GO:0005044	scavenger receptor activity	molecular_function	2	268	43	20900	0.105086957831013	0.322503597454747	3.62721277334259	Enpp1;Ssc5d
GO:0022627	cytosolic small ribosomal subunit	cellular_component	2	268	43	20900	0.105086957831013	0.322503597454747	3.62721277334259	Eif2a;Rps27
GO:0030010	establishment of cell polarity	biological_process	2	268	43	20900	0.105086957831013	0.322503597454747	3.62721277334259	Mark2;Pard3
GO:0060612	adipose tissue development	biological_process	2	268	43	20900	0.105086957831013	0.322503597454747	3.62721277334259	Enpp1;Fto
GO:1904707	positive regulation of vascular associated smooth muscle cell proliferation	biological_process	2	268	43	20900	0.105086957831013	0.322503597454747	3.62721277334259	Nqo2;Mef2d
GO:0019221	cytokine-mediated signaling pathway	biological_process	4	268	140	20900	0.106035737339165	0.322503597454747	2.22814498933902	Tyk2;Stat3;Cx3cl1;Il16
GO:0030336	negative regulation of cell migration	biological_process	4	268	140	20900	0.106035737339165	0.322503597454747	2.22814498933902	Nog;Cx3cl1;Adam15;Ptprk
GO:0043195	terminal bouton	cellular_component	3	268	89	20900	0.106480952234812	0.322503597454747	2.62871038068086	Scgn;Fmr1;Slc18a2
GO:0097110	scaffold protein binding	molecular_function	3	268	89	20900	0.106480952234812	0.322503597454747	2.62871038068086	Ryr2;Dynll1;Shank3
GO:0005794	Golgi apparatus	cellular_component	23	268	1363	20900	0.108421540203635	0.322503597454747	1.31596237448123	Rabgap1l;Spef2;Sde2;Hpd;St6galnac5;Tom1l1;Fam234b;Trappc11;Golph3l;Emc8;Cby1;Uba5;Atp11b;Snapin;Erc1;Mob4;Arcn1;Creld2;Copg2;Rpgr;Ergic1;Arfgef1;Sacm1l
GO:0010629	negative regulation of gene expression	biological_process	7	268	313	20900	0.109166015804248	0.322503597454747	1.74407515139955	Stat3;Nog;Zbtb20;Fmr1;Smad2;Daxx;Smad3
GO:0002052	positive regulation of neuroblast proliferation	biological_process	2	268	44	20900	0.109197973235984	0.322503597454747	3.54477611940298	Cx3cl1;Sox2
GO:0035591	signaling adaptor activity	molecular_function	2	268	44	20900	0.109197973235984	0.322503597454747	3.54477611940298	Stat3;Fmr1
GO:0046676	negative regulation of insulin secretion	biological_process	2	268	44	20900	0.109197973235984	0.322503597454747	3.54477611940298	Rptor;Kcnb1
GO:0001055	RNA polymerase II activity	molecular_function	1	268	9	20900	0.109680946968481	0.322503597454747	8.66500829187396	Polr2l
GO:0002151	G-quadruplex RNA binding	molecular_function	1	268	9	20900	0.109680946968481	0.322503597454747	8.66500829187396	Fmr1
GO:0004679	AMP-activated protein kinase activity	molecular_function	1	268	9	20900	0.109680946968481	0.322503597454747	8.66500829187396	Prkab1
GO:0006559	L-phenylalanine catabolic process	biological_process	1	268	9	20900	0.109680946968481	0.322503597454747	8.66500829187396	Hpd
GO:0008024	cyclin/CDK positive transcription elongation factor complex	cellular_component	1	268	9	20900	0.109680946968481	0.322503597454747	8.66500829187396	Cdk12
GO:0008430	selenium binding	molecular_function	1	268	9	20900	0.109680946968481	0.322503597454747	8.66500829187396	Rph3a
GO:0010224	response to UV-B	biological_process	1	268	9	20900	0.109680946968481	0.322503597454747	8.66500829187396	Hmgn1
GO:0010225	response to UV-C	biological_process	1	268	9	20900	0.109680946968481	0.322503597454747	8.66500829187396	Hmgn1
GO:0010881	regulation of cardiac muscle contraction by regulation of the release of sequestered calcium ion	biological_process	1	268	9	20900	0.109680946968481	0.322503597454747	8.66500829187396	Ryr2
GO:0014037	Schwann cell differentiation	biological_process	1	268	9	20900	0.109680946968481	0.322503597454747	8.66500829187396	Nab1
GO:0015278	calcium-release channel activity	molecular_function	1	268	9	20900	0.109680946968481	0.322503597454747	8.66500829187396	Ryr2
GO:0016830	carbon-carbon lyase activity	molecular_function	1	268	9	20900	0.109680946968481	0.322503597454747	8.66500829187396	Csad
GO:0017151	DEAD/H-box RNA helicase binding	molecular_function	1	268	9	20900	0.109680946968481	0.322503597454747	8.66500829187396	Smad3
GO:0021884	forebrain neuron development	biological_process	1	268	9	20900	0.109680946968481	0.322503597454747	8.66500829187396	Lhx8
GO:0021984	adenohypophysis development	biological_process	1	268	9	20900	0.109680946968481	0.322503597454747	8.66500829187396	Sox2
GO:0030314	junctional membrane complex	cellular_component	1	268	9	20900	0.109680946968481	0.322503597454747	8.66500829187396	Jph4
GO:0030865	cortical cytoskeleton organization	biological_process	1	268	9	20900	0.109680946968481	0.322503597454747	8.66500829187396	Synpo
GO:0031000	response to caffeine	biological_process	1	268	9	20900	0.109680946968481	0.322503597454747	8.66500829187396	Ryr2
GO:0031204	post-translational protein targeting to membrane, translocation	biological_process	1	268	9	20900	0.109680946968481	0.322503597454747	8.66500829187396	Sec61g
GO:0031256	leading edge membrane	cellular_component	1	268	9	20900	0.109680946968481	0.322503597454747	8.66500829187396	Ptprk
GO:0035630	bone mineralization involved in bone maturation	biological_process	1	268	9	20900	0.109680946968481	0.322503597454747	8.66500829187396	Enpp1
GO:0036396	RNA N6-methyladenosine methyltransferase complex	cellular_component	1	268	9	20900	0.109680946968481	0.322503597454747	8.66500829187396	Rbm15b
GO:0036408	histone H3K14 acetyltransferase activity	molecular_function	1	268	9	20900	0.109680946968481	0.322503597454747	8.66500829187396	Meaf6
GO:0040016	embryonic cleavage	biological_process	1	268	9	20900	0.109680946968481	0.322503597454747	8.66500829187396	Top1
GO:0043405	regulation of MAP kinase activity	biological_process	1	268	9	20900	0.109680946968481	0.322503597454747	8.66500829187396	Cdk12
GO:0044321	response to leptin	biological_process	1	268	9	20900	0.109680946968481	0.322503597454747	8.66500829187396	Stat3
GO:0050667	homocysteine metabolic process	biological_process	1	268	9	20900	0.109680946968481	0.322503597454747	8.66500829187396	Cps1
GO:0051610	serotonin uptake	biological_process	1	268	9	20900	0.109680946968481	0.322503597454747	8.66500829187396	Slc18a2
GO:0051660	establishment of centrosome localization	biological_process	1	268	9	20900	0.109680946968481	0.322503597454747	8.66500829187396	Pard3
GO:0060019	radial glial cell differentiation	biological_process	1	268	9	20900	0.109680946968481	0.322503597454747	8.66500829187396	Stat3
GO:0060174	limb bud formation	biological_process	1	268	9	20900	0.109680946968481	0.322503597454747	8.66500829187396	Plxna2
GO:0060221	retinal rod cell differentiation	biological_process	1	268	9	20900	0.109680946968481	0.322503597454747	8.66500829187396	Stat3
GO:0060333	type II interferon-mediated signaling pathway	biological_process	1	268	9	20900	0.109680946968481	0.322503597454747	8.66500829187396	Tyk2
GO:0060613	fat pad development	biological_process	1	268	9	20900	0.109680946968481	0.322503597454747	8.66500829187396	Enpp1
GO:0060998	regulation of dendritic spine development	biological_process	1	268	9	20900	0.109680946968481	0.322503597454747	8.66500829187396	Fmr1
GO:0061384	heart trabecula morphogenesis	biological_process	1	268	9	20900	0.109680946968481	0.322503597454747	8.66500829187396	Nog
GO:0061518	microglial cell proliferation	biological_process	1	268	9	20900	0.109680946968481	0.322503597454747	8.66500829187396	Cx3cl1
GO:0070212	protein poly-ADP-ribosylation	biological_process	1	268	9	20900	0.109680946968481	0.322503597454747	8.66500829187396	Enpp1
GO:0071028	nuclear mRNA surveillance	biological_process	1	268	9	20900	0.109680946968481	0.322503597454747	8.66500829187396	Exosc4
GO:0072540	T-helper 17 cell lineage commitment	biological_process	1	268	9	20900	0.109680946968481	0.322503597454747	8.66500829187396	Stat3
GO:0097107	postsynaptic density assembly	biological_process	1	268	9	20900	0.109680946968481	0.322503597454747	8.66500829187396	Shank3
GO:0097553	calcium ion transmembrane import into cytosol	biological_process	1	268	9	20900	0.109680946968481	0.322503597454747	8.66500829187396	Ryr2
GO:0099159	regulation of modification of postsynaptic structure	biological_process	1	268	9	20900	0.109680946968481	0.322503597454747	8.66500829187396	Egln1
GO:1902254	negative regulation of intrinsic apoptotic signaling pathway by p53 class mediator	biological_process	1	268	9	20900	0.109680946968481	0.322503597454747	8.66500829187396	Pttg1ip
GO:2000318	positive regulation of T-helper 17 type immune response	biological_process	1	268	9	20900	0.109680946968481	0.322503597454747	8.66500829187396	Tyk2
GO:2000969	positive regulation of AMPA receptor activity	biological_process	1	268	9	20900	0.109680946968481	0.322503597454747	8.66500829187396	Shank3
GO:0140297	DNA-binding transcription factor binding	molecular_function	5	268	197	20900	0.110090070174268	0.323268541648393	1.97931661489507	Stat3;Sox2;Smad2;Mef2d;Smad3
GO:0003779	actin binding	molecular_function	8	268	375	20900	0.110878242292623	0.325142953749988	1.6636815920398	Mtss1;Flii;Med28;Cap2;Synpo;Shank3;Syne2;Synpo2
GO:0070062	extracellular exosome	cellular_component	3	268	91	20900	0.111875028731755	0.325836632303314	2.57093652616041	Adam15;Bhmt;Vasn
GO:0071277	cellular response to calcium ion	biological_process	3	268	91	20900	0.111875028731755	0.325836632303314	2.57093652616041	Smpd1;Kcnb1;Itpka
GO:0006275	regulation of DNA replication	biological_process	2	268	45	20900	0.113350941894034	0.325836632303314	3.46600331674959	Meaf6;Nfrkb
GO:0030534	adult behavior	biological_process	2	268	45	20900	0.113350941894034	0.325836632303314	3.46600331674959	Shank3;Shank2
GO:0045596	negative regulation of cell differentiation	biological_process	2	268	45	20900	0.113350941894034	0.325836632303314	3.46600331674959	Nog;Sox2
GO:0003730	mRNA 3'-UTR binding	molecular_function	3	268	92	20900	0.114610701682165	0.325836632303314	2.54299156391953	Fmr1;Tial1;Rbm24
GO:0030307	positive regulation of cell growth	biological_process	3	268	92	20900	0.114610701682165	0.325836632303314	2.54299156391953	Rptor;Exosc4;Eif4g1
GO:0007049	cell cycle	biological_process	12	268	634	20900	0.116752813933639	0.325836632303314	1.47605819483026	Nup43;Sde2;Arl8a;Vrk1;Bin3;Tbrg1;Rabgap1;Psme3;Poc5;Zfyve19;Bex2;Pard3
GO:0005547	phosphatidylinositol-3,4,5-trisphosphate binding	molecular_function	2	268	46	20900	0.117544122324414	0.325836632303314	3.39065541855938	Pard3;Obscn
GO:0006635	fatty acid beta-oxidation	biological_process	2	268	46	20900	0.117544122324414	0.325836632303314	3.39065541855938	Hsd17b4;Scp2
GO:0007339	binding of sperm to zona pellucida	biological_process	2	268	46	20900	0.117544122324414	0.325836632303314	3.39065541855938	Hspa1l;Clgn
GO:2000300	regulation of synaptic vesicle exocytosis	biological_process	2	268	46	20900	0.117544122324414	0.325836632303314	3.39065541855938	Snapin;Dvl1
GO:0006897	endocytosis	biological_process	5	268	203	20900	0.120752917646538	0.325836632303314	1.92081464598191	Rabgap1l;Bin3;Ralbp1;Csnk1g1;Itsn2
GO:0000050	urea cycle	biological_process	1	268	10	20900	0.121102396693839	0.325836632303314	7.79850746268657	Cps1
GO:0000244	spliceosomal tri-snRNP complex assembly	biological_process	1	268	10	20900	0.121102396693839	0.325836632303314	7.79850746268657	Prpf3
GO:0001054	RNA polymerase I activity	molecular_function	1	268	10	20900	0.121102396693839	0.325836632303314	7.79850746268657	Polr2l
GO:0001056	RNA polymerase III activity	molecular_function	1	268	10	20900	0.121102396693839	0.325836632303314	7.79850746268657	Polr2l
GO:0001094	TFIID-class transcription factor complex binding	molecular_function	1	268	10	20900	0.121102396693839	0.325836632303314	7.79850746268657	Nop58
GO:0003143	embryonic heart tube morphogenesis	biological_process	1	268	10	20900	0.121102396693839	0.325836632303314	7.79850746268657	Ryr2
GO:0003149	membranous septum morphogenesis	biological_process	1	268	10	20900	0.121102396693839	0.325836632303314	7.79850746268657	Nog
GO:0006283	transcription-coupled nucleotide-excision repair	biological_process	1	268	10	20900	0.121102396693839	0.325836632303314	7.79850746268657	Hmgn1
GO:0008135	translation factor activity, RNA binding	molecular_function	1	268	10	20900	0.121102396693839	0.325836632303314	7.79850746268657	Eif4g1
GO:0008190	eukaryotic initiation factor 4E binding	molecular_function	1	268	10	20900	0.121102396693839	0.325836632303314	7.79850746268657	Eif4g1
GO:0008353	RNA polymerase II CTD heptapeptide repeat kinase activity	molecular_function	1	268	10	20900	0.121102396693839	0.325836632303314	7.79850746268657	Cdk12
GO:0008526	phosphatidylinositol transfer activity	molecular_function	1	268	10	20900	0.121102396693839	0.325836632303314	7.79850746268657	Scp2
GO:0008641	ubiquitin-like modifier activating enzyme activity	molecular_function	1	268	10	20900	0.121102396693839	0.325836632303314	7.79850746268657	Uba5
GO:0009072	aromatic amino acid metabolic process	biological_process	1	268	10	20900	0.121102396693839	0.325836632303314	7.79850746268657	Hpd
GO:0010172	embryonic body morphogenesis	biological_process	1	268	10	20900	0.121102396693839	0.325836632303314	7.79850746268657	Gatad2a
GO:0010591	regulation of lamellipodium assembly	biological_process	1	268	10	20900	0.121102396693839	0.325836632303314	7.79850746268657	Bin3
GO:0010669	epithelial structure maintenance	biological_process	1	268	10	20900	0.121102396693839	0.325836632303314	7.79850746268657	Lsr
GO:0014850	response to muscle activity	biological_process	1	268	10	20900	0.121102396693839	0.325836632303314	7.79850746268657	Ryr2
GO:0016188	synaptic vesicle maturation	biological_process	1	268	10	20900	0.121102396693839	0.325836632303314	7.79850746268657	Snapin
GO:0021517	ventral spinal cord development	biological_process	1	268	10	20900	0.121102396693839	0.325836632303314	7.79850746268657	Dab1
GO:0030219	megakaryocyte differentiation	biological_process	1	268	10	20900	0.121102396693839	0.325836632303314	7.79850746268657	Uba5
GO:0031080	nuclear pore outer ring	cellular_component	1	268	10	20900	0.121102396693839	0.325836632303314	7.79850746268657	Nup43
GO:0032933	SREBP signaling pathway	biological_process	1	268	10	20900	0.121102396693839	0.325836632303314	7.79850746268657	Eif2a
GO:0032964	collagen biosynthetic process	biological_process	1	268	10	20900	0.121102396693839	0.325836632303314	7.79850746268657	Serpinh1
GO:0034340	response to type I interferon	biological_process	1	268	10	20900	0.121102396693839	0.325836632303314	7.79850746268657	Smpd1
GO:0034427	nuclear-transcribed mRNA catabolic process, exonucleolytic, 3'-5'	biological_process	1	268	10	20900	0.121102396693839	0.325836632303314	7.79850746268657	Exosc4
GO:0034706	sodium channel complex	cellular_component	1	268	10	20900	0.121102396693839	0.325836632303314	7.79850746268657	Scn8a
GO:0035646	endosome to melanosome transport	biological_process	1	268	10	20900	0.121102396693839	0.325836632303314	7.79850746268657	Bloc1s3
GO:0035723	interleukin-15-mediated signaling pathway	biological_process	1	268	10	20900	0.121102396693839	0.325836632303314	7.79850746268657	Stat3
GO:0035871	protein K11-linked deubiquitination	biological_process	1	268	10	20900	0.121102396693839	0.325836632303314	7.79850746268657	Otud7a
GO:0036435	K48-linked polyubiquitin modification-dependent protein binding	molecular_function	1	268	10	20900	0.121102396693839	0.325836632303314	7.79850746268657	Nploc4
GO:0045839	negative regulation of mitotic nuclear division	biological_process	1	268	10	20900	0.121102396693839	0.325836632303314	7.79850746268657	Tom1l1
GO:0045955	negative regulation of calcium ion-dependent exocytosis	biological_process	1	268	10	20900	0.121102396693839	0.325836632303314	7.79850746268657	Stxbp3
GO:0046456	icosanoid biosynthetic process	biological_process	1	268	10	20900	0.121102396693839	0.325836632303314	7.79850746268657	Cyp4a12b
GO:0050856	regulation of T cell receptor signaling pathway	biological_process	1	268	10	20900	0.121102396693839	0.325836632303314	7.79850746268657	Cyld
GO:0051248	negative regulation of protein metabolic process	biological_process	1	268	10	20900	0.121102396693839	0.325836632303314	7.79850746268657	Prpf18
GO:0060346	bone trabecula formation	biological_process	1	268	10	20900	0.121102396693839	0.325836632303314	7.79850746268657	Enpp1
GO:0060710	chorio-allantoic fusion	biological_process	1	268	10	20900	0.121102396693839	0.325836632303314	7.79850746268657	Dnajb6
GO:0061037	negative regulation of cartilage development	biological_process	1	268	10	20900	0.121102396693839	0.325836632303314	7.79850746268657	Nog
GO:0061669	spontaneous neurotransmitter secretion	biological_process	1	268	10	20900	0.121102396693839	0.325836632303314	7.79850746268657	Rph3a
GO:0070878	primary miRNA binding	molecular_function	1	268	10	20900	0.121102396693839	0.325836632303314	7.79850746268657	Stat3
GO:0071044	histone mRNA catabolic process	biological_process	1	268	10	20900	0.121102396693839	0.325836632303314	7.79850746268657	Exosc4
GO:0071598	neuronal ribonucleoprotein granule	cellular_component	1	268	10	20900	0.121102396693839	0.325836632303314	7.79850746268657	Fmr1
GO:0071872	cellular response to epinephrine stimulus	biological_process	1	268	10	20900	0.121102396693839	0.325836632303314	7.79850746268657	Ryr2
GO:0090305	nucleic acid phosphodiester bond hydrolysis	biological_process	1	268	10	20900	0.121102396693839	0.325836632303314	7.79850746268657	Enpp1
GO:0097061	dendritic spine organization	biological_process	1	268	10	20900	0.121102396693839	0.325836632303314	7.79850746268657	Rph3a
GO:0099054	presynapse assembly	biological_process	1	268	10	20900	0.121102396693839	0.325836632303314	7.79850746268657	Dvl1
GO:0101019	nucleolar exosome (RNase complex)	cellular_component	1	268	10	20900	0.121102396693839	0.325836632303314	7.79850746268657	Exosc4
GO:0140268	endoplasmic reticulum-plasma membrane contact site	cellular_component	1	268	10	20900	0.121102396693839	0.325836632303314	7.79850746268657	Sacm1l
GO:1900121	negative regulation of receptor binding	biological_process	1	268	10	20900	0.121102396693839	0.325836632303314	7.79850746268657	Adam15
GO:1902305	regulation of sodium ion transmembrane transport	biological_process	1	268	10	20900	0.121102396693839	0.325836632303314	7.79850746268657	Fgf12
GO:2000278	regulation of DNA biosynthetic process	biological_process	1	268	10	20900	0.121102396693839	0.325836632303314	7.79850746268657	Meaf6
GO:0004857	enzyme inhibitor activity	molecular_function	2	268	47	20900	0.121775810505985	0.325836632303314	3.31851381390918	Dynll1;Cd55
GO:0005504	fatty acid binding	molecular_function	2	268	47	20900	0.121775810505985	0.325836632303314	3.31851381390918	Gsta2;Rbp2
GO:0005778	peroxisomal membrane	cellular_component	2	268	47	20900	0.121775810505985	0.325836632303314	3.31851381390918	Pex14;Acsl1
GO:0008306	associative learning	biological_process	2	268	47	20900	0.121775810505985	0.325836632303314	3.31851381390918	Shank3;Shank2
GO:0034605	cellular response to heat	biological_process	2	268	47	20900	0.121775810505985	0.325836632303314	3.31851381390918	Sumo1;Daxx
GO:0043407	negative regulation of MAP kinase activity	biological_process	2	268	47	20900	0.121775810505985	0.325836632303314	3.31851381390918	Smpd1;Uchl1
GO:0007015	actin filament organization	biological_process	4	268	148	20900	0.123023978855259	0.327175364035399	2.10770471964502	Mtss1;Cap2;Rhot1;Arhgap12
GO:0062023	collagen-containing extracellular matrix	cellular_component	7	268	325	20900	0.125873424866838	0.327175364035399	1.6796785304248	Plxna2;Lgals4;Sparc;Serpinh1;Col12a1;Il16;Ssc5d
GO:0008333	endosome to lysosome transport	biological_process	2	268	48	20900	0.126044339208891	0.327175364035399	3.24937810945274	Snapin;Vps33a
GO:0030968	endoplasmic reticulum unfolded protein response	biological_process	2	268	48	20900	0.126044339208891	0.327175364035399	3.24937810945274	Eif2a;Qrich1
GO:0001934	positive regulation of protein phosphorylation	biological_process	6	268	266	20900	0.128227682079794	0.327175364035399	1.7590618336887	Mob1b;Ralbp1;Fmr1;Eif4g3;Dvl1;Daxx
GO:0071346	cellular response to type II interferon	biological_process	3	268	97	20900	0.128658010737035	0.327175364035399	2.41190952454224	Cx3cl1;Stxbp3;Daxx
GO:0006406	mRNA export from nucleus	biological_process	2	268	49	20900	0.130348077337122	0.327175364035399	3.18306427048431	Fmr1;Rbm15b
GO:0007281	germ cell development	biological_process	2	268	49	20900	0.130348077337122	0.327175364035399	3.18306427048431	Rnf2;Tial1
GO:0010718	positive regulation of epithelial to mesenchymal transition	biological_process	2	268	49	20900	0.130348077337122	0.327175364035399	3.18306427048431	Smad2;Smad3
GO:0051604	protein maturation	biological_process	2	268	49	20900	0.130348077337122	0.327175364035399	3.18306427048431	Serpinh1;Snapin
GO:0060395	SMAD protein signal transduction	biological_process	2	268	49	20900	0.130348077337122	0.327175364035399	3.18306427048431	Smad2;Smad3
GO:0098586	cellular response to virus	biological_process	2	268	49	20900	0.130348077337122	0.327175364035399	3.18306427048431	Fmr1;Smad3
GO:0005694	chromosome	cellular_component	11	268	583	20900	0.131239252486424	0.327175364035399	1.47141650239369	Nup43;Ufl1;Fbxo28;Mphosph10;Ccdc86;Rnf2;Meaf6;Fmr1;Top1;Gatad2a;Daxx
GO:0000165	MAPK cascade	biological_process	3	268	98	20900	0.131538195604739	0.327175364035399	2.38729820286323	Brap;Shank3;Smad3
GO:0043204	perikaryon	cellular_component	4	268	152	20900	0.131927532847368	0.327175364035399	2.05223880597015	Kcnab1;Fmr1;Top1;Kcnb1
GO:0001574	ganglioside biosynthetic process	biological_process	1	268	11	20900	0.132377866185751	0.327175364035399	7.08955223880597	St6galnac5
GO:0002199	zona pellucida receptor complex	cellular_component	1	268	11	20900	0.132377866185751	0.327175364035399	7.08955223880597	Hspa1l
GO:0002357	defense response to tumor cell	biological_process	1	268	11	20900	0.132377866185751	0.327175364035399	7.08955223880597	Abi3
GO:0002726	positive regulation of T cell cytokine production	biological_process	1	268	11	20900	0.132377866185751	0.327175364035399	7.08955223880597	Cd55
GO:0005513	detection of calcium ion	biological_process	1	268	11	20900	0.132377866185751	0.327175364035399	7.08955223880597	Ryr2
GO:0006360	transcription by RNA polymerase I	biological_process	1	268	11	20900	0.132377866185751	0.327175364035399	7.08955223880597	Polr2l
GO:0009086	methionine biosynthetic process	biological_process	1	268	11	20900	0.132377866185751	0.327175364035399	7.08955223880597	Bhmt
GO:0010803	regulation of tumor necrosis factor-mediated signaling pathway	biological_process	1	268	11	20900	0.132377866185751	0.327175364035399	7.08955223880597	Cyld
GO:0016075	rRNA catabolic process	biological_process	1	268	11	20900	0.132377866185751	0.327175364035399	7.08955223880597	Exosc4
GO:0016558	protein import into peroxisome matrix	biological_process	1	268	11	20900	0.132377866185751	0.327175364035399	7.08955223880597	Pex14
GO:0016918	retinal binding	molecular_function	1	268	11	20900	0.132377866185751	0.327175364035399	7.08955223880597	Rbp2
GO:0018685	alkane 1-monooxygenase activity	molecular_function	1	268	11	20900	0.132377866185751	0.327175364035399	7.08955223880597	Cyp4a12b
GO:0019209	kinase activator activity	molecular_function	1	268	11	20900	0.132377866185751	0.327175364035399	7.08955223880597	Mob1b
GO:0019896	axonal transport of mitochondrion	biological_process	1	268	11	20900	0.132377866185751	0.327175364035399	7.08955223880597	Uchl1
GO:0019953	sexual reproduction	biological_process	1	268	11	20900	0.132377866185751	0.327175364035399	7.08955223880597	Stat3
GO:0030643	intracellular phosphate ion homeostasis	biological_process	1	268	11	20900	0.132377866185751	0.327175364035399	7.08955223880597	Enpp1
GO:0032797	SMN complex	cellular_component	1	268	11	20900	0.132377866185751	0.327175364035399	7.08955223880597	Fmr1
GO:0032816	positive regulation of natural killer cell activation	biological_process	1	268	11	20900	0.132377866185751	0.327175364035399	7.08955223880597	Bloc1s3
GO:0032958	inositol phosphate biosynthetic process	biological_process	1	268	11	20900	0.132377866185751	0.327175364035399	7.08955223880597	Itpka
GO:0033210	leptin-mediated signaling pathway	biological_process	1	268	11	20900	0.132377866185751	0.327175364035399	7.08955223880597	Stat3
GO:0033622	integrin activation	biological_process	1	268	11	20900	0.132377866185751	0.327175364035399	7.08955223880597	Cx3cl1
GO:0034046	poly(G) binding	molecular_function	1	268	11	20900	0.132377866185751	0.327175364035399	7.08955223880597	Fmr1
GO:0034993	meiotic nuclear membrane microtubule tethering complex	cellular_component	1	268	11	20900	0.132377866185751	0.327175364035399	7.08955223880597	Syne2
GO:0035036	sperm-egg recognition	biological_process	1	268	11	20900	0.132377866185751	0.327175364035399	7.08955223880597	Folr1
GO:0035197	siRNA binding	molecular_function	1	268	11	20900	0.132377866185751	0.327175364035399	7.08955223880597	Fmr1
GO:0035372	protein localization to microtubule	biological_process	1	268	11	20900	0.132377866185751	0.327175364035399	7.08955223880597	Dvl1
GO:0042609	CD4 receptor binding	molecular_function	1	268	11	20900	0.132377866185751	0.327175364035399	7.08955223880597	Il16
GO:0043995	histone H4K5 acetyltransferase activity	molecular_function	1	268	11	20900	0.132377866185751	0.327175364035399	7.08955223880597	Meaf6
GO:0043996	histone H4K8 acetyltransferase activity	molecular_function	1	268	11	20900	0.132377866185751	0.327175364035399	7.08955223880597	Meaf6
GO:0044326	dendritic spine neck	cellular_component	1	268	11	20900	0.132377866185751	0.327175364035399	7.08955223880597	Fmr1
GO:0045050	protein insertion into ER membrane by stop-transfer membrane-anchor sequence	biological_process	1	268	11	20900	0.132377866185751	0.327175364035399	7.08955223880597	Emc8
GO:0045542	positive regulation of cholesterol biosynthetic process	biological_process	1	268	11	20900	0.132377866185751	0.327175364035399	7.08955223880597	Scp2
GO:0045760	positive regulation of action potential	biological_process	1	268	11	20900	0.132377866185751	0.327175364035399	7.08955223880597	Kcnip1
GO:0045906	negative regulation of vasoconstriction	biological_process	1	268	11	20900	0.132377866185751	0.327175364035399	7.08955223880597	Cx3cl1
GO:0047676	arachidonate-CoA ligase activity	molecular_function	1	268	11	20900	0.132377866185751	0.327175364035399	7.08955223880597	Acsl1
GO:0048762	mesenchymal cell differentiation	biological_process	1	268	11	20900	0.132377866185751	0.327175364035399	7.08955223880597	Nog
GO:0061912	selective autophagy	biological_process	1	268	11	20900	0.132377866185751	0.327175364035399	7.08955223880597	Uba5
GO:0070365	hepatocyte differentiation	biological_process	1	268	11	20900	0.132377866185751	0.327175364035399	7.08955223880597	Pck2
GO:0072546	EMC complex	cellular_component	1	268	11	20900	0.132377866185751	0.327175364035399	7.08955223880597	Emc8
GO:0098911	regulation of ventricular cardiac muscle cell action potential	biological_process	1	268	11	20900	0.132377866185751	0.327175364035399	7.08955223880597	Ryr2
GO:0098976	excitatory chemical synaptic transmission	biological_process	1	268	11	20900	0.132377866185751	0.327175364035399	7.08955223880597	Fmr1
GO:0120197	mucociliary clearance	biological_process	1	268	11	20900	0.132377866185751	0.327175364035399	7.08955223880597	Spef2
GO:0150076	neuroinflammatory response	biological_process	1	268	11	20900	0.132377866185751	0.327175364035399	7.08955223880597	Bpgm
GO:1902807	negative regulation of cell cycle G1/S phase transition	biological_process	1	268	11	20900	0.132377866185751	0.327175364035399	7.08955223880597	Sox2
GO:1902936	phosphatidylinositol bisphosphate binding	molecular_function	1	268	11	20900	0.132377866185751	0.327175364035399	7.08955223880597	Obscn
GO:1903829	positive regulation of protein localization	biological_process	1	268	11	20900	0.132377866185751	0.327175364035399	7.08955223880597	Cyld
GO:1904383	response to sodium phosphate	biological_process	1	268	11	20900	0.132377866185751	0.327175364035399	7.08955223880597	Enpp1
GO:1990072	TRAPPIII protein complex	cellular_component	1	268	11	20900	0.132377866185751	0.327175364035399	7.08955223880597	Trappc11
GO:1990874	vascular associated smooth muscle cell proliferation	biological_process	1	268	11	20900	0.132377866185751	0.327175364035399	7.08955223880597	Enpp1
GO:1990909	Wnt signalosome	cellular_component	1	268	11	20900	0.132377866185751	0.327175364035399	7.08955223880597	Dvl1
GO:1990961	xenobiotic detoxification by transmembrane export across the plasma membrane	biological_process	1	268	11	20900	0.132377866185751	0.327175364035399	7.08955223880597	Ralbp1
GO:2001223	negative regulation of neuron migration	biological_process	1	268	11	20900	0.132377866185751	0.327175364035399	7.08955223880597	Stat3
GO:0006338	chromatin remodeling	biological_process	5	268	210	20900	0.133779157510539	0.328863456977481	1.85678749111585	Rnf2;Top1;Nfrkb;Gatad2a;Daxx
GO:0031965	nuclear membrane	cellular_component	5	268	210	20900	0.133779157510539	0.328863456977481	1.85678749111585	Maco1;Brap;Sumo1;Plrg1;Syne2
GO:0035556	intracellular signal transduction	biological_process	8	268	393	20900	0.13418377380319	0.328863456977481	1.58748243515248	Tyk2;Asb6;Dab1;Sh3bp5l;Mark2;Plcg1;Smad2;Dvl1
GO:0009636	response to toxic substance	biological_process	2	268	50	20900	0.134685429281786	0.328863456977481	3.11940298507463	Slc18a2;Scn8a
GO:0015485	cholesterol binding	molecular_function	2	268	50	20900	0.134685429281786	0.328863456977481	3.11940298507463	Scp2;Npc2
GO:0035255	ionotropic glutamate receptor binding	molecular_function	2	268	50	20900	0.134685429281786	0.328863456977481	3.11940298507463	Shank3;Shank2
GO:0071889	14-3-3 protein binding	molecular_function	2	268	50	20900	0.134685429281786	0.328863456977481	3.11940298507463	Rptor;Synpo2
GO:0001822	kidney development	biological_process	4	268	154	20900	0.136476643147442	0.328863456977481	2.02558635394456	Enpp1;Cyp4a12b;Plxnd1;Qrich1
GO:0030136	clathrin-coated vesicle	cellular_component	2	268	51	20900	0.139054834284916	0.328863456977481	3.0582382206614	Plcg1;Dvl1
GO:0051287	NAD binding	molecular_function	2	268	51	20900	0.139054834284916	0.328863456977481	3.0582382206614	Cyb5r3;Gapdhs
GO:0007417	central nervous system development	biological_process	3	268	101	20900	0.140312276774722	0.328863456977481	2.31638835525344	Nog;Dab1;Fmr1
GO:0016779	nucleotidyltransferase activity	molecular_function	3	268	101	20900	0.140312276774722	0.328863456977481	2.31638835525344	Gmppb;Mb21d2;Uap1l1
GO:0021915	neural tube development	biological_process	2	268	52	20900	0.143454765813672	0.328863456977481	2.99942594718714	Nog;Plxna2
GO:0071005	U2-type precatalytic spliceosome	cellular_component	2	268	52	20900	0.143454765813672	0.328863456977481	2.99942594718714	Txnl4a;Prpf3
GO:0002011	morphogenesis of an epithelial sheet	biological_process	1	268	12	20900	0.143509214352835	0.328863456977481	6.49875621890547	Arhgap12
GO:0003272	endocardial cushion formation	biological_process	1	268	12	20900	0.143509214352835	0.328863456977481	6.49875621890547	Nog
GO:0003300	cardiac muscle hypertrophy	biological_process	1	268	12	20900	0.143509214352835	0.328863456977481	6.49875621890547	Ryr2
GO:0003995	acyl-CoA dehydrogenase activity	molecular_function	1	268	12	20900	0.143509214352835	0.328863456977481	6.49875621890547	Acad9
GO:0004438	phosphatidylinositol-3-phosphate phosphatase activity	molecular_function	1	268	12	20900	0.143509214352835	0.328863456977481	6.49875621890547	Sacm1l
GO:0004769	steroid delta-isomerase activity	molecular_function	1	268	12	20900	0.143509214352835	0.328863456977481	6.49875621890547	Gsta2
GO:0005750	mitochondrial respiratory chain complex III	cellular_component	1	268	12	20900	0.143509214352835	0.328863456977481	6.49875621890547	Uqcr10
GO:0005883	neurofilament	cellular_component	1	268	12	20900	0.143509214352835	0.328863456977481	6.49875621890547	Shank2
GO:0006107	oxaloacetate metabolic process	biological_process	1	268	12	20900	0.143509214352835	0.328863456977481	6.49875621890547	Pck2
GO:0007252	I-kappaB phosphorylation	biological_process	1	268	12	20900	0.143509214352835	0.328863456977481	6.49875621890547	Erc1
GO:0008090	retrograde axonal transport	biological_process	1	268	12	20900	0.143509214352835	0.328863456977481	6.49875621890547	Snapin
GO:0010950	positive regulation of endopeptidase activity	biological_process	1	268	12	20900	0.143509214352835	0.328863456977481	6.49875621890547	Psme3
GO:0015934	large ribosomal subunit	cellular_component	1	268	12	20900	0.143509214352835	0.328863456977481	6.49875621890547	Mrpl32
GO:0016805	dipeptidase activity	molecular_function	1	268	12	20900	0.143509214352835	0.328863456977481	6.49875621890547	Scrn2
GO:0016926	protein desumoylation	biological_process	1	268	12	20900	0.143509214352835	0.328863456977481	6.49875621890547	Senp7
GO:0017145	stem cell division	biological_process	1	268	12	20900	0.143509214352835	0.328863456977481	6.49875621890547	Tial1
GO:0019370	leukotriene biosynthetic process	biological_process	1	268	12	20900	0.143509214352835	0.328863456977481	6.49875621890547	Mgst3
GO:0021795	cerebral cortex cell migration	biological_process	1	268	12	20900	0.143509214352835	0.328863456977481	6.49875621890547	Dab1
GO:0030897	HOPS complex	cellular_component	1	268	12	20900	0.143509214352835	0.328863456977481	6.49875621890547	Vps33a
GO:0031432	titin binding	molecular_function	1	268	12	20900	0.143509214352835	0.328863456977481	6.49875621890547	Obscn
GO:0031571	mitotic G1 DNA damage checkpoint signaling	biological_process	1	268	12	20900	0.143509214352835	0.328863456977481	6.49875621890547	Sde2
GO:0034453	microtubule anchoring	biological_process	1	268	12	20900	0.143509214352835	0.328863456977481	6.49875621890547	Pex14
GO:0034713	type I transforming growth factor beta receptor binding	molecular_function	1	268	12	20900	0.143509214352835	0.328863456977481	6.49875621890547	Smad2
GO:0035020	regulation of Rac protein signal transduction	biological_process	1	268	12	20900	0.143509214352835	0.328863456977481	6.49875621890547	Ssx2ip
GO:0035331	negative regulation of hippo signaling	biological_process	1	268	12	20900	0.143509214352835	0.328863456977481	6.49875621890547	Shank2
GO:0040011	locomotion	biological_process	1	268	12	20900	0.143509214352835	0.328863456977481	6.49875621890547	Shank3
GO:0042627	chylomicron	cellular_component	1	268	12	20900	0.143509214352835	0.328863456977481	6.49875621890547	Lsr
GO:0043281	regulation of cysteine-type endopeptidase activity involved in apoptotic process	biological_process	1	268	12	20900	0.143509214352835	0.328863456977481	6.49875621890547	Sox2
GO:0043586	tongue development	biological_process	1	268	12	20900	0.143509214352835	0.328863456977481	6.49875621890547	Sox2
GO:0043997	histone H4K12 acetyltransferase activity	molecular_function	1	268	12	20900	0.143509214352835	0.328863456977481	6.49875621890547	Meaf6
GO:0044224	juxtaparanode region of axon	cellular_component	1	268	12	20900	0.143509214352835	0.328863456977481	6.49875621890547	Kcnab1
GO:0044294	dendritic growth cone	cellular_component	1	268	12	20900	0.143509214352835	0.328863456977481	6.49875621890547	Cdkl5
GO:0050427	3'-phosphoadenosine 5'-phosphosulfate metabolic process	biological_process	1	268	12	20900	0.143509214352835	0.328863456977481	6.49875621890547	Enpp1
GO:0050927	positive regulation of positive chemotaxis	biological_process	1	268	12	20900	0.143509214352835	0.328863456977481	6.49875621890547	Smad3
GO:0051036	regulation of endosome size	biological_process	1	268	12	20900	0.143509214352835	0.328863456977481	6.49875621890547	Snapin
GO:0051791	medium-chain fatty acid metabolic process	biological_process	1	268	12	20900	0.143509214352835	0.328863456977481	6.49875621890547	Acad9
GO:0060272	embryonic skeletal joint morphogenesis	biological_process	1	268	12	20900	0.143509214352835	0.328863456977481	6.49875621890547	Nog
GO:0060317	cardiac epithelial to mesenchymal transition	biological_process	1	268	12	20900	0.143509214352835	0.328863456977481	6.49875621890547	Adam15
GO:0061133	endopeptidase activator activity	molecular_function	1	268	12	20900	0.143509214352835	0.328863456977481	6.49875621890547	Psme3
GO:0070306	lens fiber cell differentiation	biological_process	1	268	12	20900	0.143509214352835	0.328863456977481	6.49875621890547	Smad3
GO:0070989	oxidative demethylation	biological_process	1	268	12	20900	0.143509214352835	0.328863456977481	6.49875621890547	Fto
GO:0097062	dendritic spine maintenance	biological_process	1	268	12	20900	0.143509214352835	0.328863456977481	6.49875621890547	Itpka
GO:0097157	pre-mRNA intronic binding	molecular_function	1	268	12	20900	0.143509214352835	0.328863456977481	6.49875621890547	Rbm24
GO:0097398	cellular response to interleukin-17	biological_process	1	268	12	20900	0.143509214352835	0.328863456977481	6.49875621890547	Stat3
GO:0098574	cytoplasmic side of lysosomal membrane	cellular_component	1	268	12	20900	0.143509214352835	0.328863456977481	6.49875621890547	Snapin
GO:0098885	modification of postsynaptic actin cytoskeleton	biological_process	1	268	12	20900	0.143509214352835	0.328863456977481	6.49875621890547	Itpka
GO:0106015	negative regulation of inflammatory response to wounding	biological_process	1	268	12	20900	0.143509214352835	0.328863456977481	6.49875621890547	Stat3
GO:0140313	molecular sequestering activity	molecular_function	1	268	12	20900	0.143509214352835	0.328863456977481	6.49875621890547	Prdx4
GO:1901386	negative regulation of voltage-gated calcium channel activity	biological_process	1	268	12	20900	0.143509214352835	0.328863456977481	6.49875621890547	Fmr1
GO:1902742	apoptotic process involved in development	biological_process	1	268	12	20900	0.143509214352835	0.328863456977481	6.49875621890547	Enpp1
GO:1903706	regulation of hemopoiesis	biological_process	1	268	12	20900	0.143509214352835	0.328863456977481	6.49875621890547	Meaf6
GO:1904294	positive regulation of ERAD pathway	biological_process	1	268	12	20900	0.143509214352835	0.328863456977481	6.49875621890547	Eif2a
GO:1990531	phospholipid-translocating ATPase complex	cellular_component	1	268	12	20900	0.143509214352835	0.328863456977481	6.49875621890547	Atp11b
GO:2000563	positive regulation of CD4-positive, alpha-beta T cell proliferation	biological_process	1	268	12	20900	0.143509214352835	0.328863456977481	6.49875621890547	Cd55
GO:0007155	cell adhesion	biological_process	11	268	594	20900	0.143517831224735	0.328863456977481	1.44416804864566	Cx3cl1;Dab1;Adam15;Folr1;Podxl2;Adam23;Ssx2ip;Ptprk;Mog;Col12a1;Pard3
GO:0031334	positive regulation of protein-containing complex assembly	biological_process	2	268	53	20900	0.147883730944753	0.334592075897198	2.94283300478738	Sumo1;Faf1
GO:0032968	positive regulation of transcription elongation by RNA polymerase II	biological_process	2	268	53	20900	0.147883730944753	0.334592075897198	2.94283300478738	Med28;Cdk12
GO:0097009	energy homeostasis	biological_process	2	268	53	20900	0.147883730944753	0.334592075897198	2.94283300478738	Stat3;Eif4g1
GO:0140374	antiviral innate immune response	biological_process	2	268	53	20900	0.147883730944753	0.334592075897198	2.94283300478738	Ifit3;Senp7
GO:1902895	positive regulation of miRNA transcription	biological_process	2	268	53	20900	0.147883730944753	0.334592075897198	2.94283300478738	Stat3;Smad3
GO:0007005	mitochondrion organization	biological_process	3	268	104	20900	0.149277388734112	0.334592075897198	2.24956946039036	Cluh;Enpp1;Rhot1
GO:0045666	positive regulation of neuron differentiation	biological_process	3	268	104	20900	0.149277388734112	0.334592075897198	2.24956946039036	Sox2;Dab1;Eif4g1
GO:0001558	regulation of cell growth	biological_process	2	268	54	20900	0.152340269758885	0.334592075897198	2.88833609729132	Rptor;Meaf6
GO:0004527	exonuclease activity	molecular_function	2	268	54	20900	0.152340269758885	0.334592075897198	2.88833609729132	Enpp1;Rexo2
GO:0034614	cellular response to reactive oxygen species	biological_process	2	268	54	20900	0.152340269758885	0.334592075897198	2.88833609729132	Pex14;Ptprk
GO:0045599	negative regulation of fat cell differentiation	biological_process	2	268	54	20900	0.152340269758885	0.334592075897198	2.88833609729132	Enpp1;Smad3
GO:0051209	release of sequestered calcium ion into cytosol	biological_process	2	268	54	20900	0.152340269758885	0.334592075897198	2.88833609729132	Ryr2;Plcg1
GO:0060271	cilium assembly	biological_process	5	268	220	20900	0.153421362647832	0.334592075897198	1.77238805970149	Ccdc66;Cby1;Ssx2ip;Nudcd3;Rpgr
GO:0000460	maturation of 5.8S rRNA	biological_process	1	268	13	20900	0.154498276520273	0.334592075897198	5.99885189437428	Exosc4
GO:0001217	DNA-binding transcription repressor activity	molecular_function	1	268	13	20900	0.154498276520273	0.334592075897198	5.99885189437428	Smad3
GO:0003254	regulation of membrane depolarization	biological_process	1	268	13	20900	0.154498276520273	0.334592075897198	5.99885189437428	Fgf12
GO:0004033	aldo-keto reductase (NADP) activity	molecular_function	1	268	13	20900	0.154498276520273	0.334592075897198	5.99885189437428	Kcnab1
GO:0004865	protein serine/threonine phosphatase inhibitor activity	molecular_function	1	268	13	20900	0.154498276520273	0.334592075897198	5.99885189437428	Ppp1r17
GO:0005736	RNA polymerase I complex	cellular_component	1	268	13	20900	0.154498276520273	0.334592075897198	5.99885189437428	Polr2l
GO:0006122	mitochondrial electron transport, ubiquinol to cytochrome c	biological_process	1	268	13	20900	0.154498276520273	0.334592075897198	5.99885189437428	Uqcr10
GO:0006996	organelle organization	biological_process	1	268	13	20900	0.154498276520273	0.334592075897198	5.99885189437428	Cluh
GO:0007042	lysosomal lumen acidification	biological_process	1	268	13	20900	0.154498276520273	0.334592075897198	5.99885189437428	Snapin
GO:0007076	mitotic chromosome condensation	biological_process	1	268	13	20900	0.154498276520273	0.334592075897198	5.99885189437428	Akap8l
GO:0010243	response to organonitrogen compound	biological_process	1	268	13	20900	0.154498276520273	0.334592075897198	5.99885189437428	Plcg1
GO:0010831	positive regulation of myotube differentiation	biological_process	1	268	13	20900	0.154498276520273	0.334592075897198	5.99885189437428	Rbm24
GO:0019841	retinol binding	molecular_function	1	268	13	20900	0.154498276520273	0.334592075897198	5.99885189437428	Rbp2
GO:0030123	AP-3 adaptor complex	cellular_component	1	268	13	20900	0.154498276520273	0.334592075897198	5.99885189437428	Vps33a
GO:0030291	protein serine/threonine kinase inhibitor activity	molecular_function	1	268	13	20900	0.154498276520273	0.334592075897198	5.99885189437428	Rptor
GO:0030955	potassium ion binding	molecular_function	1	268	13	20900	0.154498276520273	0.334592075897198	5.99885189437428	Cps1
GO:0031209	SCAR complex	cellular_component	1	268	13	20900	0.154498276520273	0.334592075897198	5.99885189437428	Abi3
GO:0031386	protein tag activity	molecular_function	1	268	13	20900	0.154498276520273	0.334592075897198	5.99885189437428	Sumo1
GO:0031629	synaptic vesicle fusion to presynaptic active zone membrane	biological_process	1	268	13	20900	0.154498276520273	0.334592075897198	5.99885189437428	Snapin
GO:0033689	negative regulation of osteoblast proliferation	biological_process	1	268	13	20900	0.154498276520273	0.334592075897198	5.99885189437428	Smad3
GO:0034620	cellular response to unfolded protein	biological_process	1	268	13	20900	0.154498276520273	0.334592075897198	5.99885189437428	Daxx
GO:0035999	tetrahydrofolate interconversion	biological_process	1	268	13	20900	0.154498276520273	0.334592075897198	5.99885189437428	Sardh
GO:0038202	TORC1 signaling	biological_process	1	268	13	20900	0.154498276520273	0.334592075897198	5.99885189437428	Rptor
GO:0042581	specific granule	cellular_component	1	268	13	20900	0.154498276520273	0.334592075897198	5.99885189437428	Stxbp3
GO:0042659	regulation of cell fate specification	biological_process	1	268	13	20900	0.154498276520273	0.334592075897198	5.99885189437428	Gatad2a
GO:0044309	neuron spine	cellular_component	1	268	13	20900	0.154498276520273	0.334592075897198	5.99885189437428	Shank3
GO:0045577	regulation of B cell differentiation	biological_process	1	268	13	20900	0.154498276520273	0.334592075897198	5.99885189437428	Cyld
GO:0048312	intracellular distribution of mitochondria	biological_process	1	268	13	20900	0.154498276520273	0.334592075897198	5.99885189437428	Cluh
GO:0050051	leukotriene-B4 20-monooxygenase activity	molecular_function	1	268	13	20900	0.154498276520273	0.334592075897198	5.99885189437428	Cyp4a12b
GO:0050793	regulation of developmental process	biological_process	1	268	13	20900	0.154498276520273	0.334592075897198	5.99885189437428	Meaf6
GO:0050953	sensory perception of light stimulus	biological_process	1	268	13	20900	0.154498276520273	0.334592075897198	5.99885189437428	Pde6d
GO:0051014	actin filament severing	biological_process	1	268	13	20900	0.154498276520273	0.334592075897198	5.99885189437428	Flii
GO:0060402	calcium ion transport into cytosol	biological_process	1	268	13	20900	0.154498276520273	0.334592075897198	5.99885189437428	Ryr2
GO:0071233	cellular response to leucine	biological_process	1	268	13	20900	0.154498276520273	0.334592075897198	5.99885189437428	Rptor
GO:0071498	cellular response to fluid shear stress	biological_process	1	268	13	20900	0.154498276520273	0.334592075897198	5.99885189437428	Mtss1
GO:0080111	DNA demethylation	biological_process	1	268	13	20900	0.154498276520273	0.334592075897198	5.99885189437428	Fto
GO:0097475	motor neuron migration	biological_process	1	268	13	20900	0.154498276520273	0.334592075897198	5.99885189437428	Dab1
GO:1901800	positive regulation of proteasomal protein catabolic process	biological_process	1	268	13	20900	0.154498276520273	0.334592075897198	5.99885189437428	Fmr1
GO:1902043	positive regulation of extrinsic apoptotic signaling pathway via death domain receptors	biological_process	1	268	13	20900	0.154498276520273	0.334592075897198	5.99885189437428	Faf1
GO:1902857	positive regulation of non-motile cilium assembly	biological_process	1	268	13	20900	0.154498276520273	0.334592075897198	5.99885189437428	Dynll1
GO:2000177	regulation of neural precursor cell proliferation	biological_process	1	268	13	20900	0.154498276520273	0.334592075897198	5.99885189437428	Ptbp2
GO:2000774	positive regulation of cellular senescence	biological_process	1	268	13	20900	0.154498276520273	0.334592075897198	5.99885189437428	Abi3
GO:0000776	kinetochore	cellular_component	4	268	162	20900	0.155286735977009	0.335775911302919	1.92555739819421	Nup43;Fbxo28;Meaf6;Dynll1
GO:0007059	chromosome segregation	biological_process	3	268	106	20900	0.155354384768724	0.335775911302919	2.20712475359054	Nup43;Arl8a;Top1
GO:0051592	response to calcium ion	biological_process	2	268	55	20900	0.15682295474521	0.338612748056822	2.83582089552239	Ryr2;Itpka
GO:0032880	regulation of protein localization	biological_process	3	268	107	20900	0.158421641018828	0.341724613330872	2.18649741944483	Rabgap1l;Ufl1;Dnajb6
GO:0008283	cell population proliferation	biological_process	6	268	285	20900	0.16092727373504	0.342042608636347	1.64179104477612	Tyk2;Stat3;Nog;Enpp1;Mvp;Daxx
GO:0001756	somitogenesis	biological_process	2	268	56	20900	0.161330390215433	0.342042608636347	2.78518123667377	Plxna2;Smad3
GO:0030178	negative regulation of Wnt signaling pathway	biological_process	2	268	56	20900	0.161330390215433	0.342042608636347	2.78518123667377	Sox2;Cby1
GO:0000177	cytoplasmic exosome (RNase complex)	cellular_component	1	268	14	20900	0.165346864727893	0.342042608636347	5.57036247334755	Exosc4
GO:0000289	nuclear-transcribed mRNA poly(A) tail shortening	biological_process	1	268	14	20900	0.165346864727893	0.342042608636347	5.57036247334755	Samd4b
GO:0002091	negative regulation of receptor internalization	biological_process	1	268	14	20900	0.165346864727893	0.342042608636347	5.57036247334755	Fmr1
GO:0003197	endocardial cushion development	biological_process	1	268	14	20900	0.165346864727893	0.342042608636347	5.57036247334755	Rbm24
GO:0005665	RNA polymerase II, core complex	cellular_component	1	268	14	20900	0.165346864727893	0.342042608636347	5.57036247334755	Polr2l
GO:0006002	fructose 6-phosphate metabolic process	biological_process	1	268	14	20900	0.165346864727893	0.342042608636347	5.57036247334755	Gnpda1
GO:0006620	post-translational protein targeting to endoplasmic reticulum membrane	biological_process	1	268	14	20900	0.165346864727893	0.342042608636347	5.57036247334755	Folr1
GO:0008195	phosphatidate phosphatase activity	molecular_function	1	268	14	20900	0.165346864727893	0.342042608636347	5.57036247334755	Plppr3
GO:0008253	5'-nucleotidase activity	molecular_function	1	268	14	20900	0.165346864727893	0.342042608636347	5.57036247334755	Nt5dc3
GO:0009048	dosage compensation by inactivation of X chromosome	biological_process	1	268	14	20900	0.165346864727893	0.342042608636347	5.57036247334755	Rbm15b
GO:0009967	positive regulation of signal transduction	biological_process	1	268	14	20900	0.165346864727893	0.342042608636347	5.57036247334755	Eif2a
GO:0010955	negative regulation of protein processing	biological_process	1	268	14	20900	0.165346864727893	0.342042608636347	5.57036247334755	Fmr1
GO:0016595	glutamate binding	molecular_function	1	268	14	20900	0.165346864727893	0.342042608636347	5.57036247334755	Cps1
GO:0030510	regulation of BMP signaling pathway	biological_process	1	268	14	20900	0.165346864727893	0.342042608636347	5.57036247334755	Nog
GO:0031115	negative regulation of microtubule polymerization	biological_process	1	268	14	20900	0.165346864727893	0.342042608636347	5.57036247334755	Stmn1
GO:0031402	sodium ion binding	molecular_function	1	268	14	20900	0.165346864727893	0.342042608636347	5.57036247334755	Scn8a
GO:0032717	negative regulation of interleukin-8 production	biological_process	1	268	14	20900	0.165346864727893	0.342042608636347	5.57036247334755	Ssc5d
GO:0034362	low-density lipoprotein particle	cellular_component	1	268	14	20900	0.165346864727893	0.342042608636347	5.57036247334755	Lsr
GO:0035686	sperm fibrous sheath	cellular_component	1	268	14	20900	0.165346864727893	0.342042608636347	5.57036247334755	Gapdhs
GO:0042301	phosphate ion binding	molecular_function	1	268	14	20900	0.165346864727893	0.342042608636347	5.57036247334755	Rph3a
GO:0043518	negative regulation of DNA damage response, signal transduction by p53 class mediator	biological_process	1	268	14	20900	0.165346864727893	0.342042608636347	5.57036247334755	Pttg1ip
GO:0044319	wound healing, spreading of cells	biological_process	1	268	14	20900	0.165346864727893	0.342042608636347	5.57036247334755	Pard3
GO:0045295	gamma-catenin binding	molecular_function	1	268	14	20900	0.165346864727893	0.342042608636347	5.57036247334755	Ptprk
GO:0046839	phospholipid dephosphorylation	biological_process	1	268	14	20900	0.165346864727893	0.342042608636347	5.57036247334755	Plppr3
GO:0051371	muscle alpha-actinin binding	molecular_function	1	268	14	20900	0.165346864727893	0.342042608636347	5.57036247334755	Synpo2
GO:0060009	Sertoli cell development	biological_process	1	268	14	20900	0.165346864727893	0.342042608636347	5.57036247334755	Hsd17b4
GO:0060711	labyrinthine layer development	biological_process	1	268	14	20900	0.165346864727893	0.342042608636347	5.57036247334755	Egln1
GO:0060840	artery development	biological_process	1	268	14	20900	0.165346864727893	0.342042608636347	5.57036247334755	Enpp1
GO:0061045	negative regulation of wound healing	biological_process	1	268	14	20900	0.165346864727893	0.342042608636347	5.57036247334755	Smad3
GO:0061578	K63-linked deubiquitinase activity	molecular_function	1	268	14	20900	0.165346864727893	0.342042608636347	5.57036247334755	Cyld
GO:0061635	regulation of protein complex stability	biological_process	1	268	14	20900	0.165346864727893	0.342042608636347	5.57036247334755	Trappc11
GO:0062009	secondary palate development	biological_process	1	268	14	20900	0.165346864727893	0.342042608636347	5.57036247334755	Smad2
GO:0070679	inositol 1,4,5 trisphosphate binding	molecular_function	1	268	14	20900	0.165346864727893	0.342042608636347	5.57036247334755	Rph3a
GO:0071482	cellular response to light stimulus	biological_process	1	268	14	20900	0.165346864727893	0.342042608636347	5.57036247334755	Rpgr
GO:0090179	planar cell polarity pathway involved in neural tube closure	biological_process	1	268	14	20900	0.165346864727893	0.342042608636347	5.57036247334755	Dvl1
GO:0097320	plasma membrane tubulation	biological_process	1	268	14	20900	0.165346864727893	0.342042608636347	5.57036247334755	Bin3
GO:0097371	MDM2/MDM4 family protein binding	molecular_function	1	268	14	20900	0.165346864727893	0.342042608636347	5.57036247334755	Psme3
GO:0097550	transcription preinitiation complex	cellular_component	1	268	14	20900	0.165346864727893	0.342042608636347	5.57036247334755	Rprd1a
GO:0099527	postsynapse to nucleus signaling pathway	biological_process	1	268	14	20900	0.165346864727893	0.342042608636347	5.57036247334755	Stat3
GO:0120316	sperm flagellum assembly	biological_process	1	268	14	20900	0.165346864727893	0.342042608636347	5.57036247334755	Spef2
GO:0045211	postsynaptic membrane	cellular_component	6	268	288	20900	0.166395350644064	0.343883724664399	1.62468905472637	Fmr1;Rph3a;Kctd12;Shank3;Shank2;Kcnb1
GO:0004674	protein serine/threonine kinase activity	molecular_function	8	268	418	20900	0.170318686682864	0.348579549829529	1.49253731343284	Vrk1;Csnk1g1;Speg;Top1;Cdk12;Cdkl5;Mark2;Obscn
GO:0031397	negative regulation of protein ubiquitination	biological_process	2	268	58	20900	0.170414085519183	0.348579549829529	2.68914050437468	Ufl1;Bex2
GO:0032731	positive regulation of interleukin-1 beta production	biological_process	2	268	58	20900	0.170414085519183	0.348579549829529	2.68914050437468	Stat3;Smad3
GO:0006468	protein phosphorylation	biological_process	11	268	617	20900	0.171063506177953	0.348579549829529	1.39033358329906	Tyk2;Vrk1;Csnk1g1;Speg;Eif2a;Cdk12;Cdkl5;Mark2;Smad2;Obscn;Prkab1
GO:0032755	positive regulation of interleukin-6 production	biological_process	3	268	112	20900	0.174028028675573	0.348579549829529	2.08888592750533	Stat3;Zbtb20;Il16
GO:0000281	mitotic cytokinesis	biological_process	2	268	59	20900	0.174987707949848	0.348579549829529	2.64356185175816	Stmn1;Daxx
GO:0007389	pattern specification process	biological_process	2	268	59	20900	0.174987707949848	0.348579549829529	2.64356185175816	Nog;Smad2
GO:0008081	phosphoric diester hydrolase activity	molecular_function	2	268	59	20900	0.174987707949848	0.348579549829529	2.64356185175816	Enpp1;Plcg1
GO:0000176	nuclear exosome (RNase complex)	cellular_component	1	268	15	20900	0.1760567680245	0.348579549829529	5.19900497512438	Exosc4
GO:0003094	glomerular filtration	biological_process	1	268	15	20900	0.1760567680245	0.348579549829529	5.19900497512438	Jchain
GO:0003823	antigen binding	molecular_function	1	268	15	20900	0.1760567680245	0.348579549829529	5.19900497512438	Jchain
GO:0004467	long-chain fatty acid-CoA ligase activity	molecular_function	1	268	15	20900	0.1760567680245	0.348579549829529	5.19900497512438	Acsl1
GO:0006090	pyruvate metabolic process	biological_process	1	268	15	20900	0.1760567680245	0.348579549829529	5.19900497512438	Pck2
GO:0006465	signal peptide processing	biological_process	1	268	15	20900	0.1760567680245	0.348579549829529	5.19900497512438	Spcs3
GO:0006473	protein acetylation	biological_process	1	268	15	20900	0.1760567680245	0.348579549829529	5.19900497512438	Nat10
GO:0008179	adenylate cyclase binding	molecular_function	1	268	15	20900	0.1760567680245	0.348579549829529	5.19900497512438	Cap2
GO:0008276	protein methyltransferase activity	molecular_function	1	268	15	20900	0.1760567680245	0.348579549829529	5.19900497512438	Fam98a
GO:0008391	arachidonic acid monooxygenase activity	molecular_function	1	268	15	20900	0.1760567680245	0.348579549829529	5.19900497512438	Cyp4a12b
GO:0009311	oligosaccharide metabolic process	biological_process	1	268	15	20900	0.1760567680245	0.348579549829529	5.19900497512438	St6galnac5
GO:0030008	TRAPP complex	cellular_component	1	268	15	20900	0.1760567680245	0.348579549829529	5.19900497512438	Trappc11
GO:0030239	myofibril assembly	biological_process	1	268	15	20900	0.1760567680245	0.348579549829529	5.19900497512438	Flii
GO:0030247	polysaccharide binding	molecular_function	1	268	15	20900	0.1760567680245	0.348579549829529	5.19900497512438	Enpp1
GO:0030858	positive regulation of epithelial cell differentiation	biological_process	1	268	15	20900	0.1760567680245	0.348579549829529	5.19900497512438	Sox2
GO:0030970	retrograde protein transport, ER to cytosol	biological_process	1	268	15	20900	0.1760567680245	0.348579549829529	5.19900497512438	Nploc4
GO:0031110	regulation of microtubule polymerization or depolymerization	biological_process	1	268	15	20900	0.1760567680245	0.348579549829529	5.19900497512438	Stmn1
GO:0032402	melanosome transport	biological_process	1	268	15	20900	0.1760567680245	0.348579549829529	5.19900497512438	Bloc1s3
GO:0032434	regulation of proteasomal ubiquitin-dependent protein catabolic process	biological_process	1	268	15	20900	0.1760567680245	0.348579549829529	5.19900497512438	Ufl1
GO:0034236	protein kinase A catalytic subunit binding	molecular_function	1	268	15	20900	0.1760567680245	0.348579549829529	5.19900497512438	Ryr2
GO:0044327	dendritic spine head	cellular_component	1	268	15	20900	0.1760567680245	0.348579549829529	5.19900497512438	Fmr1
GO:0045292	mRNA cis splicing, via spliceosome	biological_process	1	268	15	20900	0.1760567680245	0.348579549829529	5.19900497512438	Sde2
GO:0045948	positive regulation of translational initiation	biological_process	1	268	15	20900	0.1760567680245	0.348579549829529	5.19900497512438	Ythdf3
GO:0048668	collateral sprouting	biological_process	1	268	15	20900	0.1760567680245	0.348579549829529	5.19900497512438	Dvl1
GO:0050771	negative regulation of axonogenesis	biological_process	1	268	15	20900	0.1760567680245	0.348579549829529	5.19900497512438	Dab1
GO:0050930	induction of positive chemotaxis	biological_process	1	268	15	20900	0.1760567680245	0.348579549829529	5.19900497512438	Il16
GO:0051492	regulation of stress fiber assembly	biological_process	1	268	15	20900	0.1760567680245	0.348579549829529	5.19900497512438	Synpo
GO:0060071	Wnt signaling pathway, planar cell polarity pathway	biological_process	1	268	15	20900	0.1760567680245	0.348579549829529	5.19900497512438	Dvl1
GO:0060347	heart trabecula formation	biological_process	1	268	15	20900	0.1760567680245	0.348579549829529	5.19900497512438	Egln1
GO:0061053	somite development	biological_process	1	268	15	20900	0.1760567680245	0.348579549829529	5.19900497512438	Nog
GO:0070102	interleukin-6-mediated signaling pathway	biological_process	1	268	15	20900	0.1760567680245	0.348579549829529	5.19900497512438	Stat3
GO:0071004	U2-type prespliceosome	cellular_component	1	268	15	20900	0.1760567680245	0.348579549829529	5.19900497512438	Luc7l2
GO:0099022	vesicle tethering	biological_process	1	268	15	20900	0.1760567680245	0.348579549829529	5.19900497512438	Trappc11
GO:1900029	positive regulation of ruffle assembly	biological_process	1	268	15	20900	0.1760567680245	0.348579549829529	5.19900497512438	Fam98a
GO:1902774	late endosome to lysosome transport	biological_process	1	268	15	20900	0.1760567680245	0.348579549829529	5.19900497512438	Snapin
GO:1904507	positive regulation of telomere maintenance in response to DNA damage	biological_process	1	268	15	20900	0.1760567680245	0.348579549829529	5.19900497512438	Nfrkb
GO:2000114	regulation of establishment of cell polarity	biological_process	1	268	15	20900	0.1760567680245	0.348579549829529	5.19900497512438	Arfgef1
GO:2000738	positive regulation of stem cell differentiation	biological_process	1	268	15	20900	0.1760567680245	0.348579549829529	5.19900497512438	Rbm24
GO:0006457	protein folding	biological_process	3	268	113	20900	0.177200288600707	0.350204577653492	2.07040021133272	Dnajb6;Nudcd3;Clgn
GO:0007613	memory	biological_process	3	268	113	20900	0.177200288600707	0.350204577653492	2.07040021133272	Nog;Shank3;Shank2
GO:0048471	perinuclear region of cytoplasm	cellular_component	12	268	691	20900	0.17895604002302	0.353300405029713	1.3542994146489	Cx3cl1;Mvp;Dab1;Snapin;Fmr1;Dnajb6;Mob4;Cdkl5;Kcnb1;Vps33a;Faf1;Arfgef1
GO:0030282	bone mineralization	biological_process	2	268	60	20900	0.179580804952891	0.353300405029713	2.59950248756219	Mtss1;Enpp1
GO:0031047	regulatory ncRNA-mediated gene silencing	biological_process	2	268	60	20900	0.179580804952891	0.353300405029713	2.59950248756219	Fmr1;Eif4e2
GO:0032868	response to insulin	biological_process	2	268	60	20900	0.179580804952891	0.353300405029713	2.59950248756219	Enpp1;Stxbp3
GO:0071466	cellular response to xenobiotic stimulus	biological_process	2	268	60	20900	0.179580804952891	0.353300405029713	2.59950248756219	Uchl1;Slc18a2
GO:0005759	mitochondrial matrix	cellular_component	4	268	172	20900	0.18006224020891	0.353700055446225	1.81360638667129	Sardh;Sirt5;Pck2;Rexo2
GO:0005667	transcription regulator complex	cellular_component	6	268	296	20900	0.181352781474375	0.353700055446225	1.58077853973376	Stat3;Sox2;Smad2;Bex2;Smad3;Atf1
GO:0005925	focal adhesion	cellular_component	4	268	173	20900	0.182609951141878	0.353700055446225	1.8031231127599	Rexo2;Il16;Syne2;Synpo2
GO:0006260	DNA replication	biological_process	3	268	115	20900	0.183592344911958	0.353700055446225	2.03439325113563	Sde2;Tbrg1;Top1
GO:0006952	defense response	biological_process	3	268	115	20900	0.183592344911958	0.353700055446225	2.03439325113563	Stat3;Ngp;Ssc5d
GO:0000792	heterochromatin	cellular_component	2	268	61	20900	0.184192131496075	0.353700055446225	2.55688769268412	Rnf2;Daxx
GO:0010033	response to organic substance	biological_process	2	268	61	20900	0.184192131496075	0.353700055446225	2.55688769268412	Sox2;Acsl1
GO:0019902	phosphatase binding	molecular_function	2	268	61	20900	0.184192131496075	0.353700055446225	2.55688769268412	Smad2;Smad3
GO:0000245	spliceosomal complex assembly	biological_process	1	268	16	20900	0.186629752758492	0.353700055446225	4.8740671641791	Rbm5
GO:0005852	eukaryotic translation initiation factor 3 complex	cellular_component	1	268	16	20900	0.186629752758492	0.353700055446225	4.8740671641791	Eif3m
GO:0006044	N-acetylglucosamine metabolic process	biological_process	1	268	16	20900	0.186629752758492	0.353700055446225	4.8740671641791	Gnpda1
GO:0008154	actin polymerization or depolymerization	biological_process	1	268	16	20900	0.186629752758492	0.353700055446225	4.8740671641791	Flii
GO:0008301	DNA binding, bending	molecular_function	1	268	16	20900	0.186629752758492	0.353700055446225	4.8740671641791	Top1
GO:0010369	chromocenter	cellular_component	1	268	16	20900	0.186629752758492	0.353700055446225	4.8740671641791	Fmr1
GO:0019433	triglyceride catabolic process	biological_process	1	268	16	20900	0.186629752758492	0.353700055446225	4.8740671641791	Cps1
GO:0019752	carboxylic acid metabolic process	biological_process	1	268	16	20900	0.186629752758492	0.353700055446225	4.8740671641791	Csad
GO:0021799	cerebral cortex radially oriented cell migration	biological_process	1	268	16	20900	0.186629752758492	0.353700055446225	4.8740671641791	Dab1
GO:0030502	negative regulation of bone mineralization	biological_process	1	268	16	20900	0.186629752758492	0.353700055446225	4.8740671641791	Enpp1
GO:0030595	leukocyte chemotaxis	biological_process	1	268	16	20900	0.186629752758492	0.353700055446225	4.8740671641791	Il16
GO:0031011	Ino80 complex	cellular_component	1	268	16	20900	0.186629752758492	0.353700055446225	4.8740671641791	Nfrkb
GO:0031985	Golgi cisterna	cellular_component	1	268	16	20900	0.186629752758492	0.353700055446225	4.8740671641791	Golph3l
GO:0035102	PRC1 complex	cellular_component	1	268	16	20900	0.186629752758492	0.353700055446225	4.8740671641791	Rnf2
GO:0035721	intraciliary retrograde transport	biological_process	1	268	16	20900	0.186629752758492	0.353700055446225	4.8740671641791	Dynll1
GO:0043220	Schmidt-Lanterman incisure	cellular_component	1	268	16	20900	0.186629752758492	0.353700055446225	4.8740671641791	Pard3
GO:0045956	positive regulation of calcium ion-dependent exocytosis	biological_process	1	268	16	20900	0.186629752758492	0.353700055446225	4.8740671641791	Kcnb1
GO:0046323	glucose import	biological_process	1	268	16	20900	0.186629752758492	0.353700055446225	4.8740671641791	Enpp1
GO:0046902	regulation of mitochondrial membrane permeability	biological_process	1	268	16	20900	0.186629752758492	0.353700055446225	4.8740671641791	Stat3
GO:0047555	3',5'-cyclic-GMP phosphodiesterase activity	molecular_function	1	268	16	20900	0.186629752758492	0.353700055446225	4.8740671641791	Pde6d
GO:0055008	cardiac muscle tissue morphogenesis	biological_process	1	268	16	20900	0.186629752758492	0.353700055446225	4.8740671641791	Egln1
GO:0055062	phosphate ion homeostasis	biological_process	1	268	16	20900	0.186629752758492	0.353700055446225	4.8740671641791	Enpp1
GO:0060044	negative regulation of cardiac muscle cell proliferation	biological_process	1	268	16	20900	0.186629752758492	0.353700055446225	4.8740671641791	Nog
GO:0060080	inhibitory postsynaptic potential	biological_process	1	268	16	20900	0.186629752758492	0.353700055446225	4.8740671641791	Cx3cl1
GO:0060259	regulation of feeding behavior	biological_process	1	268	16	20900	0.186629752758492	0.353700055446225	4.8740671641791	Stat3
GO:0060382	regulation of DNA strand elongation	biological_process	1	268	16	20900	0.186629752758492	0.353700055446225	4.8740671641791	Nfrkb
GO:0070403	NAD+ binding	molecular_function	1	268	16	20900	0.186629752758492	0.353700055446225	4.8740671641791	Sirt5
GO:0086010	membrane depolarization during action potential	biological_process	1	268	16	20900	0.186629752758492	0.353700055446225	4.8740671641791	Scn8a
GO:0097623	potassium ion export across plasma membrane	biological_process	1	268	16	20900	0.186629752758492	0.353700055446225	4.8740671641791	Kcnb1
GO:0097708	intracellular vesicle	cellular_component	1	268	16	20900	0.186629752758492	0.353700055446225	4.8740671641791	Itsn2
GO:0098871	postsynaptic actin cytoskeleton	cellular_component	1	268	16	20900	0.186629752758492	0.353700055446225	4.8740671641791	Itpka
GO:0099003	vesicle-mediated transport in synapse	biological_process	1	268	16	20900	0.186629752758492	0.353700055446225	4.8740671641791	Sacm1l
GO:0102033	long-chain fatty acid omega-hydroxylase activity	molecular_function	1	268	16	20900	0.186629752758492	0.353700055446225	4.8740671641791	Cyp4a12b
GO:1990124	messenger ribonucleoprotein complex	cellular_component	1	268	16	20900	0.186629752758492	0.353700055446225	4.8740671641791	Fmr1
GO:0009898	cytoplasmic side of plasma membrane	cellular_component	3	268	116	20900	0.186811287622241	0.353735160680858	2.01685537828101	Kcnip1;Kcnab1;Cyld
GO:0030141	secretory granule	cellular_component	4	268	175	20900	0.187740976749888	0.355185631688978	1.78251599147122	Snapin;Dynll1;Rph3a;Stxbp3
GO:0001917	photoreceptor inner segment	cellular_component	2	268	62	20900	0.188820471051194	0.356606111558826	2.51564756860857	Ccdc66;Shank2
GO:0030218	erythrocyte differentiation	biological_process	2	268	62	20900	0.188820471051194	0.356606111558826	2.51564756860857	Ufl1;Uba5
GO:0008203	cholesterol metabolic process	biological_process	3	268	117	20900	0.190044940835065	0.358606540532252	1.99961729812476	Cyb5r3;Smpd1;Npc2
GO:0043547	positive regulation of GTPase activity	biological_process	4	268	177	20900	0.19291809601715	0.359963477623466	1.76237456783877	Cx3cl1;Ralbp1;Cdkl5;Dock9
GO:0050885	neuromuscular process controlling balance	biological_process	2	268	63	20900	0.193464635072418	0.359963477623466	2.47571665482113	Shank3;Jph4
GO:0018105	peptidyl-serine phosphorylation	biological_process	4	268	178	20900	0.195523422989008	0.359963477623466	1.75247358712058	Vrk1;Csnk1g1;Top1;Mark2
GO:0034451	centriolar satellite	cellular_component	3	268	119	20900	0.196554693702182	0.359963477623466	1.9660102847109	Flii;Ccdc66;Ssx2ip
GO:0000178	exosome (RNase complex)	cellular_component	1	268	17	20900	0.197067562864829	0.359963477623466	4.5873573309921	Exosc4
GO:0001510	RNA methylation	biological_process	1	268	17	20900	0.197067562864829	0.359963477623466	4.5873573309921	Rbm15b
GO:0001518	voltage-gated sodium channel complex	cellular_component	1	268	17	20900	0.197067562864829	0.359963477623466	4.5873573309921	Scn8a
GO:0001655	urogenital system development	biological_process	1	268	17	20900	0.197067562864829	0.359963477623466	4.5873573309921	Nog
GO:0003184	pulmonary valve morphogenesis	biological_process	1	268	17	20900	0.197067562864829	0.359963477623466	4.5873573309921	Smad2
GO:0004303	estradiol 17-beta-dehydrogenase [NAD(P)] activity	molecular_function	1	268	17	20900	0.197067562864829	0.359963477623466	4.5873573309921	Hsd17b4
GO:0008206	bile acid metabolic process	biological_process	1	268	17	20900	0.197067562864829	0.359963477623466	4.5873573309921	Scp2
GO:0008324	monoatomic cation transmembrane transporter activity	molecular_function	1	268	17	20900	0.197067562864829	0.359963477623466	4.5873573309921	Slc30a3
GO:0008432	JUN kinase binding	molecular_function	1	268	17	20900	0.197067562864829	0.359963477623466	4.5873573309921	Daxx
GO:0008559	ABC-type xenobiotic transporter activity	molecular_function	1	268	17	20900	0.197067562864829	0.359963477623466	4.5873573309921	Ralbp1
GO:0009303	rRNA transcription	biological_process	1	268	17	20900	0.197067562864829	0.359963477623466	4.5873573309921	Top1
GO:0009312	oligosaccharide biosynthetic process	biological_process	1	268	17	20900	0.197067562864829	0.359963477623466	4.5873573309921	St6galnac5
GO:0010832	negative regulation of myotube differentiation	biological_process	1	268	17	20900	0.197067562864829	0.359963477623466	4.5873573309921	Daxx
GO:0016125	sterol metabolic process	biological_process	1	268	17	20900	0.197067562864829	0.359963477623466	4.5873573309921	Npc2
GO:0016581	NuRD complex	cellular_component	1	268	17	20900	0.197067562864829	0.359963477623466	4.5873573309921	Gatad2a
GO:0019898	extrinsic component of membrane	cellular_component	1	268	17	20900	0.197067562864829	0.359963477623466	4.5873573309921	Rph3a
GO:0031005	filamin binding	molecular_function	1	268	17	20900	0.197067562864829	0.359963477623466	4.5873573309921	Synpo2
GO:0031124	mRNA 3'-end processing	biological_process	1	268	17	20900	0.197067562864829	0.359963477623466	4.5873573309921	Rprd1a
GO:0031527	filopodium membrane	cellular_component	1	268	17	20900	0.197067562864829	0.359963477623466	4.5873573309921	Syne2
GO:0032977	membrane insertase activity	molecular_function	1	268	17	20900	0.197067562864829	0.359963477623466	4.5873573309921	Emc8
GO:0035254	glutamate receptor binding	molecular_function	1	268	17	20900	0.197067562864829	0.359963477623466	4.5873573309921	Plcg1
GO:0035987	endodermal cell differentiation	biological_process	1	268	17	20900	0.197067562864829	0.359963477623466	4.5873573309921	Col12a1
GO:0035994	response to muscle stretch	biological_process	1	268	17	20900	0.197067562864829	0.359963477623466	4.5873573309921	Ryr2
GO:0045047	protein targeting to ER	biological_process	1	268	17	20900	0.197067562864829	0.359963477623466	4.5873573309921	Spcs3
GO:0045182	translation regulator activity	molecular_function	1	268	17	20900	0.197067562864829	0.359963477623466	4.5873573309921	Fmr1
GO:0045670	regulation of osteoclast differentiation	biological_process	1	268	17	20900	0.197067562864829	0.359963477623466	4.5873573309921	Prxl2a
GO:0045717	negative regulation of fatty acid biosynthetic process	biological_process	1	268	17	20900	0.197067562864829	0.359963477623466	4.5873573309921	Ubr4
GO:0048208	COPII vesicle coating	biological_process	1	268	17	20900	0.197067562864829	0.359963477623466	4.5873573309921	Trappc11
GO:0050918	positive chemotaxis	biological_process	1	268	17	20900	0.197067562864829	0.359963477623466	4.5873573309921	Cx3cl1
GO:0061158	3'-UTR-mediated mRNA destabilization	biological_process	1	268	17	20900	0.197067562864829	0.359963477623466	4.5873573309921	Rbm24
GO:0071816	tail-anchored membrane protein insertion into ER membrane	biological_process	1	268	17	20900	0.197067562864829	0.359963477623466	4.5873573309921	Emc8
GO:0086005	ventricular cardiac muscle cell action potential	biological_process	1	268	17	20900	0.197067562864829	0.359963477623466	4.5873573309921	Ryr2
GO:2000649	regulation of sodium ion transmembrane transporter activity	biological_process	1	268	17	20900	0.197067562864829	0.359963477623466	4.5873573309921	Fgf12
GO:2001171	positive regulation of ATP biosynthetic process	biological_process	1	268	17	20900	0.197067562864829	0.359963477623466	4.5873573309921	Stat3
GO:0005249	voltage-gated potassium channel activity	molecular_function	2	268	64	20900	0.198123462483242	0.360980615943437	2.43703358208955	Kcnab1;Kcnb1
GO:0010506	regulation of autophagy	biological_process	2	268	64	20900	0.198123462483242	0.360980615943437	2.43703358208955	Rptor;Mtcl1
GO:0032981	mitochondrial respiratory chain complex I assembly	biological_process	2	268	64	20900	0.198123462483242	0.360980615943437	2.43703358208955	Ndufaf5;Acad9
GO:0031410	cytoplasmic vesicle	cellular_component	14	268	846	20900	0.199526642040813	0.363175046346423	1.29053314985357	Ngp;Scgn;Adam15;Ccdc136;Folr1;Snapin;Rph3a;Pde6d;Arcn1;Slc18a2;Slc30a3;Vps33a;Copg2;Dvl1
GO:0004222	metalloendopeptidase activity	molecular_function	3	268	120	20900	0.199829956376787	0.363175046346423	1.94962686567164	Adam15;Adam23;Pmpcb
GO:0007626	locomotory behavior	biological_process	3	268	120	20900	0.199829956376787	0.363175046346423	1.94962686567164	Shank3;Slc18a2;Scn8a
GO:0004672	protein kinase activity	molecular_function	9	268	504	20900	0.200599615659485	0.363677622426954	1.39259061833689	Tyk2;Vrk1;Csnk1g1;Speg;Cdk12;Cdkl5;Mark2;Obscn;Prkab1
GO:0005524	ATP binding	molecular_function	22	268	1413	20900	0.200601079884993	0.363677622426954	1.2142049835747	Tyk2;Gatb;Vrk1;Enpp1;Ralbp1;Csnk1g1;Cps1;Uba5;Atp11b;Speg;Eif4g1;Top1;Ddx46;Cdk12;Cdkl5;Mark2;Hspa1l;Acsl1;Itpka;Nat10;Scn8a;Obscn
GO:0016740	transferase activity	molecular_function	27	268	1775	20900	0.201955925132107	0.363677622426954	1.18625183939458	Tyk2;Ufl1;Vrk1;St6galnac5;Gmppb;Agps;Trim11;Brap;Gsta2;Sirt5;Ndufaf5;Mb21d2;Ubr4;Csnk1g1;Uap1l1;Rnf2;Scp2;Speg;Cdk12;Cdkl5;Mark2;Itpka;Nat10;Obscn;Mocs2;Mgst3;Naa30
GO:0010976	positive regulation of neuron projection development	biological_process	4	268	181	20900	0.203403983373639	0.363677622426954	1.72342706357714	Cx3cl1;Mark2;Dvl1;Atf1
GO:0005789	endoplasmic reticulum membrane	cellular_component	10	268	574	20900	0.204079271268004	0.363677622426954	1.3586249934994	Ufl1;Spcs3;Hpd;Cyb5r3;Cyp4a12b;Emc8;Uba5;Jph4;Clgn;Sacm1l
GO:0001523	retinoid metabolic process	biological_process	1	268	18	20900	0.207371920148371	0.363677622426954	4.33250414593698	Rbp2
GO:0002076	osteoblast development	biological_process	1	268	18	20900	0.207371920148371	0.363677622426954	4.33250414593698	Smad3
GO:0003203	endocardial cushion morphogenesis	biological_process	1	268	18	20900	0.207371920148371	0.363677622426954	4.33250414593698	Smad2
GO:0003756	protein disulfide isomerase activity	molecular_function	1	268	18	20900	0.207371920148371	0.363677622426954	4.33250414593698	Creld2
GO:0005521	lamin binding	molecular_function	1	268	18	20900	0.207371920148371	0.363677622426954	4.33250414593698	Akap8l
GO:0005666	RNA polymerase III complex	cellular_component	1	268	18	20900	0.207371920148371	0.363677622426954	4.33250414593698	Polr2l
GO:0005685	U1 snRNP	cellular_component	1	268	18	20900	0.207371920148371	0.363677622426954	4.33250414593698	Luc7l2
GO:0006941	striated muscle contraction	biological_process	1	268	18	20900	0.207371920148371	0.363677622426954	4.33250414593698	Ryr2
GO:0008408	3'-5' exonuclease activity	molecular_function	1	268	18	20900	0.207371920148371	0.363677622426954	4.33250414593698	Rexo2
GO:0019001	guanyl nucleotide binding	molecular_function	1	268	18	20900	0.207371920148371	0.363677622426954	4.33250414593698	Gna14
GO:0030169	low-density lipoprotein particle binding	molecular_function	1	268	18	20900	0.207371920148371	0.363677622426954	4.33250414593698	Lsr
GO:0030539	male genitalia development	biological_process	1	268	18	20900	0.207371920148371	0.363677622426954	4.33250414593698	Sox2
GO:0031430	M band	cellular_component	1	268	18	20900	0.207371920148371	0.363677622426954	4.33250414593698	Obscn
GO:0031503	protein-containing complex localization	biological_process	1	268	18	20900	0.207371920148371	0.363677622426954	4.33250414593698	Snapin
GO:0032012	regulation of ARF protein signal transduction	biological_process	1	268	18	20900	0.207371920148371	0.363677622426954	4.33250414593698	Arfgef1
GO:0032433	filopodium tip	cellular_component	1	268	18	20900	0.207371920148371	0.363677622426954	4.33250414593698	Fmr1
GO:0032897	negative regulation of viral transcription	biological_process	1	268	18	20900	0.207371920148371	0.363677622426954	4.33250414593698	Trim11
GO:0033044	regulation of chromosome organization	biological_process	1	268	18	20900	0.207371920148371	0.363677622426954	4.33250414593698	Nfrkb
GO:0035329	hippo signaling	biological_process	1	268	18	20900	0.207371920148371	0.363677622426954	4.33250414593698	Mob1b
GO:0035613	RNA stem-loop binding	molecular_function	1	268	18	20900	0.207371920148371	0.363677622426954	4.33250414593698	Fmr1
GO:0042059	negative regulation of epidermal growth factor receptor signaling pathway	biological_process	1	268	18	20900	0.207371920148371	0.363677622426954	4.33250414593698	Mvp
GO:0042308	negative regulation of protein import into nucleus	biological_process	1	268	18	20900	0.207371920148371	0.363677622426954	4.33250414593698	Sumo1
GO:0042325	regulation of phosphorylation	biological_process	1	268	18	20900	0.207371920148371	0.363677622426954	4.33250414593698	Rptor
GO:0042326	negative regulation of phosphorylation	biological_process	1	268	18	20900	0.207371920148371	0.363677622426954	4.33250414593698	Dynll1
GO:0042953	lipoprotein transport	biological_process	1	268	18	20900	0.207371920148371	0.363677622426954	4.33250414593698	Lsr
GO:0043295	glutathione binding	molecular_function	1	268	18	20900	0.207371920148371	0.363677622426954	4.33250414593698	Gsta2
GO:0045820	negative regulation of glycolytic process	biological_process	1	268	18	20900	0.207371920148371	0.363677622426954	4.33250414593698	Stat3
GO:0045945	positive regulation of transcription by RNA polymerase III	biological_process	1	268	18	20900	0.207371920148371	0.363677622426954	4.33250414593698	Rptor
GO:0048066	developmental pigmentation	biological_process	1	268	18	20900	0.207371920148371	0.363677622426954	4.33250414593698	Bloc1s3
GO:0051489	regulation of filopodium assembly	biological_process	1	268	18	20900	0.207371920148371	0.363677622426954	4.33250414593698	Fmr1
GO:0061608	nuclear import signal receptor activity	molecular_function	1	268	18	20900	0.207371920148371	0.363677622426954	4.33250414593698	Tnpo1
GO:0070254	mucus secretion	biological_process	1	268	18	20900	0.207371920148371	0.363677622426954	4.33250414593698	Enpp1
GO:0070402	NADPH binding	molecular_function	1	268	18	20900	0.207371920148371	0.363677622426954	4.33250414593698	Kcnab1
GO:0071280	cellular response to copper ion	biological_process	1	268	18	20900	0.207371920148371	0.363677622426954	4.33250414593698	Daxx
GO:0086004	regulation of cardiac muscle cell contraction	biological_process	1	268	18	20900	0.207371920148371	0.363677622426954	4.33250414593698	Sumo1
GO:0097159	organic cyclic compound binding	molecular_function	1	268	18	20900	0.207371920148371	0.363677622426954	4.33250414593698	Ryr2
GO:2000310	regulation of NMDA receptor activity	biological_process	1	268	18	20900	0.207371920148371	0.363677622426954	4.33250414593698	Rph3a
GO:2001256	regulation of store-operated calcium entry	biological_process	1	268	18	20900	0.207371920148371	0.363677622426954	4.33250414593698	Jph4
GO:0048863	stem cell differentiation	biological_process	2	268	66	20900	0.207480597495193	0.363677622426954	2.36318407960199	Nog;Sox2
GO:0043065	positive regulation of apoptotic process	biological_process	7	268	376	20900	0.209591529825781	0.367081210429334	1.45184979358527	Smpd1;Scp2;Egln1;Tomm22;Rbm5;Qrich1;Daxx
GO:0030335	positive regulation of cell migration	biological_process	5	268	247	20900	0.211733008563448	0.370532764986034	1.57864523536165	Stat3;Cx3cl1;Syne2;Synpo2;Smad3
GO:0006694	steroid biosynthetic process	biological_process	2	268	67	20900	0.212176715790374	0.37101005097914	2.32791267542883	Cyb5r3;Scp2
GO:0031514	motile cilium	cellular_component	4	268	186	20900	0.216741055152679	0.372691033317092	1.67709837907238	Spef2;Adam15;Gapdhs;Rpgr
GO:0008285	negative regulation of cell population proliferation	biological_process	7	268	380	20900	0.216909924227055	0.372691033317092	1.4365671641791	Stat3;Tbrg1;Ifit3;Tial1;Ptprk;Smad2;Smad3
GO:0005764	lysosome	cellular_component	8	268	447	20900	0.217097863217681	0.372691033317092	1.39570603359044	Arl8a;Rptor;Snapin;Smpd1;Tial1;Npc2;Slc30a3;Vps33a
GO:0000956	nuclear-transcribed mRNA catabolic process	biological_process	1	268	19	20900	0.217544524563668	0.372691033317092	4.1044776119403	Exosc4
GO:0001953	negative regulation of cell-matrix adhesion	biological_process	1	268	19	20900	0.217544524563668	0.372691033317092	4.1044776119403	Adam15
GO:0002523	leukocyte migration involved in inflammatory response	biological_process	1	268	19	20900	0.217544524563668	0.372691033317092	4.1044776119403	Cx3cl1
GO:0003279	cardiac septum development	biological_process	1	268	19	20900	0.217544524563668	0.372691033317092	4.1044776119403	Plxnd1
GO:0004435	phosphatidylinositol phospholipase C activity	molecular_function	1	268	19	20900	0.217544524563668	0.372691033317092	4.1044776119403	Plcg1
GO:0006541	glutamine metabolic process	biological_process	1	268	19	20900	0.217544524563668	0.372691033317092	4.1044776119403	Cps1
GO:0007340	acrosome reaction	biological_process	1	268	19	20900	0.217544524563668	0.372691033317092	4.1044776119403	Gnpda1
GO:0010824	regulation of centrosome duplication	biological_process	1	268	19	20900	0.217544524563668	0.372691033317092	4.1044776119403	Nat10
GO:0022010	central nervous system myelination	biological_process	1	268	19	20900	0.217544524563668	0.372691033317092	4.1044776119403	Enpp1
GO:0031418	L-ascorbic acid binding	molecular_function	1	268	19	20900	0.217544524563668	0.372691033317092	4.1044776119403	Egln1
GO:0042834	peptidoglycan binding	molecular_function	1	268	19	20900	0.217544524563668	0.372691033317092	4.1044776119403	Jchain
GO:0045019	negative regulation of nitric oxide biosynthetic process	biological_process	1	268	19	20900	0.217544524563668	0.372691033317092	4.1044776119403	Dynll1
GO:0046426	negative regulation of receptor signaling pathway via JAK-STAT	biological_process	1	268	19	20900	0.217544524563668	0.372691033317092	4.1044776119403	Dab1
GO:0048489	synaptic vesicle transport	biological_process	1	268	19	20900	0.217544524563668	0.372691033317092	4.1044776119403	Snapin
GO:0050862	positive regulation of T cell receptor signaling pathway	biological_process	1	268	19	20900	0.217544524563668	0.372691033317092	4.1044776119403	Cyld
GO:0055117	regulation of cardiac muscle contraction	biological_process	1	268	19	20900	0.217544524563668	0.372691033317092	4.1044776119403	Ryr2
GO:0060218	hematopoietic stem cell differentiation	biological_process	1	268	19	20900	0.217544524563668	0.372691033317092	4.1044776119403	Ufl1
GO:0070266	necroptotic process	biological_process	1	268	19	20900	0.217544524563668	0.372691033317092	4.1044776119403	Cyld
GO:0071011	precatalytic spliceosome	cellular_component	1	268	19	20900	0.217544524563668	0.372691033317092	4.1044776119403	Prpf38b
GO:0090162	establishment of epithelial cell polarity	biological_process	1	268	19	20900	0.217544524563668	0.372691033317092	4.1044776119403	Pard3
GO:0090660	cerebrospinal fluid circulation	biological_process	1	268	19	20900	0.217544524563668	0.372691033317092	4.1044776119403	Spef2
GO:1904888	cranial skeletal system development	biological_process	1	268	19	20900	0.217544524563668	0.372691033317092	4.1044776119403	Nog
GO:0000166	nucleotide binding	molecular_function	26	268	1721	20900	0.217603474291592	0.372691033317092	1.17815917507177	Tyk2;Arl8a;Gatb;Vrk1;Gmppb;Ralbp1;Pck2;Csnk1g1;Cps1;Uba5;Atp11b;Speg;Ddx46;Rhot1;Cdk12;Cdkl5;Mark2;Gna14;Hspa1l;Nudt2;Acsl1;Itpka;Nat10;Scn8a;Obscn;Mocs2
GO:0015629	actin cytoskeleton	cellular_component	5	268	250	20900	0.218616898827211	0.374131443576537	1.55970149253731	Mtss1;Bin3;Flii;Synpo;Synpo2
GO:0000149	SNARE binding	molecular_function	2	268	69	20900	0.221598772676534	0.378339367984326	2.26043694570625	Snapin;Kcnb1
GO:0000791	euchromatin	cellular_component	2	268	69	20900	0.221598772676534	0.378339367984326	2.26043694570625	Rnf2;Exosc4
GO:0009615	response to virus	biological_process	2	268	69	20900	0.221598772676534	0.378339367984326	2.26043694570625	Ifit3;Smpd1
GO:0070161	anchoring junction	cellular_component	7	268	383	20900	0.222459144180176	0.379311757485346	1.42531467986439	Flii;Adam15;Ssx2ip;Synpo;Pard3;Lsr;Synpo2
GO:0050728	negative regulation of inflammatory response	biological_process	3	268	127	20900	0.223098902249494	0.379311757485346	1.84216711717006	Stat3;Cyld;Smad3
GO:0008017	microtubule binding	molecular_function	5	268	253	20900	0.225569522307315	0.379311757485346	1.54120700843608	Ccdc66;Maco1;Pex14;Fmr1;Mtcl1
GO:0006334	nucleosome assembly	biological_process	2	268	70	20900	0.226322673564997	0.379311757485346	2.22814498933902	Tspyl4;Daxx
GO:0001666	response to hypoxia	biological_process	3	268	128	20900	0.226467054363141	0.379311757485346	1.82777518656716	Ryr2;Egln1;Smad3
GO:0008080	N-acetyltransferase activity	molecular_function	1	268	20	20900	0.227587054491208	0.379311757485346	3.89925373134328	Nat10
GO:0008209	androgen metabolic process	biological_process	1	268	20	20900	0.227587054491208	0.379311757485346	3.89925373134328	Hsd17b4
GO:0008373	sialyltransferase activity	molecular_function	1	268	20	20900	0.227587054491208	0.379311757485346	3.89925373134328	St6galnac5
GO:0015935	small ribosomal subunit	cellular_component	1	268	20	20900	0.227587054491208	0.379311757485346	3.89925373134328	Mrps2
GO:0016208	AMP binding	molecular_function	1	268	20	20900	0.227587054491208	0.379311757485346	3.89925373134328	Cyb5r3
GO:0030220	platelet formation	biological_process	1	268	20	20900	0.227587054491208	0.379311757485346	3.89925373134328	Vps33a
GO:0030695	GTPase regulator activity	molecular_function	1	268	20	20900	0.227587054491208	0.379311757485346	3.89925373134328	Pcp2
GO:0031396	regulation of protein ubiquitination	biological_process	1	268	20	20900	0.227587054491208	0.379311757485346	3.89925373134328	Daxx
GO:0031492	nucleosomal DNA binding	molecular_function	1	268	20	20900	0.227587054491208	0.379311757485346	3.89925373134328	Hmgn1
GO:0032211	negative regulation of telomere maintenance via telomerase	biological_process	1	268	20	20900	0.227587054491208	0.379311757485346	3.89925373134328	Nat10
GO:0033268	node of Ranvier	cellular_component	1	268	20	20900	0.227587054491208	0.379311757485346	3.89925373134328	Scn8a
GO:0042445	hormone metabolic process	biological_process	1	268	20	20900	0.227587054491208	0.379311757485346	3.89925373134328	Enpp1
GO:0042908	xenobiotic transport	biological_process	1	268	20	20900	0.227587054491208	0.379311757485346	3.89925373134328	Slc18a2
GO:0048193	Golgi vesicle transport	biological_process	1	268	20	20900	0.227587054491208	0.379311757485346	3.89925373134328	Arcn1
GO:0048245	eosinophil chemotaxis	biological_process	1	268	20	20900	0.227587054491208	0.379311757485346	3.89925373134328	Cx3cl1
GO:0060037	pharyngeal system development	biological_process	1	268	20	20900	0.227587054491208	0.379311757485346	3.89925373134328	Plxna2
GO:0060134	prepulse inhibition	biological_process	1	268	20	20900	0.227587054491208	0.379311757485346	3.89925373134328	Dvl1
GO:0061136	regulation of proteasomal protein catabolic process	biological_process	1	268	20	20900	0.227587054491208	0.379311757485346	3.89925373134328	Psme3
GO:0070064	proline-rich region binding	molecular_function	1	268	20	20900	0.227587054491208	0.379311757485346	3.89925373134328	Cyld
GO:0071470	cellular response to osmotic stress	biological_process	1	268	20	20900	0.227587054491208	0.379311757485346	3.89925373134328	Rptor
GO:0098691	dopaminergic synapse	cellular_component	1	268	20	20900	0.227587054491208	0.379311757485346	3.89925373134328	Slc18a2
GO:0098831	presynaptic active zone cytoplasmic component	cellular_component	1	268	20	20900	0.227587054491208	0.379311757485346	3.89925373134328	Erc1
GO:0099173	postsynapse organization	biological_process	1	268	20	20900	0.227587054491208	0.379311757485346	3.89925373134328	Dvl1
GO:1990380	K48-linked deubiquitinase activity	molecular_function	1	268	20	20900	0.227587054491208	0.379311757485346	3.89925373134328	Cyld
GO:1990381	ubiquitin-specific protease binding	molecular_function	1	268	20	20900	0.227587054491208	0.379311757485346	3.89925373134328	Sumo1
GO:2000736	regulation of stem cell differentiation	biological_process	1	268	20	20900	0.227587054491208	0.379311757485346	3.89925373134328	Gatad2a
GO:0098794	postsynapse	cellular_component	5	268	254	20900	0.227901747945855	0.379514221874478	1.53513926430838	Fmr1;Eif4g1;Rps27;Mark2;Slc18a2
GO:0051301	cell division	biological_process	7	268	386	20900	0.228058315817659	0.379514221874478	1.41423710463228	Nup43;Sde2;Arl8a;Vrk1;Bin3;Zfyve19;Pard3
GO:0030672	synaptic vesicle membrane	cellular_component	3	268	129	20900	0.229845017758044	0.382194397344793	1.81360638667129	Rph3a;Slc18a2;Slc30a3
GO:0009790	embryo development	biological_process	2	268	71	20900	0.231053838099793	0.383910282294449	2.19676266554551	Dlx6;Pgm3
GO:0008202	steroid metabolic process	biological_process	3	268	130	20900	0.233232402100117	0.384610098815009	1.79965556831228	Cyb5r3;Bdh1;Npc2
GO:0030308	negative regulation of cell growth	biological_process	3	268	130	20900	0.233232402100117	0.384610098815009	1.79965556831228	Enpp1;Adam15;Smad3
GO:0007517	muscle organ development	biological_process	2	268	72	20900	0.23579130747927	0.384610098815009	2.16625207296849	Mtss1;Scn8a
GO:0016529	sarcoplasmic reticulum	cellular_component	2	268	72	20900	0.23579130747927	0.384610098815009	2.16625207296849	Ryr2;Syne2
GO:0043231	intracellular membrane-bounded organelle	cellular_component	16	268	1019	20900	0.23677183010048	0.384610098815009	1.22449577431781	Dab1;Cyp4a12b;Fto;Sparc;Bdh1;Uba5;Exosc4;Egln1;Igsf8;Ptprk;Acsl1;Slc18a2;Mef2d;Synpo2;Ergic1;Mgst3
GO:0000423	mitophagy	biological_process	1	268	21	20900	0.23750116701019	0.384610098815009	3.7135749822317	Rimoc1
GO:0002080	acrosomal membrane	cellular_component	1	268	21	20900	0.23750116701019	0.384610098815009	3.7135749822317	Ccdc136
GO:0003899	DNA-directed 5'-3' RNA polymerase activity	molecular_function	1	268	21	20900	0.23750116701019	0.384610098815009	3.7135749822317	Polr2l
GO:0004683	calmodulin-dependent protein kinase activity	molecular_function	1	268	21	20900	0.23750116701019	0.384610098815009	3.7135749822317	Itpka
GO:0005662	DNA replication factor A complex	cellular_component	1	268	21	20900	0.23750116701019	0.384610098815009	3.7135749822317	Plrg1
GO:0006446	regulation of translational initiation	biological_process	1	268	21	20900	0.23750116701019	0.384610098815009	3.7135749822317	Eif4g1
GO:0006626	protein targeting to mitochondrion	biological_process	1	268	21	20900	0.23750116701019	0.384610098815009	3.7135749822317	Tomm22
GO:0006672	ceramide metabolic process	biological_process	1	268	21	20900	0.23750116701019	0.384610098815009	3.7135749822317	Smpd1
GO:0006754	ATP biosynthetic process	biological_process	1	268	21	20900	0.23750116701019	0.384610098815009	3.7135749822317	Nudt2
GO:0007097	nuclear migration	biological_process	1	268	21	20900	0.23750116701019	0.384610098815009	3.7135749822317	Syne2
GO:0010043	response to zinc ion	biological_process	1	268	21	20900	0.23750116701019	0.384610098815009	3.7135749822317	Slc30a3
GO:0014009	glial cell proliferation	biological_process	1	268	21	20900	0.23750116701019	0.384610098815009	3.7135749822317	Shank3
GO:0016706	2-oxoglutarate-dependent dioxygenase activity	molecular_function	1	268	21	20900	0.23750116701019	0.384610098815009	3.7135749822317	Egln1
GO:0019432	triglyceride biosynthetic process	biological_process	1	268	21	20900	0.23750116701019	0.384610098815009	3.7135749822317	Acsl1
GO:0030521	androgen receptor signaling pathway	biological_process	1	268	21	20900	0.23750116701019	0.384610098815009	3.7135749822317	Daxx
GO:0031045	dense core granule	cellular_component	1	268	21	20900	0.23750116701019	0.384610098815009	3.7135749822317	Slc18a2
GO:0031954	positive regulation of protein autophosphorylation	biological_process	1	268	21	20900	0.23750116701019	0.384610098815009	3.7135749822317	Tom1l1
GO:0032332	positive regulation of chondrocyte differentiation	biological_process	1	268	21	20900	0.23750116701019	0.384610098815009	3.7135749822317	Smad3
GO:0035641	locomotory exploration behavior	biological_process	1	268	21	20900	0.23750116701019	0.384610098815009	3.7135749822317	Shank3
GO:0042026	protein refolding	biological_process	1	268	21	20900	0.23750116701019	0.384610098815009	3.7135749822317	Hspa1l
GO:0046849	bone remodeling	biological_process	1	268	21	20900	0.23750116701019	0.384610098815009	3.7135749822317	Enpp1
GO:0050321	tau-protein kinase activity	molecular_function	1	268	21	20900	0.23750116701019	0.384610098815009	3.7135749822317	Mark2
GO:0050773	regulation of dendrite development	biological_process	1	268	21	20900	0.23750116701019	0.384610098815009	3.7135749822317	Cdkl5
GO:0050901	leukocyte tethering or rolling	biological_process	1	268	21	20900	0.23750116701019	0.384610098815009	3.7135749822317	Podxl2
GO:0051016	barbed-end actin filament capping	biological_process	1	268	21	20900	0.23750116701019	0.384610098815009	3.7135749822317	Flii
GO:0051393	alpha-actinin binding	molecular_function	1	268	21	20900	0.23750116701019	0.384610098815009	3.7135749822317	Synpo2
GO:0060155	platelet dense granule organization	biological_process	1	268	21	20900	0.23750116701019	0.384610098815009	3.7135749822317	Bloc1s3
GO:0097386	glial cell projection	cellular_component	1	268	21	20900	0.23750116701019	0.384610098815009	3.7135749822317	Fmr1
GO:0140326	ATPase-coupled intramembrane lipid transporter activity	molecular_function	1	268	21	20900	0.23750116701019	0.384610098815009	3.7135749822317	Atp11b
GO:0006935	chemotaxis	biological_process	3	268	132	20900	0.240033887629343	0.388132292217344	1.77238805970149	Cx3cl1;Maco1;Il16
GO:0016874	ligase activity	molecular_function	3	268	132	20900	0.240033887629343	0.388132292217344	1.77238805970149	Gatb;Cps1;Acsl1
GO:0043484	regulation of RNA splicing	biological_process	2	268	73	20900	0.24053414611971	0.388651598719114	2.13657738703742	Cdk12;Ptbp2
GO:0005516	calmodulin binding	molecular_function	4	268	195	20900	0.241312653246958	0.389619388054984	1.59969383849981	Ryr2;Ubr4;Itpka;Obscn
GO:0008134	transcription factor binding	molecular_function	3	268	133	20900	0.243447223644389	0.391404843927268	1.7590618336887	Trim11;Nab1;Sumo1
GO:0001932	regulation of protein phosphorylation	biological_process	2	268	74	20900	0.245281441221343	0.391404843927268	2.10770471964502	Rptor;Dvl1
GO:0005758	mitochondrial intermembrane space	cellular_component	2	268	74	20900	0.245281441221343	0.391404843927268	2.10770471964502	Sirt5;Rexo2
GO:0042472	inner ear morphogenesis	biological_process	2	268	74	20900	0.245281441221343	0.391404843927268	2.10770471964502	Dlx6;Sox2
GO:0016791	phosphatase activity	molecular_function	3	268	134	20900	0.246868450360292	0.391404843927268	1.74593450657162	Enpp1;Ptprk;Sacm1l
GO:0098982	GABA-ergic synapse	cellular_component	3	268	134	20900	0.246868450360292	0.391404843927268	1.74593450657162	Erc1;Sst;Rps27
GO:0001829	trophectodermal cell differentiation	biological_process	1	268	22	20900	0.247288498167873	0.391404843927268	3.54477611940298	Sox2
GO:0001891	phagocytic cup	cellular_component	1	268	22	20900	0.247288498167873	0.391404843927268	3.54477611940298	Arhgap12
GO:0001975	response to amphetamine	biological_process	1	268	22	20900	0.247288498167873	0.391404843927268	3.54477611940298	Slc18a2
GO:0005697	telomerase holoenzyme complex	cellular_component	1	268	22	20900	0.247288498167873	0.391404843927268	3.54477611940298	Nat10
GO:0007031	peroxisome organization	biological_process	1	268	22	20900	0.247288498167873	0.391404843927268	3.54477611940298	Pex14
GO:0009055	electron transfer activity	molecular_function	1	268	22	20900	0.247288498167873	0.391404843927268	3.54477611940298	Nqo2
GO:0009395	phospholipid catabolic process	biological_process	1	268	22	20900	0.247288498167873	0.391404843927268	3.54477611940298	Plcg1
GO:0010314	phosphatidylinositol-5-phosphate binding	molecular_function	1	268	22	20900	0.247288498167873	0.391404843927268	3.54477611940298	Obscn
GO:0015271	outward rectifier potassium channel activity	molecular_function	1	268	22	20900	0.247288498167873	0.391404843927268	3.54477611940298	Kcnb1
GO:0017158	regulation of calcium ion-dependent exocytosis	biological_process	1	268	22	20900	0.247288498167873	0.391404843927268	3.54477611940298	Rph3a
GO:0031672	A band	cellular_component	1	268	22	20900	0.247288498167873	0.391404843927268	3.54477611940298	Ryr2
GO:0033017	sarcoplasmic reticulum membrane	cellular_component	1	268	22	20900	0.247288498167873	0.391404843927268	3.54477611940298	Ryr2
GO:0035584	calcium-mediated signaling using intracellular calcium source	biological_process	1	268	22	20900	0.247288498167873	0.391404843927268	3.54477611940298	Ryr2
GO:0042176	regulation of protein catabolic process	biological_process	1	268	22	20900	0.247288498167873	0.391404843927268	3.54477611940298	Faf1
GO:0042692	muscle cell differentiation	biological_process	1	268	22	20900	0.247288498167873	0.391404843927268	3.54477611940298	Speg
GO:0050910	detection of mechanical stimulus involved in sensory perception of sound	biological_process	1	268	22	20900	0.247288498167873	0.391404843927268	3.54477611940298	Sox2
GO:0051493	regulation of cytoskeleton organization	biological_process	1	268	22	20900	0.247288498167873	0.391404843927268	3.54477611940298	Mark2
GO:0060322	head development	biological_process	1	268	22	20900	0.247288498167873	0.391404843927268	3.54477611940298	Dlx6
GO:0060996	dendritic spine development	biological_process	1	268	22	20900	0.247288498167873	0.391404843927268	3.54477611940298	Fmr1
GO:0071577	zinc ion transmembrane transport	biological_process	1	268	22	20900	0.247288498167873	0.391404843927268	3.54477611940298	Slc30a3
GO:0098850	extrinsic component of synaptic vesicle membrane	cellular_component	1	268	22	20900	0.247288498167873	0.391404843927268	3.54477611940298	Rph3a
GO:0003714	transcription corepressor activity	molecular_function	4	268	198	20900	0.249643586752774	0.394844448435511	1.57545605306799	Tcf25;Pex14;Jazf1;Daxx
GO:0008542	visual learning	biological_process	2	268	75	20900	0.250032302341616	0.394883621602116	2.07960199004975	Nog;Synpo
GO:0032587	ruffle membrane	cellular_component	2	268	75	20900	0.250032302341616	0.394883621602116	2.07960199004975	Cdkl5;Plcg1
GO:0006511	ubiquitin-dependent protein catabolic process	biological_process	5	268	265	20900	0.253998931228714	0.398273528030549	1.47141650239369	Nploc4;Ubr4;Uchl1;Cyld;Rpgr
GO:0045860	positive regulation of protein kinase activity	biological_process	2	268	76	20900	0.254785860975585	0.398273528030549	2.05223880597015	Dab1;Daxx
GO:0050821	protein stabilization	biological_process	4	268	200	20900	0.255231790336789	0.398273528030549	1.55970149253731	Tbrg1;Sumo1;Dvl1;Smad3
GO:0000175	3'-5'-RNA exonuclease activity	molecular_function	1	268	23	20900	0.256950663245515	0.398273528030549	3.39065541855938	Rexo2
GO:0000974	Prp19 complex	cellular_component	1	268	23	20900	0.256950663245515	0.398273528030549	3.39065541855938	Plrg1
GO:0006809	nitric oxide biosynthetic process	biological_process	1	268	23	20900	0.256950663245515	0.398273528030549	3.39065541855938	Cyb5r3
GO:0007602	phototransduction	biological_process	1	268	23	20900	0.256950663245515	0.398273528030549	3.39065541855938	Pde6d
GO:0008361	regulation of cell size	biological_process	1	268	23	20900	0.256950663245515	0.398273528030549	3.39065541855938	Rptor
GO:0010821	regulation of mitochondrion organization	biological_process	1	268	23	20900	0.256950663245515	0.398273528030549	3.39065541855938	Rhot1
GO:0017075	syntaxin-1 binding	molecular_function	1	268	23	20900	0.256950663245515	0.398273528030549	3.39065541855938	Stxbp3
GO:0022011	myelination in peripheral nervous system	biological_process	1	268	23	20900	0.256950663245515	0.398273528030549	3.39065541855938	Pard3
GO:0030506	ankyrin binding	molecular_function	1	268	23	20900	0.256950663245515	0.398273528030549	3.39065541855938	Obscn
GO:0031929	TOR signaling	biological_process	1	268	23	20900	0.256950663245515	0.398273528030549	3.39065541855938	Rptor
GO:0033198	response to ATP	biological_process	1	268	23	20900	0.256950663245515	0.398273528030549	3.39065541855938	Enpp1
GO:0034704	calcium channel complex	cellular_component	1	268	23	20900	0.256950663245515	0.398273528030549	3.39065541855938	Ryr2
GO:0042594	response to starvation	biological_process	1	268	23	20900	0.256950663245515	0.398273528030549	3.39065541855938	Pck2
GO:0044790	suppression of viral release by host	biological_process	1	268	23	20900	0.256950663245515	0.398273528030549	3.39065541855938	Trim11
GO:0045333	cellular respiration	biological_process	1	268	23	20900	0.256950663245515	0.398273528030549	3.39065541855938	Uqcr10
GO:0048678	response to axon injury	biological_process	1	268	23	20900	0.256950663245515	0.398273528030549	3.39065541855938	Folr1
GO:0061001	regulation of dendritic spine morphogenesis	biological_process	1	268	23	20900	0.256950663245515	0.398273528030549	3.39065541855938	Shank3
GO:0070182	DNA polymerase binding	molecular_function	1	268	23	20900	0.256950663245515	0.398273528030549	3.39065541855938	Nat10
GO:0070555	response to interleukin-1	biological_process	1	268	23	20900	0.256950663245515	0.398273528030549	3.39065541855938	Smpd1
GO:0090141	positive regulation of mitochondrial fission	biological_process	1	268	23	20900	0.256950663245515	0.398273528030549	3.39065541855938	Ralbp1
GO:0090190	positive regulation of branching involved in ureteric bud morphogenesis	biological_process	1	268	23	20900	0.256950663245515	0.398273528030549	3.39065541855938	Nog
GO:0140416	transcription regulator inhibitor activity	molecular_function	1	268	23	20900	0.256950663245515	0.398273528030549	3.39065541855938	Daxx
GO:1990403	embryonic brain development	biological_process	1	268	23	20900	0.256950663245515	0.398273528030549	3.39065541855938	Cdc40
GO:0006813	potassium ion transport	biological_process	3	268	137	20900	0.257175745791393	0.398337878920287	1.70770236409195	Kcnip1;Kcnab1;Kcnb1
GO:0000049	tRNA binding	molecular_function	2	268	77	20900	0.259541270143328	0.401715090022127	2.02558635394456	Eif2a;Nat10
GO:0045665	negative regulation of neuron differentiation	biological_process	2	268	78	20900	0.264297703984273	0.40439278862623	1.99961729812476	Sox2;Fmr1
GO:0030030	cell projection organization	biological_process	4	268	204	20900	0.266483158206743	0.40439278862623	1.5291191103307	Ccdc66;Cby1;Ssx2ip;Rpgr
GO:0000228	nuclear chromosome	cellular_component	1	268	24	20900	0.266489257020972	0.40439278862623	3.24937810945274	Top1
GO:0002437	inflammatory response to antigenic stimulus	biological_process	1	268	24	20900	0.266489257020972	0.40439278862623	3.24937810945274	Enpp1
GO:0005104	fibroblast growth factor receptor binding	molecular_function	1	268	24	20900	0.266489257020972	0.40439278862623	3.24937810945274	Fgf12
GO:0005248	voltage-gated sodium channel activity	molecular_function	1	268	24	20900	0.266489257020972	0.40439278862623	3.24937810945274	Scn8a
GO:0005385	zinc ion transmembrane transporter activity	molecular_function	1	268	24	20900	0.266489257020972	0.40439278862623	3.24937810945274	Slc30a3
GO:0007009	plasma membrane organization	biological_process	1	268	24	20900	0.266489257020972	0.40439278862623	3.24937810945274	Mtss1
GO:0007019	microtubule depolymerization	biological_process	1	268	24	20900	0.266489257020972	0.40439278862623	3.24937810945274	Stmn1
GO:0009948	anterior/posterior axis specification	biological_process	1	268	24	20900	0.266489257020972	0.40439278862623	3.24937810945274	Rnf2
GO:0010765	positive regulation of sodium ion transport	biological_process	1	268	24	20900	0.266489257020972	0.40439278862623	3.24937810945274	Fgf12
GO:0016573	histone acetylation	biological_process	1	268	24	20900	0.266489257020972	0.40439278862623	3.24937810945274	Meaf6
GO:0016627	oxidoreductase activity, acting on the CH-CH group of donors	molecular_function	1	268	24	20900	0.266489257020972	0.40439278862623	3.24937810945274	Acad9
GO:0030318	melanocyte differentiation	biological_process	1	268	24	20900	0.266489257020972	0.40439278862623	3.24937810945274	Enpp1
GO:0031643	positive regulation of myelination	biological_process	1	268	24	20900	0.266489257020972	0.40439278862623	3.24937810945274	Pard3
GO:0031683	G-protein beta/gamma-subunit complex binding	molecular_function	1	268	24	20900	0.266489257020972	0.40439278862623	3.24937810945274	Gna14
GO:0032279	asymmetric synapse	cellular_component	1	268	24	20900	0.266489257020972	0.40439278862623	3.24937810945274	Shank2
GO:0042220	response to cocaine	biological_process	1	268	24	20900	0.266489257020972	0.40439278862623	3.24937810945274	Smpd1
GO:0042744	hydrogen peroxide catabolic process	biological_process	1	268	24	20900	0.266489257020972	0.40439278862623	3.24937810945274	Prdx4
GO:0046856	phosphatidylinositol dephosphorylation	biological_process	1	268	24	20900	0.266489257020972	0.40439278862623	3.24937810945274	Sacm1l
GO:0048015	phosphatidylinositol-mediated signaling	biological_process	1	268	24	20900	0.266489257020972	0.40439278862623	3.24937810945274	Plcg1
GO:0048020	CCR chemokine receptor binding	molecular_function	1	268	24	20900	0.266489257020972	0.40439278862623	3.24937810945274	Cx3cl1
GO:0048025	negative regulation of mRNA splicing, via spliceosome	biological_process	1	268	24	20900	0.266489257020972	0.40439278862623	3.24937810945274	Srsf4
GO:0050908	detection of light stimulus involved in visual perception	biological_process	1	268	24	20900	0.266489257020972	0.40439278862623	3.24937810945274	Ccdc66
GO:0070840	dynein complex binding	molecular_function	1	268	24	20900	0.266489257020972	0.40439278862623	3.24937810945274	Fmr1
GO:0071168	protein localization to chromatin	biological_process	1	268	24	20900	0.266489257020972	0.40439278862623	3.24937810945274	Daxx
GO:0071549	cellular response to dexamethasone stimulus	biological_process	1	268	24	20900	0.266489257020972	0.40439278862623	3.24937810945274	Pck2
GO:0072359	circulatory system development	biological_process	1	268	24	20900	0.266489257020972	0.40439278862623	3.24937810945274	Speg
GO:0001664	G protein-coupled receptor binding	molecular_function	2	268	79	20900	0.26905435735832	0.40714641245994	1.97430568675609	Shank3;Gna14
GO:0007338	single fertilization	biological_process	2	268	79	20900	0.26905435735832	0.40714641245994	1.97430568675609	Ccdc136;Clgn
GO:0032088	negative regulation of NF-kappaB transcription factor activity	biological_process	2	268	79	20900	0.26905435735832	0.40714641245994	1.97430568675609	Ufl1;Cyld
GO:0032091	negative regulation of protein binding	biological_process	2	268	79	20900	0.26905435735832	0.40714641245994	1.97430568675609	Pex14;Tfip11
GO:0051649	establishment of localization in cell	biological_process	4	268	206	20900	0.272143139342934	0.411040672388132	1.51427329372555	Spef2;Enpp1;Ryr2;Arcn1
GO:0001889	liver development	biological_process	2	268	80	20900	0.273810445453659	0.411040672388132	1.94962686567164	Lsr;Smad3
GO:0005903	brush border	cellular_component	2	268	80	20900	0.273810445453659	0.411040672388132	1.94962686567164	Flii;Dab1
GO:0060021	roof of mouth development	biological_process	2	268	80	20900	0.273810445453659	0.411040672388132	1.94962686567164	Dlx6;Sumo1
GO:0001764	neuron migration	biological_process	3	268	142	20900	0.274478085812628	0.411040672388132	1.64757199915913	Dab1;Cdkl5;Mark2
GO:0000123	histone acetyltransferase complex	cellular_component	1	268	25	20900	0.275905854027983	0.411040672388132	3.11940298507463	Meaf6
GO:0002021	response to dietary excess	biological_process	1	268	25	20900	0.275905854027983	0.411040672388132	3.11940298507463	Enpp1
GO:0005875	microtubule associated complex	cellular_component	1	268	25	20900	0.275905854027983	0.411040672388132	3.11940298507463	Dynll1
GO:0006810	transport	biological_process	1	268	25	20900	0.275905854027983	0.411040672388132	3.11940298507463	Ipo8
GO:0006829	zinc ion transport	biological_process	1	268	25	20900	0.275905854027983	0.411040672388132	3.11940298507463	Slc30a3
GO:0010759	positive regulation of macrophage chemotaxis	biological_process	1	268	25	20900	0.275905854027983	0.411040672388132	3.11940298507463	Cx3cl1
GO:0016620	oxidoreductase activity, acting on the aldehyde or oxo group of donors, NAD or NADP as acceptor	molecular_function	1	268	25	20900	0.275905854027983	0.411040672388132	3.11940298507463	Gapdhs
GO:0021675	nerve development	biological_process	1	268	25	20900	0.275905854027983	0.411040672388132	3.11940298507463	Scn8a
GO:0021983	pituitary gland development	biological_process	1	268	25	20900	0.275905854027983	0.411040672388132	3.11940298507463	Nog
GO:0030500	regulation of bone mineralization	biological_process	1	268	25	20900	0.275905854027983	0.411040672388132	3.11940298507463	Enpp1
GO:0035024	negative regulation of Rho protein signal transduction	biological_process	1	268	25	20900	0.275905854027983	0.411040672388132	3.11940298507463	Stmn1
GO:0040029	epigenetic regulation of gene expression	biological_process	1	268	25	20900	0.275905854027983	0.411040672388132	3.11940298507463	Rnf2
GO:0042178	xenobiotic catabolic process	biological_process	1	268	25	20900	0.275905854027983	0.411040672388132	3.11940298507463	Acsl1
GO:0050431	transforming growth factor beta binding	molecular_function	1	268	25	20900	0.275905854027983	0.411040672388132	3.11940298507463	Vasn
GO:0097150	neuronal stem cell population maintenance	biological_process	1	268	25	20900	0.275905854027983	0.411040672388132	3.11940298507463	Sox2
GO:1903077	negative regulation of protein localization to plasma membrane	biological_process	1	268	25	20900	0.275905854027983	0.411040672388132	3.11940298507463	Abi3
GO:2000353	positive regulation of endothelial cell apoptotic process	biological_process	1	268	25	20900	0.275905854027983	0.411040672388132	3.11940298507463	Plcg1
GO:0016310	phosphorylation	biological_process	10	268	621	20900	0.275984451460603	0.411040672388132	1.25579830317014	Tyk2;Stat3;Vrk1;Csnk1g1;Speg;Cdk12;Cdkl5;Mark2;Itpka;Obscn
GO:0005923	bicellular tight junction	cellular_component	3	268	143	20900	0.277953877725986	0.413689927754039	1.63605051664753	Synpo;Pard3;Lsr
GO:0016705	oxidoreductase activity, acting on paired donors, with incorporation or reduction of molecular oxygen	molecular_function	2	268	81	20900	0.278565203401183	0.414031843411348	1.92555739819421	Cyp4a12b;Egln1
GO:0045732	positive regulation of protein catabolic process	biological_process	2	268	81	20900	0.278565203401183	0.414031843411348	1.92555739819421	Pttg1ip;Faf1
GO:0032991	protein-containing complex	cellular_component	14	268	912	20900	0.282725270576802	0.415082735829961	1.19713930348259	Stat3;Nog;Ufl1;Ryr2;Bhmt;Cps1;Pex14;Scp2;Rph3a;Ssx2ip;Prpf3;Smad2;Pard3;Prkab1
GO:0031526	brush border membrane	cellular_component	2	268	82	20900	0.283317885895378	0.415082735829961	1.90207499089916	Folr1;Shank2
GO:0045165	cell fate commitment	biological_process	2	268	82	20900	0.283317885895378	0.415082735829961	1.90207499089916	Sox2;Smad2
GO:0050680	negative regulation of epithelial cell proliferation	biological_process	2	268	82	20900	0.283317885895378	0.415082735829961	1.90207499089916	Mtss1;Sox2
GO:0005874	microtubule	cellular_component	6	268	346	20900	0.284855883623735	0.415082735829961	1.35234233456993	Ccdc66;Stmn1;Dynll1;Cyld;Dvl1;Daxx
GO:0001671	ATPase activator activity	molecular_function	1	268	26	20900	0.285202008812199	0.415082735829961	2.99942594718714	Dnajb6
GO:0001702	gastrulation with mouth forming second	biological_process	1	268	26	20900	0.285202008812199	0.415082735829961	2.99942594718714	Rnf2
GO:0001778	plasma membrane repair	biological_process	1	268	26	20900	0.285202008812199	0.415082735829961	2.99942594718714	Smpd1
GO:0005251	delayed rectifier potassium channel activity	molecular_function	1	268	26	20900	0.285202008812199	0.415082735829961	2.99942594718714	Kcnb1
GO:0005640	nuclear outer membrane	cellular_component	1	268	26	20900	0.285202008812199	0.415082735829961	2.99942594718714	Syne2
GO:0006891	intra-Golgi vesicle-mediated transport	biological_process	1	268	26	20900	0.285202008812199	0.415082735829961	2.99942594718714	Copg2
GO:0007342	fusion of sperm to egg plasma membrane involved in single fertilization	biological_process	1	268	26	20900	0.285202008812199	0.415082735829961	2.99942594718714	Folr1
GO:0016079	synaptic vesicle exocytosis	biological_process	1	268	26	20900	0.285202008812199	0.415082735829961	2.99942594718714	Snapin
GO:0016925	protein sumoylation	biological_process	1	268	26	20900	0.285202008812199	0.415082735829961	2.99942594718714	Sumo1
GO:0022409	positive regulation of cell-cell adhesion	biological_process	1	268	26	20900	0.285202008812199	0.415082735829961	2.99942594718714	Sox2
GO:0030301	cholesterol transport	biological_process	1	268	26	20900	0.285202008812199	0.415082735829961	2.99942594718714	Npc2
GO:0030667	secretory granule membrane	cellular_component	1	268	26	20900	0.285202008812199	0.415082735829961	2.99942594718714	Slc18a2
GO:0030837	negative regulation of actin filament polymerization	biological_process	1	268	26	20900	0.285202008812199	0.415082735829961	2.99942594718714	Arfgef1
GO:0032740	positive regulation of interleukin-17 production	biological_process	1	268	26	20900	0.285202008812199	0.415082735829961	2.99942594718714	Tyk2
GO:0035855	megakaryocyte development	biological_process	1	268	26	20900	0.285202008812199	0.415082735829961	2.99942594718714	Rabgap1l
GO:0043236	laminin binding	molecular_function	1	268	26	20900	0.285202008812199	0.415082735829961	2.99942594718714	Ssc5d
GO:0044389	ubiquitin-like protein ligase binding	molecular_function	1	268	26	20900	0.285202008812199	0.415082735829961	2.99942594718714	Sumo1
GO:0048027	mRNA 5'-UTR binding	molecular_function	1	268	26	20900	0.285202008812199	0.415082735829961	2.99942594718714	Fmr1
GO:0050770	regulation of axonogenesis	biological_process	1	268	26	20900	0.285202008812199	0.415082735829961	2.99942594718714	Mark2
GO:0051179	localization	biological_process	1	268	26	20900	0.285202008812199	0.415082735829961	2.99942594718714	Uba5
GO:0051247	positive regulation of protein metabolic process	biological_process	1	268	26	20900	0.285202008812199	0.415082735829961	2.99942594718714	Eif4g1
GO:0055001	muscle cell development	biological_process	1	268	26	20900	0.285202008812199	0.415082735829961	2.99942594718714	Uchl1
GO:0060441	epithelial tube branching involved in lung morphogenesis	biological_process	1	268	26	20900	0.285202008812199	0.415082735829961	2.99942594718714	Sox2
GO:0070847	core mediator complex	cellular_component	1	268	26	20900	0.285202008812199	0.415082735829961	2.99942594718714	Med28
GO:0140662	ATP-dependent protein folding chaperone	molecular_function	1	268	26	20900	0.285202008812199	0.415082735829961	2.99942594718714	Hspa1l
GO:2000779	regulation of double-strand break repair	biological_process	1	268	26	20900	0.285202008812199	0.415082735829961	2.99942594718714	Meaf6
GO:0003824	catalytic activity	molecular_function	6	268	347	20900	0.287059419797765	0.417505992601308	1.34844509441266	Gatb;Agps;Bpgm;Bdh1;Cps1;Csad
GO:0005267	potassium channel activity	molecular_function	2	268	83	20900	0.288067766821605	0.41869193168311	1.87915842474375	Kcnip1;Kcnb1
GO:0005912	adherens junction	cellular_component	3	268	146	20900	0.28840568442603	0.418902500136871	1.60243304027806	Mtss1;Ssx2ip;Pard3
GO:0000287	magnesium ion binding	molecular_function	4	268	212	20900	0.289241449977653	0.419835415686627	1.47141650239369	Pgm3;Atp11b;Rexo2;Mark2
GO:0003351	epithelial cilium movement involved in extracellular fluid movement	biological_process	1	268	27	20900	0.294379256183969	0.421652135920273	2.88833609729132	Spef2
GO:0003785	actin monomer binding	molecular_function	1	268	27	20900	0.294379256183969	0.421652135920273	2.88833609729132	Mtss1
GO:0006401	RNA catabolic process	biological_process	1	268	27	20900	0.294379256183969	0.421652135920273	2.88833609729132	Exosc4
GO:0006958	complement activation, classical pathway	biological_process	1	268	27	20900	0.294379256183969	0.421652135920273	2.88833609729132	Cd55
GO:0007274	neuromuscular synaptic transmission	biological_process	1	268	27	20900	0.294379256183969	0.421652135920273	2.88833609729132	Erc1
GO:0008585	female gonad development	biological_process	1	268	27	20900	0.294379256183969	0.421652135920273	2.88833609729132	Lhx8
GO:0010460	positive regulation of heart rate	biological_process	1	268	27	20900	0.294379256183969	0.421652135920273	2.88833609729132	Ryr2
GO:0010839	negative regulation of keratinocyte proliferation	biological_process	1	268	27	20900	0.294379256183969	0.421652135920273	2.88833609729132	Ptprk
GO:0016327	apicolateral plasma membrane	cellular_component	1	268	27	20900	0.294379256183969	0.421652135920273	2.88833609729132	Mtcl1
GO:0034361	very-low-density lipoprotein particle	cellular_component	1	268	27	20900	0.294379256183969	0.421652135920273	2.88833609729132	Lsr
GO:0034612	response to tumor necrosis factor	biological_process	1	268	27	20900	0.294379256183969	0.421652135920273	2.88833609729132	Smpd1
GO:0035267	NuA4 histone acetyltransferase complex	cellular_component	1	268	27	20900	0.294379256183969	0.421652135920273	2.88833609729132	Meaf6
GO:0043403	skeletal muscle tissue regeneration	biological_process	1	268	27	20900	0.294379256183969	0.421652135920273	2.88833609729132	Bin3
GO:0046329	negative regulation of JNK cascade	biological_process	1	268	27	20900	0.294379256183969	0.421652135920273	2.88833609729132	Cyld
GO:0046488	phosphatidylinositol metabolic process	biological_process	1	268	27	20900	0.294379256183969	0.421652135920273	2.88833609729132	Plcg1
GO:0046716	muscle cell cellular homeostasis	biological_process	1	268	27	20900	0.294379256183969	0.421652135920273	2.88833609729132	Enpp1
GO:0048247	lymphocyte chemotaxis	biological_process	1	268	27	20900	0.294379256183969	0.421652135920273	2.88833609729132	Cx3cl1
GO:0051233	spindle midzone	cellular_component	1	268	27	20900	0.294379256183969	0.421652135920273	2.88833609729132	Arl8a
GO:0070160	tight junction	cellular_component	1	268	27	20900	0.294379256183969	0.421652135920273	2.88833609729132	Lsr
GO:0071108	protein K48-linked deubiquitination	biological_process	1	268	27	20900	0.294379256183969	0.421652135920273	2.88833609729132	Otud7a
GO:0005506	iron ion binding	molecular_function	3	268	148	20900	0.29539055935356	0.422821579021916	1.58077853973376	Hpd;Cyp4a12b;Egln1
GO:0016604	nuclear body	cellular_component	6	268	351	20900	0.295909836132858	0.423285658805736	1.33307819874984	Zbtb20;Ralbp1;Rnf2;Sumo1;Obscn;Daxx
GO:0060348	bone development	biological_process	2	268	85	20900	0.297556313273517	0.425360474178874	1.83494293239684	Enpp1;Sparc
GO:0045087	innate immune response	biological_process	8	268	493	20900	0.299531881791977	0.427902688274254	1.26547788441161	Jchain;Trim11;Ifit3;Adam15;Cyld;Cd55;Senp7;Ssc5d
GO:0016324	apical plasma membrane	cellular_component	7	268	424	20900	0.302576852008883	0.428686765550435	1.28748943959448	Cyp4a12b;Folr1;Shank2;Kcnb1;Pard3;Stxbp3;Cd55
GO:0001678	intracellular glucose homeostasis	biological_process	1	268	28	20900	0.303439111467958	0.428686765550435	2.78518123667377	Stxbp3
GO:0003180	aortic valve morphogenesis	biological_process	1	268	28	20900	0.303439111467958	0.428686765550435	2.78518123667377	Smad2
GO:0008266	poly(U) RNA binding	molecular_function	1	268	28	20900	0.303439111467958	0.428686765550435	2.78518123667377	Fmr1
GO:0017156	calcium-ion regulated exocytosis	biological_process	1	268	28	20900	0.303439111467958	0.428686765550435	2.78518123667377	Snapin
GO:0030117	membrane coat	cellular_component	1	268	28	20900	0.303439111467958	0.428686765550435	2.78518123667377	Copg2
GO:0031210	phosphatidylcholine binding	molecular_function	1	268	28	20900	0.303439111467958	0.428686765550435	2.78518123667377	Jchain
GO:0031588	nucleotide-activated protein kinase complex	cellular_component	1	268	28	20900	0.303439111467958	0.428686765550435	2.78518123667377	Prkab1
GO:0035307	positive regulation of protein dephosphorylation	biological_process	1	268	28	20900	0.303439111467958	0.428686765550435	2.78518123667377	Smpd1
GO:0043296	apical junction complex	cellular_component	1	268	28	20900	0.303439111467958	0.428686765550435	2.78518123667377	Pard3
GO:0043548	phosphatidylinositol 3-kinase binding	molecular_function	1	268	28	20900	0.303439111467958	0.428686765550435	2.78518123667377	Dab1
GO:0045648	positive regulation of erythrocyte differentiation	biological_process	1	268	28	20900	0.303439111467958	0.428686765550435	2.78518123667377	Stat3
GO:0048168	regulation of neuronal synaptic plasticity	biological_process	1	268	28	20900	0.303439111467958	0.428686765550435	2.78518123667377	Nog
GO:0090103	cochlea morphogenesis	biological_process	1	268	28	20900	0.303439111467958	0.428686765550435	2.78518123667377	Dvl1
GO:0090303	positive regulation of wound healing	biological_process	1	268	28	20900	0.303439111467958	0.428686765550435	2.78518123667377	Arfgef1
GO:0099170	postsynaptic modulation of chemical synaptic transmission	biological_process	1	268	28	20900	0.303439111467958	0.428686765550435	2.78518123667377	Synpo
GO:0099524	postsynaptic cytosol	cellular_component	1	268	28	20900	0.303439111467958	0.428686765550435	2.78518123667377	Fmr1
GO:0016605	PML body	cellular_component	2	268	87	20900	0.307025403886457	0.432065581344755	1.79276033624979	Sumo1;Daxx
GO:0019722	calcium-mediated signaling	biological_process	2	268	87	20900	0.307025403886457	0.432065581344755	1.79276033624979	Ryr2;Plcg1
GO:0032869	cellular response to insulin stimulus	biological_process	2	268	87	20900	0.307025403886457	0.432065581344755	1.79276033624979	Enpp1;Pck2
GO:0043525	positive regulation of neuron apoptotic process	biological_process	2	268	87	20900	0.307025403886457	0.432065581344755	1.79276033624979	Nqo2;Egln1
GO:0043621	protein self-association	molecular_function	2	268	87	20900	0.307025403886457	0.432065581344755	1.79276033624979	Ryr2;Shank3
GO:0051216	cartilage development	biological_process	2	268	87	20900	0.307025403886457	0.432065581344755	1.79276033624979	Nog;Enpp1
GO:0051028	mRNA transport	biological_process	2	268	88	20900	0.311751031626767	0.433976481131017	1.77238805970149	Nup43;Fmr1
GO:0001675	acrosome assembly	biological_process	1	268	29	20900	0.312383070749607	0.433976481131017	2.68914050437468	Ccdc136
GO:0005795	Golgi stack	cellular_component	1	268	29	20900	0.312383070749607	0.433976481131017	2.68914050437468	Vrk1
GO:0008210	estrogen metabolic process	biological_process	1	268	29	20900	0.312383070749607	0.433976481131017	2.68914050437468	Hsd17b4
GO:0017022	myosin binding	molecular_function	1	268	29	20900	0.312383070749607	0.433976481131017	2.68914050437468	Arfgef1
GO:0022604	regulation of cell morphogenesis	biological_process	1	268	29	20900	0.312383070749607	0.433976481131017	2.68914050437468	Sparc
GO:0030225	macrophage differentiation	biological_process	1	268	29	20900	0.312383070749607	0.433976481131017	2.68914050437468	Enpp1
GO:0031519	PcG protein complex	cellular_component	1	268	29	20900	0.312383070749607	0.433976481131017	2.68914050437468	Rnf2
GO:0032480	negative regulation of type I interferon production	biological_process	1	268	29	20900	0.312383070749607	0.433976481131017	2.68914050437468	Nploc4
GO:0043001	Golgi to plasma membrane protein transport	biological_process	1	268	29	20900	0.312383070749607	0.433976481131017	2.68914050437468	Golph3l
GO:0043194	axon initial segment	cellular_component	1	268	29	20900	0.312383070749607	0.433976481131017	2.68914050437468	Scn8a
GO:0044458	motile cilium assembly	biological_process	1	268	29	20900	0.312383070749607	0.433976481131017	2.68914050437468	Dynll1
GO:0045332	phospholipid translocation	biological_process	1	268	29	20900	0.312383070749607	0.433976481131017	2.68914050437468	Atp11b
GO:0045453	bone resorption	biological_process	1	268	29	20900	0.312383070749607	0.433976481131017	2.68914050437468	Enpp1
GO:0060252	positive regulation of glial cell proliferation	biological_process	1	268	29	20900	0.312383070749607	0.433976481131017	2.68914050437468	Ufl1
GO:0060425	lung morphogenesis	biological_process	1	268	29	20900	0.312383070749607	0.433976481131017	2.68914050437468	Nog
GO:1901223	negative regulation of non-canonical NF-kappaB signal transduction	biological_process	1	268	29	20900	0.312383070749607	0.433976481131017	2.68914050437468	Cyld
GO:1902894	negative regulation of miRNA transcription	biological_process	1	268	29	20900	0.312383070749607	0.433976481131017	2.68914050437468	Smad3
GO:1903861	positive regulation of dendrite extension	biological_process	1	268	29	20900	0.312383070749607	0.433976481131017	2.68914050437468	Itsn2
GO:2000378	negative regulation of reactive oxygen species metabolic process	biological_process	1	268	29	20900	0.312383070749607	0.433976481131017	2.68914050437468	Sirt5
GO:0042593	glucose homeostasis	biological_process	3	268	153	20900	0.312893271236524	0.434407164800548	1.5291191103307	Stat3;Enpp1;Kcnb1
GO:0005525	GTP binding	molecular_function	6	268	360	20900	0.316011533263036	0.438251211447149	1.29975124378109	Arl8a;Gmppb;Pck2;Rhot1;Gna14;Nudt2
GO:0001725	stress fiber	cellular_component	2	268	89	20900	0.316469884026581	0.438251211447149	1.75247358712058	Synpo;Synpo2
GO:0005819	spindle	cellular_component	2	268	89	20900	0.316469884026581	0.438251211447149	1.75247358712058	Cyld;Pard3
GO:0050679	positive regulation of epithelial cell proliferation	biological_process	2	268	89	20900	0.316469884026581	0.438251211447149	1.75247358712058	Nog;Dlx6
GO:0030182	neuron differentiation	biological_process	4	268	222	20900	0.318041582048572	0.438936628543539	1.40513647976335	Lhx8;Sox2;Dab1;Eif4g1
GO:0032092	positive regulation of protein binding	biological_process	2	268	90	20900	0.321181359386708	0.438936628543539	1.73300165837479	Ufl1;Plxnd1
GO:0016126	sterol biosynthetic process	biological_process	1	268	30	20900	0.321212611118497	0.438936628543539	2.59950248756219	Cyb5r3
GO:0019226	transmission of nerve impulse	biological_process	1	268	30	20900	0.321212611118497	0.438936628543539	2.59950248756219	Fmr1
GO:0031016	pancreas development	biological_process	1	268	30	20900	0.321212611118497	0.438936628543539	2.59950248756219	Smad2
GO:0032281	AMPA glutamate receptor complex	cellular_component	1	268	30	20900	0.321212611118497	0.438936628543539	2.59950248756219	Sacm1l
GO:0032355	response to estradiol	biological_process	1	268	30	20900	0.321212611118497	0.438936628543539	2.59950248756219	Stat3
GO:0032870	cellular response to hormone stimulus	biological_process	1	268	30	20900	0.321212611118497	0.438936628543539	2.59950248756219	Stat3
GO:0042476	odontogenesis	biological_process	1	268	30	20900	0.321212611118497	0.438936628543539	2.59950248756219	Enpp1
GO:0043325	phosphatidylinositol-3,4-bisphosphate binding	molecular_function	1	268	30	20900	0.321212611118497	0.438936628543539	2.59950248756219	Obscn
GO:0045216	cell-cell junction organization	biological_process	1	268	30	20900	0.321212611118497	0.438936628543539	2.59950248756219	Smad3
GO:0046034	ATP metabolic process	biological_process	1	268	30	20900	0.321212611118497	0.438936628543539	2.59950248756219	Enpp1
GO:0048169	regulation of long-term neuronal synaptic plasticity	biological_process	1	268	30	20900	0.321212611118497	0.438936628543539	2.59950248756219	Synpo
GO:0048741	skeletal muscle fiber development	biological_process	1	268	30	20900	0.321212611118497	0.438936628543539	2.59950248756219	Bin3
GO:0048821	erythrocyte development	biological_process	1	268	30	20900	0.321212611118497	0.438936628543539	2.59950248756219	Bpgm
GO:0051894	positive regulation of focal adhesion assembly	biological_process	1	268	30	20900	0.321212611118497	0.438936628543539	2.59950248756219	Smad3
GO:0060337	type I interferon-mediated signaling pathway	biological_process	1	268	30	20900	0.321212611118497	0.438936628543539	2.59950248756219	Tyk2
GO:0061003	positive regulation of dendritic spine morphogenesis	biological_process	1	268	30	20900	0.321212611118497	0.438936628543539	2.59950248756219	Itpka
GO:0097440	apical dendrite	cellular_component	1	268	30	20900	0.321212611118497	0.438936628543539	2.59950248756219	Enpp1
GO:0140677	molecular function activator activity	molecular_function	1	268	30	20900	0.321212611118497	0.438936628543539	2.59950248756219	Mark2
GO:1900017	positive regulation of cytokine production involved in inflammatory response	biological_process	1	268	30	20900	0.321212611118497	0.438936628543539	2.59950248756219	Stat3
GO:0009410	response to xenobiotic stimulus	biological_process	3	268	156	20900	0.323410144047916	0.441383655713193	1.49971297359357	Rptor;Shank2;Bloc1s3
GO:0051092	positive regulation of NF-kappaB transcription factor activity	biological_process	3	268	156	20900	0.323410144047916	0.441383655713193	1.49971297359357	Stat3;Cx3cl1;Erc1
GO:0051726	regulation of cell cycle	biological_process	4	268	226	20900	0.329633130417352	0.445240263850588	1.38026680755514	Stat3;Tbrg1;Meaf6;Nfrkb
GO:0000993	RNA polymerase II complex binding	molecular_function	1	268	31	20900	0.329929190908638	0.445240263850588	2.51564756860857	Rprd1a
GO:0001774	microglial cell activation	biological_process	1	268	31	20900	0.329929190908638	0.445240263850588	2.51564756860857	Cx3cl1
GO:0006139	nucleobase-containing compound metabolic process	biological_process	1	268	31	20900	0.329929190908638	0.445240263850588	2.51564756860857	Rexo2
GO:0006953	acute-phase response	biological_process	1	268	31	20900	0.329929190908638	0.445240263850588	2.51564756860857	Stat3
GO:0007288	sperm axoneme assembly	biological_process	1	268	31	20900	0.329929190908638	0.445240263850588	2.51564756860857	Spef2
GO:0010800	positive regulation of peptidyl-threonine phosphorylation	biological_process	1	268	31	20900	0.329929190908638	0.445240263850588	2.51564756860857	Rptor
GO:0017080	sodium channel regulator activity	molecular_function	1	268	31	20900	0.329929190908638	0.445240263850588	2.51564756860857	Fgf12
GO:0030041	actin filament polymerization	biological_process	1	268	31	20900	0.329929190908638	0.445240263850588	2.51564756860857	Mtss1
GO:0030279	negative regulation of ossification	biological_process	1	268	31	20900	0.329929190908638	0.445240263850588	2.51564756860857	Enpp1
GO:0034260	negative regulation of GTPase activity	biological_process	1	268	31	20900	0.329929190908638	0.445240263850588	2.51564756860857	Arfgef1
GO:0045454	cell redox homeostasis	biological_process	1	268	31	20900	0.329929190908638	0.445240263850588	2.51564756860857	Prdx4
GO:0048041	focal adhesion assembly	biological_process	1	268	31	20900	0.329929190908638	0.445240263850588	2.51564756860857	Ptprk
GO:0050768	negative regulation of neurogenesis	biological_process	1	268	31	20900	0.329929190908638	0.445240263850588	2.51564756860857	Trim11
GO:0055013	cardiac muscle cell development	biological_process	1	268	31	20900	0.329929190908638	0.445240263850588	2.51564756860857	Speg
GO:0060828	regulation of canonical Wnt signaling pathway	biological_process	1	268	31	20900	0.329929190908638	0.445240263850588	2.51564756860857	Folr1
GO:0061098	positive regulation of protein tyrosine kinase activity	biological_process	1	268	31	20900	0.329929190908638	0.445240263850588	2.51564756860857	Abi3
GO:0071339	MLL1 complex	cellular_component	1	268	31	20900	0.329929190908638	0.445240263850588	2.51564756860857	Rnf2
GO:0000785	chromatin	cellular_component	7	268	438	20900	0.33127546917943	0.446779221951127	1.24633680910516	Stat3;Hmgn1;Sox2;Akap8l;Tspyl4;Smad2;Smad3
GO:0005201	extracellular matrix structural constituent	molecular_function	2	268	93	20900	0.335265750732546	0.45151771503414	1.67709837907238	Sparc;Creld2
GO:0008237	metallopeptidase activity	molecular_function	3	268	160	20900	0.337433595039367	0.45151771503414	1.46222014925373	Adam15;Adam23;Pmpcb
GO:0020037	heme binding	molecular_function	3	268	160	20900	0.337433595039367	0.45151771503414	1.46222014925373	Hebp1;Cyp4a12b;Hccs
GO:0098793	presynapse	cellular_component	4	268	229	20900	0.33834299014865	0.45151771503414	1.36218470963957	Fmr1;Rps27;Dvl1;Stxbp3
GO:0000428	DNA-directed RNA polymerase complex	cellular_component	1	268	32	20900	0.338534249935735	0.45151771503414	2.43703358208955	Polr2l
GO:0002009	morphogenesis of an epithelium	biological_process	1	268	32	20900	0.338534249935735	0.45151771503414	2.43703358208955	Enpp1
GO:0005272	sodium channel activity	molecular_function	1	268	32	20900	0.338534249935735	0.45151771503414	2.43703358208955	Scn8a
GO:0006911	phagocytosis, engulfment	biological_process	1	268	32	20900	0.338534249935735	0.45151771503414	2.43703358208955	Arhgap12
GO:0008045	motor neuron axon guidance	biological_process	1	268	32	20900	0.338534249935735	0.45151771503414	2.43703358208955	Nog
GO:0032008	positive regulation of TOR signaling	biological_process	1	268	32	20900	0.338534249935735	0.45151771503414	2.43703358208955	Rptor
GO:0032147	activation of protein kinase activity	biological_process	1	268	32	20900	0.338534249935735	0.45151771503414	2.43703358208955	Tom1l1
GO:0032819	positive regulation of natural killer cell proliferation	biological_process	1	268	32	20900	0.338534249935735	0.45151771503414	2.43703358208955	Tyk2
GO:0033344	cholesterol efflux	biological_process	1	268	32	20900	0.338534249935735	0.45151771503414	2.43703358208955	Npc2
GO:0043651	linoleic acid metabolic process	biological_process	1	268	32	20900	0.338534249935735	0.45151771503414	2.43703358208955	Cyp4a12b
GO:0045505	dynein intermediate chain binding	molecular_function	1	268	32	20900	0.338534249935735	0.45151771503414	2.43703358208955	Dynll1
GO:0046597	negative regulation of viral entry into host cell	biological_process	1	268	32	20900	0.338534249935735	0.45151771503414	2.43703358208955	Trim11
GO:0099072	regulation of postsynaptic membrane neurotransmitter receptor levels	biological_process	1	268	32	20900	0.338534249935735	0.45151771503414	2.43703358208955	Sst
GO:2001240	negative regulation of extrinsic apoptotic signaling pathway in absence of ligand	biological_process	1	268	32	20900	0.338534249935735	0.45151771503414	2.43703358208955	Cx3cl1
GO:0055085	transmembrane transport	biological_process	7	268	442	20900	0.33955400241778	0.452283380534192	1.23505774295941	Kcnab1;Ryr2;Ralbp1;Kcnb1;Slc18a2;Scn8a;Slc30a3
GO:0008033	tRNA processing	biological_process	2	268	94	20900	0.339942024724087	0.452283380534192	1.65925690695459	Tprkb;Nat10
GO:0016525	negative regulation of angiogenesis	biological_process	2	268	94	20900	0.339942024724087	0.452283380534192	1.65925690695459	Ngp;Sparc
GO:0043491	phosphatidylinositol 3-kinase/protein kinase B signal transduction	biological_process	2	268	94	20900	0.339942024724087	0.452283380534192	1.65925690695459	Stat3;Nyap1
GO:0016485	protein processing	biological_process	2	268	95	20900	0.344608153276699	0.457783212837247	1.64179104477612	Sde2;Pmpcb
GO:0001708	cell fate specification	biological_process	1	268	33	20900	0.347029209731462	0.457783212837247	2.36318407960199	Sox2
GO:0002548	monocyte chemotaxis	biological_process	1	268	33	20900	0.347029209731462	0.457783212837247	2.36318407960199	Cx3cl1
GO:0010719	negative regulation of epithelial to mesenchymal transition	biological_process	1	268	33	20900	0.347029209731462	0.457783212837247	2.36318407960199	Vasn
GO:0030133	transport vesicle	cellular_component	1	268	33	20900	0.347029209731462	0.457783212837247	2.36318407960199	Bloc1s3
GO:0030878	thyroid gland development	biological_process	1	268	33	20900	0.347029209731462	0.457783212837247	2.36318407960199	Smad3
GO:0035265	organ growth	biological_process	1	268	33	20900	0.347029209731462	0.457783212837247	2.36318407960199	Smad2
GO:0043392	negative regulation of DNA binding	biological_process	1	268	33	20900	0.347029209731462	0.457783212837247	2.36318407960199	Sumo1
GO:0043425	bHLH transcription factor binding	molecular_function	1	268	33	20900	0.347029209731462	0.457783212837247	2.36318407960199	Smad3
GO:0045807	positive regulation of endocytosis	biological_process	1	268	33	20900	0.347029209731462	0.457783212837247	2.36318407960199	Smpd1
GO:0050681	nuclear androgen receptor binding	molecular_function	1	268	33	20900	0.347029209731462	0.457783212837247	2.36318407960199	Daxx
GO:0051085	chaperone cofactor-dependent protein refolding	biological_process	1	268	33	20900	0.347029209731462	0.457783212837247	2.36318407960199	Hspa1l
GO:0061077	chaperone-mediated protein folding	biological_process	1	268	33	20900	0.347029209731462	0.457783212837247	2.36318407960199	Dnajb6
GO:0097718	disordered domain specific binding	molecular_function	1	268	33	20900	0.347029209731462	0.457783212837247	2.36318407960199	Smad2
GO:0006869	lipid transport	biological_process	3	268	163	20900	0.347941866855479	0.458429782074311	1.43530812196685	Atp11b;Scp2;Npc2
GO:0007605	sensory perception of sound	biological_process	3	268	163	20900	0.347941866855479	0.458429782074311	1.43530812196685	Enpp1;Sox2;Scn8a
GO:0045444	fat cell differentiation	biological_process	2	268	97	20900	0.353907957364213	0.465169829970614	1.60793968302816	Enpp1;Cby1
GO:0006508	proteolysis	biological_process	9	268	595	20900	0.354790365679942	0.465169829970614	1.17960617082654	Spcs3;Adam15;Adam23;Uchl1;Pmpcb;Scrn2;Otud7a;Cyld;Senp7
GO:0005834	heterotrimeric G-protein complex	cellular_component	1	268	34	20900	0.355415473774782	0.465169829970614	2.29367866549605	Gna14
GO:0030332	cyclin binding	molecular_function	1	268	34	20900	0.355415473774782	0.465169829970614	2.29367866549605	Cdk12
GO:0043113	receptor clustering	biological_process	1	268	34	20900	0.355415473774782	0.465169829970614	2.29367866549605	Dvl1
GO:0045672	positive regulation of osteoclast differentiation	biological_process	1	268	34	20900	0.355415473774782	0.465169829970614	2.29367866549605	Rptor
GO:0050661	NADP binding	molecular_function	1	268	34	20900	0.355415473774782	0.465169829970614	2.29367866549605	Gapdhs
GO:0050806	positive regulation of synaptic transmission	biological_process	1	268	34	20900	0.355415473774782	0.465169829970614	2.29367866549605	Fmr1
GO:0051059	NF-kappaB binding	molecular_function	1	268	34	20900	0.355415473774782	0.465169829970614	2.29367866549605	Faf1
GO:0051497	negative regulation of stress fiber assembly	biological_process	1	268	34	20900	0.355415473774782	0.465169829970614	2.29367866549605	Stmn1
GO:0071773	cellular response to BMP stimulus	biological_process	1	268	34	20900	0.355415473774782	0.465169829970614	2.29367866549605	Nog
GO:0042393	histone binding	molecular_function	3	268	166	20900	0.35843391731246	0.46883761336229	1.40936881855781	Vrk1;Tspyl4;Daxx
GO:0003690	double-stranded DNA binding	molecular_function	3	268	167	20900	0.361926429211692	0.472584974942021	1.40092948431495	Top1;Smad2;Smad3
GO:0000151	ubiquitin ligase complex	cellular_component	2	268	99	20900	0.363161273763975	0.472584974942021	1.57545605306799	Brap;Rnf2
GO:0001937	negative regulation of endothelial cell proliferation	biological_process	1	268	35	20900	0.363694427720357	0.472584974942021	2.22814498933902	Sparc
GO:0007017	microtubule-based process	biological_process	1	268	35	20900	0.363694427720357	0.472584974942021	2.22814498933902	Dynll1
GO:0030574	collagen catabolic process	biological_process	1	268	35	20900	0.363694427720357	0.472584974942021	2.22814498933902	Adam15
GO:0046513	ceramide biosynthetic process	biological_process	1	268	35	20900	0.363694427720357	0.472584974942021	2.22814498933902	Smpd1
GO:0048872	homeostasis of number of cells	biological_process	1	268	35	20900	0.363694427720357	0.472584974942021	2.22814498933902	Cyld
GO:0051881	regulation of mitochondrial membrane potential	biological_process	1	268	35	20900	0.363694427720357	0.472584974942021	2.22814498933902	Dynll1
GO:0070527	platelet aggregation	biological_process	1	268	35	20900	0.363694427720357	0.472584974942021	2.22814498933902	Stxbp3
GO:1901363	heterocyclic compound binding	molecular_function	1	268	35	20900	0.363694427720357	0.472584974942021	2.22814498933902	Slc18a2
GO:2001238	positive regulation of extrinsic apoptotic signaling pathway	biological_process	1	268	35	20900	0.363694427720357	0.472584974942021	2.22814498933902	Cyld
GO:0004842	ubiquitin-protein transferase activity	molecular_function	4	268	238	20900	0.364506866111496	0.473074102549011	1.3106735231406	Trim11;Brap;Ubr4;Rnf2
GO:0031012	extracellular matrix	cellular_component	4	268	238	20900	0.364506866111496	0.473074102549011	1.3106735231406	Sparc;Vasn;Tfip11;Ssc5d
GO:0005096	GTPase activator activity	molecular_function	4	268	239	20900	0.367413574443287	0.476453420451534	1.30518953350403	Rabgap1l;Ralbp1;Rabgap1;Arhgap12
GO:0033138	positive regulation of peptidyl-serine phosphorylation	biological_process	2	268	100	20900	0.36776934527941	0.476453420451534	1.55970149253731	Rptor;Eif4g1
GO:0051117	ATPase binding	molecular_function	2	268	100	20900	0.36776934527941	0.476453420451534	1.55970149253731	Nploc4;Nop58
GO:0008104	protein localization	biological_process	3	268	169	20900	0.368902659558615	0.477636498354531	1.3843504371633	Bin3;Cby1;Pard3
GO:0001968	fibronectin binding	molecular_function	1	268	36	20900	0.371867439624069	0.479286688671171	2.16625207296849	Ssc5d
GO:0004860	protein kinase inhibitor activity	molecular_function	1	268	36	20900	0.371867439624069	0.479286688671171	2.16625207296849	Sh3bp5l
GO:0016592	mediator complex	cellular_component	1	268	36	20900	0.371867439624069	0.479286688671171	2.16625207296849	Med28
GO:0030134	COPII-coated ER to Golgi transport vesicle	cellular_component	1	268	36	20900	0.371867439624069	0.479286688671171	2.16625207296849	Ergic1
GO:0030168	platelet activation	biological_process	1	268	36	20900	0.371867439624069	0.479286688671171	2.16625207296849	Bloc1s3
GO:0034394	protein localization to cell surface	biological_process	1	268	36	20900	0.371867439624069	0.479286688671171	2.16625207296849	Ptprk
GO:1905606	regulation of presynapse assembly	biological_process	1	268	36	20900	0.371867439624069	0.479286688671171	2.16625207296849	Eif4g1
GO:0007224	smoothened signaling pathway	biological_process	2	268	101	20900	0.372364437572434	0.479286688671171	1.54425890350229	Nog;Enpp1
GO:0120162	positive regulation of cold-induced thermogenesis	biological_process	2	268	101	20900	0.372364437572434	0.479286688671171	1.54425890350229	Acsl1;Prkab1
GO:0030027	lamellipodium	cellular_component	3	268	170	20900	0.372385878847739	0.479286688671171	1.37620719929763	Plxnd1;Plcg1;Abi3
GO:0009791	post-embryonic development	biological_process	2	268	102	20900	0.376946126132133	0.484294312437376	1.5291191103307	Smad2;Slc18a2
GO:0050852	T cell receptor signaling pathway	biological_process	2	268	102	20900	0.376946126132133	0.484294312437376	1.5291191103307	Mog;Plcg1
GO:0060070	canonical Wnt signaling pathway	biological_process	2	268	102	20900	0.376946126132133	0.484294312437376	1.5291191103307	Cby1;Dvl1
GO:0005216	monoatomic ion channel activity	molecular_function	3	268	172	20900	0.379341305184643	0.485103789057251	1.36020479000347	Ryr2;Kcnb1;Scn8a
GO:0004864	protein phosphatase inhibitor activity	molecular_function	1	268	37	20900	0.379935860165707	0.485103789057251	2.10770471964502	Ppp1r17
GO:0009058	biosynthetic process	biological_process	1	268	37	20900	0.379935860165707	0.485103789057251	2.10770471964502	Gmppb
GO:0010667	negative regulation of cardiac muscle cell apoptotic process	biological_process	1	268	37	20900	0.379935860165707	0.485103789057251	2.10770471964502	Sirt5
GO:0030286	dynein complex	cellular_component	1	268	37	20900	0.379935860165707	0.485103789057251	2.10770471964502	Dynll1
GO:0031333	negative regulation of protein-containing complex assembly	biological_process	1	268	37	20900	0.379935860165707	0.485103789057251	2.10770471964502	Tfip11
GO:0043542	endothelial cell migration	biological_process	1	268	37	20900	0.379935860165707	0.485103789057251	2.10770471964502	Plxnd1
GO:0050807	regulation of synapse organization	biological_process	1	268	37	20900	0.379935860165707	0.485103789057251	2.10770471964502	Sparc
GO:0051491	positive regulation of filopodium assembly	biological_process	1	268	37	20900	0.379935860165707	0.485103789057251	2.10770471964502	Fmr1
GO:0098688	parallel fiber to Purkinje cell synapse	cellular_component	1	268	37	20900	0.379935860165707	0.485103789057251	2.10770471964502	Scn8a
GO:0003682	chromatin binding	molecular_function	8	268	535	20900	0.380035226450381	0.485103789057251	1.16613195703724	Hmgn1;Sox2;Rnf2;Fmr1;Top1;Tspyl4;Smad2;Smad3
GO:0043679	axon terminus	cellular_component	2	268	104	20900	0.386067658412791	0.491673609594274	1.49971297359357	Fmr1;Slc18a2
GO:0016746	acyltransferase activity	molecular_function	3	268	174	20900	0.386280463666291	0.491673609594274	1.34457025218734	Scp2;Nat10;Naa30
GO:0008625	extrinsic apoptotic signaling pathway via death domain receptors	biological_process	1	268	38	20900	0.387901022868847	0.491673609594274	2.05223880597015	Daxx
GO:0019955	cytokine binding	molecular_function	1	268	38	20900	0.387901022868847	0.491673609594274	2.05223880597015	Nog
GO:0032809	neuronal cell body membrane	cellular_component	1	268	38	20900	0.387901022868847	0.491673609594274	2.05223880597015	Kcnb1
GO:0046718	viral entry into host cell	biological_process	1	268	38	20900	0.387901022868847	0.491673609594274	2.05223880597015	Smpd1
GO:0048255	mRNA stabilization	biological_process	1	268	38	20900	0.387901022868847	0.491673609594274	2.05223880597015	Rbm24
GO:0050775	positive regulation of dendrite morphogenesis	biological_process	1	268	38	20900	0.387901022868847	0.491673609594274	2.05223880597015	Cdkl5
GO:0051924	regulation of calcium ion transport	biological_process	1	268	38	20900	0.387901022868847	0.491673609594274	2.05223880597015	Il16
GO:0070330	aromatase activity	molecular_function	1	268	38	20900	0.387901022868847	0.491673609594274	2.05223880597015	Cyp4a12b
GO:0071364	cellular response to epidermal growth factor stimulus	biological_process	1	268	38	20900	0.387901022868847	0.491673609594274	2.05223880597015	Plcg1
GO:1905168	positive regulation of double-strand break repair via homologous recombination	biological_process	1	268	38	20900	0.387901022868847	0.491673609594274	2.05223880597015	Meaf6
GO:0030198	extracellular matrix organization	biological_process	3	268	175	20900	0.389743361693903	0.4934323774071	1.33688699360341	Prdx4;Dnajb6;Tfip11
GO:0042734	presynaptic membrane	cellular_component	3	268	175	20900	0.389743361693903	0.4934323774071	1.33688699360341	Adam23;Kctd12;Itsn2
GO:0036126	sperm flagellum	cellular_component	2	268	105	20900	0.390606716742252	0.494237070163666	1.48542999289268	Spef2;Rpgr
GO:0003697	single-stranded DNA binding	molecular_function	2	268	106	20900	0.395130800049435	0.49901708900055	1.47141650239369	Jchain;Top1
GO:0010628	positive regulation of gene expression	biological_process	8	268	543	20900	0.395608383123725	0.49901708900055	1.14895137571809	Stat3;Nog;Fam98a;Fmr1;Il16;Smad2;Smad3;Prkab1
GO:0005637	nuclear inner membrane	cellular_component	1	268	39	20900	0.395764244317948	0.49901708900055	1.99961729812476	Smad3
GO:0007528	neuromuscular junction development	biological_process	1	268	39	20900	0.395764244317948	0.49901708900055	1.99961729812476	Dvl1
GO:0055007	cardiac muscle cell differentiation	biological_process	1	268	39	20900	0.395764244317948	0.49901708900055	1.99961729812476	Cby1
GO:2000379	positive regulation of reactive oxygen species metabolic process	biological_process	1	268	39	20900	0.395764244317948	0.49901708900055	1.99961729812476	Nqo2
GO:0016363	nuclear matrix	cellular_component	2	268	107	20900	0.399639545935733	0.503610809919013	1.45766494629655	Sparc;Akap8l
GO:0016301	kinase activity	molecular_function	9	268	621	20900	0.402144817270082	0.506473739684317	1.13021847285313	Tyk2;Vrk1;Csnk1g1;Speg;Cdk12;Cdkl5;Mark2;Itpka;Obscn
GO:0006695	cholesterol biosynthetic process	biological_process	1	268	40	20900	0.403526824372729	0.506743755143994	1.94962686567164	Cyb5r3
GO:0007163	establishment or maintenance of cell polarity	biological_process	1	268	40	20900	0.403526824372729	0.506743755143994	1.94962686567164	Pard3
GO:0030513	positive regulation of BMP signaling pathway	biological_process	1	268	40	20900	0.403526824372729	0.506743755143994	1.94962686567164	Smad2
GO:0042073	intraciliary transport	biological_process	1	268	40	20900	0.403526824372729	0.506743755143994	1.94962686567164	Rpgr
GO:0071345	cellular response to cytokine stimulus	biological_process	1	268	40	20900	0.403526824372729	0.506743755143994	1.94962686567164	Stat3
GO:0090263	positive regulation of canonical Wnt signaling pathway	biological_process	2	268	108	20900	0.404132603681245	0.507210960085773	1.44416804864566	Csnk1g1;Smad3
GO:0035091	phosphatidylinositol binding	molecular_function	2	268	109	20900	0.408609634006853	0.512533471557729	1.43091880049295	Tom1l1;Pard3
GO:0001569	branching involved in blood vessel morphogenesis	biological_process	1	268	41	20900	0.411190046379829	0.513100862935152	1.90207499089916	Plxnd1
GO:0002682	regulation of immune system process	biological_process	1	268	41	20900	0.411190046379829	0.513100862935152	1.90207499089916	Zbtb20
GO:0032154	cleavage furrow	cellular_component	1	268	41	20900	0.411190046379829	0.513100862935152	1.90207499089916	Zfyve19
GO:0032609	type II interferon production	biological_process	1	268	41	20900	0.411190046379829	0.513100862935152	1.90207499089916	Enpp1
GO:0042056	chemoattractant activity	molecular_function	1	268	41	20900	0.411190046379829	0.513100862935152	1.90207499089916	Cx3cl1
GO:0061351	neural precursor cell proliferation	biological_process	1	268	41	20900	0.411190046379829	0.513100862935152	1.90207499089916	Shank3
GO:0061564	axon development	biological_process	1	268	41	20900	0.411190046379829	0.513100862935152	1.90207499089916	Mark2
GO:0071479	cellular response to ionizing radiation	biological_process	1	268	41	20900	0.411190046379829	0.513100862935152	1.90207499089916	Swi5
GO:0072593	reactive oxygen species metabolic process	biological_process	1	268	41	20900	0.411190046379829	0.513100862935152	1.90207499089916	Prdx4
GO:0005102	signaling receptor binding	molecular_function	6	268	402	20900	0.411598083205854	0.513314850894657	1.16395633771441	Stat3;Mtss1;Pex14;Scp2;Mog;Bex2
GO:0030324	lung development	biological_process	2	268	110	20900	0.41307030884043	0.514855008721271	1.41791044776119	Sparc;Smad2
GO:0043209	myelin sheath	cellular_component	3	268	182	20900	0.413838251113649	0.515516076301158	1.2854682630802	Uchl1;Igsf8;Mog
GO:0001501	skeletal system development	biological_process	2	268	111	20900	0.417514311087132	0.51630609938552	1.40513647976335	Nog;Smad3
GO:0002027	regulation of heart rate	biological_process	1	268	42	20900	0.418755177381804	0.51630609938552	1.85678749111585	Ryr2
GO:0005109	frizzled binding	molecular_function	1	268	42	20900	0.418755177381804	0.51630609938552	1.85678749111585	Dvl1
GO:0006605	protein targeting	biological_process	1	268	42	20900	0.418755177381804	0.51630609938552	1.85678749111585	Sec61g
GO:0008009	chemokine activity	molecular_function	1	268	42	20900	0.418755177381804	0.51630609938552	1.85678749111585	Cx3cl1
GO:0010212	response to ionizing radiation	biological_process	1	268	42	20900	0.418755177381804	0.51630609938552	1.85678749111585	Smpd1
GO:0010634	positive regulation of epithelial cell migration	biological_process	1	268	42	20900	0.418755177381804	0.51630609938552	1.85678749111585	Plcg1
GO:0032590	dendrite membrane	cellular_component	1	268	42	20900	0.418755177381804	0.51630609938552	1.85678749111585	Kcnb1
GO:0043531	ADP binding	molecular_function	1	268	42	20900	0.418755177381804	0.51630609938552	1.85678749111585	Cyb5r3
GO:0043536	positive regulation of blood vessel endothelial cell migration	biological_process	1	268	42	20900	0.418755177381804	0.51630609938552	1.85678749111585	Plcg1
GO:0048663	neuron fate commitment	biological_process	1	268	42	20900	0.418755177381804	0.51630609938552	1.85678749111585	Sox2
GO:0048675	axon extension	biological_process	1	268	42	20900	0.418755177381804	0.51630609938552	1.85678749111585	Dvl1
GO:0055074	calcium ion homeostasis	biological_process	1	268	42	20900	0.418755177381804	0.51630609938552	1.85678749111585	Enpp1
GO:0060325	face morphogenesis	biological_process	1	268	42	20900	0.418755177381804	0.51630609938552	1.85678749111585	Nog
GO:0070059	intrinsic apoptotic signaling pathway in response to endoplasmic reticulum stress	biological_process	1	268	42	20900	0.418755177381804	0.51630609938552	1.85678749111585	Qrich1
GO:0097228	sperm principal piece	cellular_component	1	268	42	20900	0.418755177381804	0.51630609938552	1.85678749111585	Gapdhs
GO:0099634	postsynaptic specialization membrane	cellular_component	1	268	42	20900	0.418755177381804	0.51630609938552	1.85678749111585	Kcnb1
GO:1900182	positive regulation of protein localization to nucleus	biological_process	1	268	42	20900	0.418755177381804	0.51630609938552	1.85678749111585	Tyk2
GO:0004175	endopeptidase activity	molecular_function	2	268	112	20900	0.421941334403706	0.519643981643611	1.39259061833689	Cps1;Pmpcb
GO:0005811	lipid droplet	cellular_component	2	268	112	20900	0.421941334403706	0.519643981643611	1.39259061833689	Cyb5r3;Smpd1
GO:0006915	apoptotic process	biological_process	9	268	633	20900	0.424090514013512	0.521994563476643	1.1087925302398	Psme3;Dynll1;Tial1;Rbm5;Nudt2;Bex2;Mef2d;Daxx;Faf1
GO:0001618	virus receptor activity	molecular_function	1	268	43	20900	0.42622346832349	0.522545156080211	1.81360638667129	Cd55
GO:0007098	centrosome cycle	biological_process	1	268	43	20900	0.42622346832349	0.522545156080211	1.81360638667129	Ssx2ip
GO:0019216	regulation of lipid metabolic process	biological_process	1	268	43	20900	0.42622346832349	0.522545156080211	1.81360638667129	Lsr
GO:0032526	response to retinoic acid	biological_process	1	268	43	20900	0.42622346832349	0.522545156080211	1.81360638667129	Sox2
GO:0036094	small molecule binding	molecular_function	1	268	43	20900	0.42622346832349	0.522545156080211	1.81360638667129	Cps1
GO:0060976	coronary vasculature development	biological_process	1	268	43	20900	0.42622346832349	0.522545156080211	1.81360638667129	Plxnd1
GO:0071902	positive regulation of protein serine/threonine kinase activity	biological_process	1	268	43	20900	0.42622346832349	0.522545156080211	1.81360638667129	Rptor
GO:0007283	spermatogenesis	biological_process	7	268	484	20900	0.427369872204884	0.523191656329125	1.12788331071913	Spef2;Prdx4;Pgm3;Ccdc136;Eif4g3;Hspa1l;Clgn
GO:0005975	carbohydrate metabolic process	biological_process	3	268	186	20900	0.42747410445693	0.523191656329125	1.25782378430428	Gnpda1;Pgm3;Amy2a5
GO:0008152	metabolic process	biological_process	3	268	186	20900	0.42747410445693	0.523191656329125	1.25782378430428	Bdh1;Cps1;Smpd1
GO:0000077	DNA damage checkpoint signaling	biological_process	1	268	44	20900	0.433596154255757	0.52711689340896	1.77238805970149	Ufl1
GO:0001662	behavioral fear response	biological_process	1	268	44	20900	0.433596154255757	0.52711689340896	1.77238805970149	Eif4g1
GO:0006959	humoral immune response	biological_process	1	268	44	20900	0.433596154255757	0.52711689340896	1.77238805970149	Jchain
GO:0008277	regulation of G protein-coupled receptor signaling pathway	biological_process	1	268	44	20900	0.433596154255757	0.52711689340896	1.77238805970149	Kctd12
GO:0032733	positive regulation of interleukin-10 production	biological_process	1	268	44	20900	0.433596154255757	0.52711689340896	1.77238805970149	Stat3
GO:0045582	positive regulation of T cell differentiation	biological_process	1	268	44	20900	0.433596154255757	0.52711689340896	1.77238805970149	Cyld
GO:0045995	regulation of embryonic development	biological_process	1	268	44	20900	0.433596154255757	0.52711689340896	1.77238805970149	Nfrkb
GO:0046627	negative regulation of insulin receptor signaling pathway	biological_process	1	268	44	20900	0.433596154255757	0.52711689340896	1.77238805970149	Enpp1
GO:0048568	embryonic organ development	biological_process	1	268	44	20900	0.433596154255757	0.52711689340896	1.77238805970149	Sox2
GO:0048786	presynaptic active zone	cellular_component	1	268	44	20900	0.433596154255757	0.52711689340896	1.77238805970149	Shank2
GO:0051480	regulation of cytosolic calcium ion concentration	biological_process	1	268	44	20900	0.433596154255757	0.52711689340896	1.77238805970149	Ryr2
GO:2000648	positive regulation of stem cell proliferation	biological_process	1	268	44	20900	0.433596154255757	0.52711689340896	1.77238805970149	Tial1
GO:0061630	ubiquitin protein ligase activity	molecular_function	5	268	337	20900	0.434567566099838	0.528002026000363	1.15704858496833	Trim11;Brap;Ubr4;Rnf2;Rpgr
GO:0000139	Golgi membrane	cellular_component	4	268	263	20900	0.436635979171638	0.53014383584203	1.18608478519948	Hpd;Copg2;Arfgef1;Sacm1l
GO:0007275	multicellular organism development	biological_process	15	268	1097	20900	0.436818976260622	0.53014383584203	1.06634103865359	Nog;Flii;Dlx6;Ryr2;Sox2;Dab1;Stmn1;Plxnd1;Mark2;Hspa1l;Mef2d;Obscn;Dvl1;Clgn;Ssc5d
GO:0004715	non-membrane spanning protein tyrosine kinase activity	molecular_function	1	268	45	20900	0.440874454536706	0.532682386606153	1.73300165837479	Tyk2
GO:0007173	epidermal growth factor receptor signaling pathway	biological_process	1	268	45	20900	0.440874454536706	0.532682386606153	1.73300165837479	Plcg1
GO:0019369	arachidonic acid metabolic process	biological_process	1	268	45	20900	0.440874454536706	0.532682386606153	1.73300165837479	Cyp4a12b
GO:0030020	extracellular matrix structural constituent conferring tensile strength	molecular_function	1	268	45	20900	0.440874454536706	0.532682386606153	1.73300165837479	Col12a1
GO:0032735	positive regulation of interleukin-12 production	biological_process	1	268	45	20900	0.440874454536706	0.532682386606153	1.73300165837479	Il16
GO:0042169	SH2 domain binding	molecular_function	1	268	45	20900	0.440874454536706	0.532682386606153	1.73300165837479	Dab1
GO:0048487	beta-tubulin binding	molecular_function	1	268	45	20900	0.440874454536706	0.532682386606153	1.73300165837479	Pex14
GO:0097192	extrinsic apoptotic signaling pathway in absence of ligand	biological_process	1	268	45	20900	0.440874454536706	0.532682386606153	1.73300165837479	Cx3cl1
GO:0004869	cysteine-type endopeptidase inhibitor activity	molecular_function	1	268	46	20900	0.448059573030312	0.539561195047601	1.69532770927969	Ngp
GO:0005215	transporter activity	molecular_function	1	268	46	20900	0.448059573030312	0.539561195047601	1.69532770927969	Atp11b
GO:0030276	clathrin binding	molecular_function	1	268	46	20900	0.448059573030312	0.539561195047601	1.69532770927969	Tom1l1
GO:0030501	positive regulation of bone mineralization	biological_process	1	268	46	20900	0.448059573030312	0.539561195047601	1.69532770927969	Smad3
GO:0031122	cytoplasmic microtubule organization	biological_process	1	268	46	20900	0.448059573030312	0.539561195047601	1.69532770927969	Dvl1
GO:0032391	photoreceptor connecting cilium	cellular_component	1	268	46	20900	0.448059573030312	0.539561195047601	1.69532770927969	Rpgr
GO:0000976	transcription cis-regulatory region binding	molecular_function	4	268	268	20900	0.450827535459077	0.54259331777382	1.16395633771441	Stat3;Zbtb20;Sox2;Smad3
GO:0001654	eye development	biological_process	1	268	47	20900	0.45515269830258	0.543279073331463	1.65925690695459	Bloc1s3
GO:0001837	epithelial to mesenchymal transition	biological_process	1	268	47	20900	0.45515269830258	0.543279073331463	1.65925690695459	Nog
GO:0006094	gluconeogenesis	biological_process	1	268	47	20900	0.45515269830258	0.543279073331463	1.65925690695459	Pck2
GO:0006644	phospholipid metabolic process	biological_process	1	268	47	20900	0.45515269830258	0.543279073331463	1.65925690695459	Plppr3
GO:0006836	neurotransmitter transport	biological_process	1	268	47	20900	0.45515269830258	0.543279073331463	1.65925690695459	Slc18a2
GO:0008392	arachidonic acid epoxygenase activity	molecular_function	1	268	47	20900	0.45515269830258	0.543279073331463	1.65925690695459	Cyp4a12b
GO:0009306	protein secretion	biological_process	1	268	47	20900	0.45515269830258	0.543279073331463	1.65925690695459	Copg2
GO:0012501	programmed cell death	biological_process	1	268	47	20900	0.45515269830258	0.543279073331463	1.65925690695459	Gatad2a
GO:0019843	rRNA binding	molecular_function	1	268	47	20900	0.45515269830258	0.543279073331463	1.65925690695459	Mrps7
GO:0030016	myofibril	cellular_component	1	268	47	20900	0.45515269830258	0.543279073331463	1.65925690695459	Syne2
GO:0045773	positive regulation of axon extension	biological_process	1	268	47	20900	0.45515269830258	0.543279073331463	1.65925690695459	Cdkl5
GO:0050767	regulation of neurogenesis	biological_process	1	268	47	20900	0.45515269830258	0.543279073331463	1.65925690695459	Sox2
GO:0050776	regulation of immune response	biological_process	1	268	47	20900	0.45515269830258	0.543279073331463	1.65925690695459	Smad3
GO:0140236	translation at presynapse	biological_process	1	268	47	20900	0.45515269830258	0.543279073331463	1.65925690695459	Rps27
GO:2001237	negative regulation of extrinsic apoptotic signaling pathway	biological_process	1	268	47	20900	0.45515269830258	0.543279073331463	1.65925690695459	Psme3
GO:0006955	immune response	biological_process	4	268	270	20900	0.456472886931392	0.544555340649324	1.15533443891653	Tyk2;Enpp1;Cx3cl1;Smad3
GO:0000902	cell morphogenesis	biological_process	2	268	121	20900	0.460974988961776	0.548019867912027	1.28900949796472	Enpp1;Cap2
GO:0006612	protein targeting to membrane	biological_process	1	268	48	20900	0.462155003815212	0.548019867912027	1.62468905472637	Pard3
GO:0007188	adenylate cyclase-modulating G protein-coupled receptor signaling pathway	biological_process	1	268	48	20900	0.462155003815212	0.548019867912027	1.62468905472637	Gna14
GO:0016922	nuclear receptor binding	molecular_function	1	268	48	20900	0.462155003815212	0.548019867912027	1.62468905472637	Smad3
GO:0042645	mitochondrial nucleoid	cellular_component	1	268	48	20900	0.462155003815212	0.548019867912027	1.62468905472637	Cps1
GO:0043434	response to peptide hormone	biological_process	1	268	48	20900	0.462155003815212	0.548019867912027	1.62468905472637	Stat3
GO:0044295	axonal growth cone	cellular_component	1	268	48	20900	0.462155003815212	0.548019867912027	1.62468905472637	Pard3
GO:0060076	excitatory synapse	cellular_component	1	268	48	20900	0.462155003815212	0.548019867912027	1.62468905472637	Shank3
GO:0070098	chemokine-mediated signaling pathway	biological_process	1	268	48	20900	0.462155003815212	0.548019867912027	1.62468905472637	Cx3cl1
GO:0071560	cellular response to transforming growth factor beta stimulus	biological_process	1	268	48	20900	0.462155003815212	0.548019867912027	1.62468905472637	Smad3
GO:0140242	translation at postsynapse	biological_process	1	268	48	20900	0.462155003815212	0.548019867912027	1.62468905472637	Rps27
GO:0007346	regulation of mitotic cell cycle	biological_process	1	268	49	20900	0.469067648116839	0.552893425536958	1.59153213524216	Cyld
GO:0008340	determination of adult lifespan	biological_process	1	268	49	20900	0.469067648116839	0.552893425536958	1.59153213524216	Enpp1
GO:0019228	neuronal action potential	biological_process	1	268	49	20900	0.469067648116839	0.552893425536958	1.59153213524216	Scn8a
GO:0030155	regulation of cell adhesion	biological_process	1	268	49	20900	0.469067648116839	0.552893425536958	1.59153213524216	Faf1
GO:0035774	positive regulation of insulin secretion involved in cellular response to glucose stimulus	biological_process	1	268	49	20900	0.469067648116839	0.552893425536958	1.59153213524216	Dynll1
GO:0045429	positive regulation of nitric oxide biosynthetic process	biological_process	1	268	49	20900	0.469067648116839	0.552893425536958	1.59153213524216	Smad3
GO:0045786	negative regulation of cell cycle	biological_process	1	268	49	20900	0.469067648116839	0.552893425536958	1.59153213524216	Ptprk
GO:0046854	phosphatidylinositol phosphate biosynthetic process	biological_process	1	268	49	20900	0.469067648116839	0.552893425536958	1.59153213524216	Itpka
GO:0048813	dendrite morphogenesis	biological_process	1	268	49	20900	0.469067648116839	0.552893425536958	1.59153213524216	Dvl1
GO:0051123	RNA polymerase II preinitiation complex assembly	biological_process	1	268	49	20900	0.469067648116839	0.552893425536958	1.59153213524216	Med28
GO:0060048	cardiac muscle contraction	biological_process	1	268	49	20900	0.469067648116839	0.552893425536958	1.59153213524216	Ryr2
GO:0051260	protein homooligomerization	biological_process	2	268	123	20900	0.469440482791756	0.553032490585293	1.26804999393278	Kctd12;Kcnb1
GO:0019900	kinase binding	molecular_function	2	268	124	20900	0.473643486417716	0.55768115329704	1.25782378430428	Mob1b;Mob4
GO:0005261	monoatomic cation channel activity	molecular_function	1	268	50	20900	0.47589177503184	0.559114862923168	1.55970149253731	Scn8a
GO:0042177	negative regulation of protein catabolic process	biological_process	1	268	50	20900	0.47589177503184	0.559114862923168	1.55970149253731	Smad3
GO:0048706	embryonic skeletal system development	biological_process	1	268	50	20900	0.47589177503184	0.559114862923168	1.55970149253731	Nog
GO:0060173	limb development	biological_process	1	268	50	20900	0.47589177503184	0.559114862923168	1.55970149253731	Nog
GO:0042383	sarcolemma	cellular_component	2	268	125	20900	0.477826411267561	0.561084043533879	1.24776119402985	Ryr2;Obscn
GO:0005615	extracellular space	cellular_component	22	268	1669	20900	0.478698444366125	0.561804015291774	1.02796383570464	Jchain;Ngp;Nog;Prdx4;Enpp1;Lgals4;Cx3cl1;Adam15;Cyp4a12b;Sparc;Serpinh1;Smpd1;Col12a1;Sst;Il16;Npc2;Mtcl1;Creld2;Obscn;Amy2a5;Vasn;Ssc5d
GO:0006487	protein N-linked glycosylation	biological_process	1	268	51	20900	0.482628513846778	0.565193672448736	1.5291191103307	Pgm3
GO:0007052	mitotic spindle organization	biological_process	1	268	51	20900	0.482628513846778	0.565193672448736	1.5291191103307	Stmn1
GO:0032728	positive regulation of interferon-beta production	biological_process	1	268	51	20900	0.482628513846778	0.565193672448736	1.5291191103307	Zbtb20
GO:0045739	positive regulation of DNA repair	biological_process	1	268	51	20900	0.482628513846778	0.565193672448736	1.5291191103307	Nfrkb
GO:0071805	potassium ion transmembrane transport	biological_process	2	268	127	20900	0.486131322763769	0.568988657172265	1.2281114114467	Kcnip1;Kcnb1
GO:0006749	glutathione metabolic process	biological_process	1	268	52	20900	0.489278979494486	0.571132536580438	1.49971297359357	Gsta2
GO:0006986	response to unfolded protein	biological_process	1	268	52	20900	0.489278979494486	0.571132536580438	1.49971297359357	Qrich1
GO:0007040	lysosome organization	biological_process	1	268	52	20900	0.489278979494486	0.571132536580438	1.49971297359357	Snapin
GO:0030316	osteoclast differentiation	biological_process	1	268	52	20900	0.489278979494486	0.571132536580438	1.49971297359357	Enpp1
GO:0055088	lipid homeostasis	biological_process	1	268	52	20900	0.489278979494486	0.571132536580438	1.49971297359357	Zbtb20
GO:0006979	response to oxidative stress	biological_process	2	268	128	20900	0.490252977817747	0.571961807454038	1.21851679104478	Prdx4;Gpx7
GO:0007420	brain development	biological_process	3	268	205	20900	0.490527043802193	0.571974038178807	1.1412449945395	Nog;Maco1;Stxbp3
GO:0043235	receptor complex	cellular_component	3	268	206	20900	0.493754392143955	0.574776747776039	1.13570497029416	Nt5dc3;Kctd12;Smad3
GO:0004879	nuclear receptor activity	molecular_function	1	268	53	20900	0.495844272735827	0.574776747776039	1.47141650239369	Stat3
GO:0009749	response to glucose	biological_process	1	268	53	20900	0.495844272735827	0.574776747776039	1.47141650239369	Smad2
GO:0009953	dorsal/ventral pattern formation	biological_process	1	268	53	20900	0.495844272735827	0.574776747776039	1.47141650239369	Nog
GO:0019894	kinesin binding	molecular_function	1	268	53	20900	0.495844272735827	0.574776747776039	1.47141650239369	Daxx
GO:0030170	pyridoxal phosphate binding	molecular_function	1	268	53	20900	0.495844272735827	0.574776747776039	1.47141650239369	Csad
GO:0043539	protein serine/threonine kinase activator activity	molecular_function	1	268	53	20900	0.495844272735827	0.574776747776039	1.47141650239369	Acsl1
GO:0045111	intermediate filament cytoskeleton	cellular_component	1	268	53	20900	0.495844272735827	0.574776747776039	1.47141650239369	Syne2
GO:0051289	protein homotetramerization	biological_process	1	268	53	20900	0.495844272735827	0.574776747776039	1.47141650239369	Cby1
GO:0097191	extrinsic apoptotic signaling pathway	biological_process	1	268	53	20900	0.495844272735827	0.574776747776039	1.47141650239369	Smad3
GO:2001235	positive regulation of apoptotic signaling pathway	biological_process	1	268	53	20900	0.495844272735827	0.574776747776039	1.47141650239369	Daxx
GO:0019827	stem cell population maintenance	biological_process	1	268	54	20900	0.502325480339166	0.581241796027072	1.44416804864566	Sox2
GO:0032722	positive regulation of chemokine production	biological_process	1	268	54	20900	0.502325480339166	0.581241796027072	1.44416804864566	Il16
GO:0048705	skeletal system morphogenesis	biological_process	1	268	54	20900	0.502325480339166	0.581241796027072	1.44416804864566	Spef2
GO:0090575	RNA polymerase II transcription regulator complex	cellular_component	2	268	131	20900	0.502492907533081	0.581241796027072	1.19061182636436	Stat3;Atf1
GO:0051607	defense response to virus	biological_process	3	268	209	20900	0.50337539394063	0.581952373389007	1.11940298507463	Trim11;Ifit3;Exosc4
GO:0006974	DNA damage response	biological_process	7	268	523	20900	0.507766460479961	0.585328937067302	1.04377728946092	Ufl1;Vrk1;Rptor;Swi5;Fmr1;Rbm24;Nfrkb
GO:0001223	transcription coactivator binding	molecular_function	1	268	55	20900	0.508723675257572	0.585328937067302	1.41791044776119	Smad3
GO:0005544	calcium-dependent phospholipid binding	molecular_function	1	268	55	20900	0.508723675257572	0.585328937067302	1.41791044776119	Rph3a
GO:0006282	regulation of DNA repair	biological_process	1	268	55	20900	0.508723675257572	0.585328937067302	1.41791044776119	Nfrkb
GO:0006879	intracellular iron ion homeostasis	biological_process	1	268	55	20900	0.508723675257572	0.585328937067302	1.41791044776119	Egln1
GO:0009968	negative regulation of signal transduction	biological_process	1	268	55	20900	0.508723675257572	0.585328937067302	1.41791044776119	Brap
GO:0030199	collagen fibril organization	biological_process	1	268	55	20900	0.508723675257572	0.585328937067302	1.41791044776119	Serpinh1
GO:0051219	phosphoprotein binding	molecular_function	1	268	55	20900	0.508723675257572	0.585328937067302	1.41791044776119	Plcg1
GO:0071363	cellular response to growth factor stimulus	biological_process	1	268	55	20900	0.508723675257572	0.585328937067302	1.41791044776119	Sparc
GO:0031966	mitochondrial membrane	cellular_component	2	268	133	20900	0.510547280821716	0.587115844930114	1.1727078891258	Cyb5r3;Acad9
GO:0005762	mitochondrial large ribosomal subunit	cellular_component	1	268	56	20900	0.515039916803793	0.589470790856662	1.39259061833689	Mrpl32
GO:0005776	autophagosome	cellular_component	1	268	56	20900	0.515039916803793	0.589470790856662	1.39259061833689	Vps33a
GO:0006913	nucleocytoplasmic transport	biological_process	1	268	56	20900	0.515039916803793	0.589470790856662	1.39259061833689	Nup43
GO:0007405	neuroblast proliferation	biological_process	1	268	56	20900	0.515039916803793	0.589470790856662	1.39259061833689	Sox2
GO:0016358	dendrite development	biological_process	1	268	56	20900	0.515039916803793	0.589470790856662	1.39259061833689	Dab1
GO:0035914	skeletal muscle cell differentiation	biological_process	1	268	56	20900	0.515039916803793	0.589470790856662	1.39259061833689	Mef2d
GO:0046332	SMAD binding	molecular_function	1	268	56	20900	0.515039916803793	0.589470790856662	1.39259061833689	Smad2
GO:0048286	lung alveolus development	biological_process	1	268	56	20900	0.515039916803793	0.589470790856662	1.39259061833689	Sox2
GO:0099171	presynaptic modulation of chemical synaptic transmission	biological_process	1	268	56	20900	0.515039916803793	0.589470790856662	1.39259061833689	Nog
GO:0030217	T cell differentiation	biological_process	1	268	57	20900	0.521275250823011	0.594412661211736	1.3681592039801	Enpp1
GO:0030514	negative regulation of BMP signaling pathway	biological_process	1	268	57	20900	0.521275250823011	0.594412661211736	1.3681592039801	Nog
GO:0046427	positive regulation of receptor signaling pathway via JAK-STAT	biological_process	1	268	57	20900	0.521275250823011	0.594412661211736	1.3681592039801	Tyk2
GO:0051898	negative regulation of phosphatidylinositol 3-kinase/protein kinase B signal transduction	biological_process	1	268	57	20900	0.521275250823011	0.594412661211736	1.3681592039801	Obscn
GO:0071230	cellular response to amino acid stimulus	biological_process	1	268	57	20900	0.521275250823011	0.594412661211736	1.3681592039801	Rptor
GO:0071347	cellular response to interleukin-1	biological_process	1	268	57	20900	0.521275250823011	0.594412661211736	1.3681592039801	Cx3cl1
GO:0097225	sperm midpiece	cellular_component	1	268	57	20900	0.521275250823011	0.594412661211736	1.3681592039801	Spef2
GO:0009986	cell surface	cellular_component	10	268	766	20900	0.522275095353399	0.595239998380713	1.01808191418885	Enpp1;Cx3cl1;Adam15;Sparc;Ptprk;Mog;Smim1;Kcnb1;Cd55;Vasn
GO:0005802	trans-Golgi network	cellular_component	3	268	216	20900	0.525453507765204	0.597662997599813	1.08312603648425	Golph3l;Cby1;Arfgef1
GO:0000226	microtubule cytoskeleton organization	biological_process	2	268	137	20900	0.526398267020563	0.597662997599813	1.13846824272797	Mark2;Pard3
GO:0000723	telomere maintenance	biological_process	1	268	58	20900	0.527430709863429	0.597662997599813	1.34457025218734	Nfrkb
GO:0032757	positive regulation of interleukin-8 production	biological_process	1	268	58	20900	0.527430709863429	0.597662997599813	1.34457025218734	Stat3
GO:0042311	vasodilation	biological_process	1	268	58	20900	0.527430709863429	0.597662997599813	1.34457025218734	Cps1
GO:0043588	skin development	biological_process	1	268	58	20900	0.527430709863429	0.597662997599813	1.34457025218734	Enpp1
GO:0045597	positive regulation of cell differentiation	biological_process	1	268	58	20900	0.527430709863429	0.597662997599813	1.34457025218734	Sox2
GO:0050714	positive regulation of protein secretion	biological_process	1	268	58	20900	0.527430709863429	0.597662997599813	1.34457025218734	Golph3l
GO:0051496	positive regulation of stress fiber assembly	biological_process	1	268	58	20900	0.527430709863429	0.597662997599813	1.34457025218734	Smad3
GO:0071407	cellular response to organic cyclic compound	biological_process	1	268	58	20900	0.527430709863429	0.597662997599813	1.34457025218734	Stat3
GO:2000045	regulation of G1/S transition of mitotic cell cycle	biological_process	1	268	58	20900	0.527430709863429	0.597662997599813	1.34457025218734	Psme3
GO:0008360	regulation of cell shape	biological_process	2	268	138	20900	0.530306700020465	0.600295012542728	1.13021847285313	Plxna2;Plxnd1
GO:0032760	positive regulation of tumor necrosis factor production	biological_process	2	268	138	20900	0.530306700020465	0.600295012542728	1.13021847285313	Stat3;Zbtb20
GO:0003684	damaged DNA binding	molecular_function	1	268	59	20900	0.533507313344698	0.602033733727506	1.32178092587908	Sde2
GO:0004197	cysteine-type endopeptidase activity	molecular_function	1	268	59	20900	0.533507313344698	0.602033733727506	1.32178092587908	Uchl1
GO:0030544	Hsp70 protein binding	molecular_function	1	268	59	20900	0.533507313344698	0.602033733727506	1.32178092587908	Dnajb6
GO:0032993	protein-DNA complex	cellular_component	1	268	59	20900	0.533507313344698	0.602033733727506	1.32178092587908	Top1
GO:0042475	odontogenesis of dentin-containing tooth	biological_process	1	268	59	20900	0.533507313344698	0.602033733727506	1.32178092587908	Lhx8
GO:0048856	anatomical structure development	biological_process	1	268	59	20900	0.533507313344698	0.602033733727506	1.32178092587908	Sparc
GO:0005911	cell-cell junction	cellular_component	3	268	219	20900	0.534749723917746	0.603122089865649	1.06828869351871	Ptprk;Plcg1;Pard3
GO:0098552	side of membrane	cellular_component	2	268	140	20900	0.538057750128546	0.606537827417634	1.11407249466951	Folr1;Cd55
GO:0000502	proteasome complex	cellular_component	1	268	60	20900	0.53950606772422	0.606594905161429	1.29975124378109	Psme3
GO:0016197	endosomal transport	biological_process	1	268	60	20900	0.53950606772422	0.606594905161429	1.29975124378109	Itsn2
GO:0030864	cortical actin cytoskeleton	cellular_component	1	268	60	20900	0.53950606772422	0.606594905161429	1.29975124378109	Med28
GO:0035458	cellular response to interferon-beta	biological_process	1	268	60	20900	0.53950606772422	0.606594905161429	1.29975124378109	Ifit3
GO:0060261	positive regulation of transcription initiation by RNA polymerase II	biological_process	1	268	60	20900	0.53950606772422	0.606594905161429	1.29975124378109	Med28
GO:0006493	protein O-linked glycosylation	biological_process	1	268	61	20900	0.545427966661356	0.612313100782832	1.27844384634206	Pgm3
GO:0010595	positive regulation of endothelial cell migration	biological_process	1	268	61	20900	0.545427966661356	0.612313100782832	1.27844384634206	Sparc
GO:0005938	cell cortex	cellular_component	2	268	142	20900	0.545720523923501	0.612313100782832	1.09838133277276	Pard3;Daxx
GO:0042826	histone deacetylase binding	molecular_function	2	268	142	20900	0.545720523923501	0.612313100782832	1.09838133277276	Akap8l;Mef2d
GO:0014704	intercalated disc	cellular_component	1	268	62	20900	0.551273991179555	0.61790524837791	1.25782378430428	Obscn
GO:0070469	respirasome	cellular_component	1	268	62	20900	0.551273991179555	0.61790524837791	1.25782378430428	Uqcr10
GO:0005622	intracellular anatomical structure	cellular_component	2	268	144	20900	0.553294472729747	0.619529930765506	1.08312603648425	Il16;Abi3
GO:0045177	apical part of cell	cellular_component	2	268	144	20900	0.553294472729747	0.619529930765506	1.08312603648425	Dab1;Pard3
GO:0030036	actin cytoskeleton organization	biological_process	3	268	226	20900	0.556035544024831	0.621487988416092	1.03520010566636	Flii;Dnajb6;Itpka
GO:0045893	positive regulation of DNA-templated transcription	biological_process	9	268	707	20900	0.556280408514252	0.621487988416092	0.992737866537187	Stat3;Sox2;Meaf6;Nfrkb;Smad2;Gatad2a;Mef2d;Qrich1;Smad3
GO:0017053	transcription repressor complex	cellular_component	1	268	63	20900	0.557045109826444	0.621487988416092	1.23785832741057	Jazf1
GO:0030145	manganese ion binding	molecular_function	1	268	63	20900	0.557045109826444	0.621487988416092	1.23785832741057	Pck2
GO:0030326	embryonic limb morphogenesis	biological_process	1	268	63	20900	0.557045109826444	0.621487988416092	1.23785832741057	Dlx6
GO:0048787	presynaptic active zone membrane	cellular_component	1	268	63	20900	0.557045109826444	0.621487988416092	1.23785832741057	Scn8a
GO:0007601	visual perception	biological_process	2	268	145	20900	0.557047989617189	0.621487988416092	1.07565620174987	Pde6d;Rpgr
GO:0006366	transcription by RNA polymerase II	biological_process	3	268	227	20900	0.559028852687615	0.623377497601297	1.03063975277796	Stat3;Polr2l;Cdk12
GO:0009611	response to wounding	biological_process	1	268	64	20900	0.562742278831892	0.626874099109448	1.21851679104478	Enpp1
GO:0072089	stem cell proliferation	biological_process	1	268	64	20900	0.562742278831892	0.626874099109448	1.21851679104478	Tial1
GO:0006816	calcium ion transport	biological_process	2	268	148	20900	0.568174121100549	0.632600227187374	1.05385235982251	Ryr2;Plcg1
GO:0005929	cilium	cellular_component	5	268	394	20900	0.571535800465854	0.636016762569694	0.989658307447534	Spef2;Ccdc66;Adam15;Gapdhs;Rpgr
GO:0001222	transcription corepressor binding	molecular_function	1	268	66	20900	0.5739185321836	0.637360908310344	1.18159203980099	Smad3
GO:0005881	cytoplasmic microtubule	cellular_component	1	268	66	20900	0.5739185321836	0.637360908310344	1.18159203980099	Cyld
GO:0034097	response to cytokine	biological_process	1	268	66	20900	0.5739185321836	0.637360908310344	1.18159203980099	Stat3
GO:0043154	negative regulation of cysteine-type endopeptidase activity involved in apoptotic process	biological_process	1	268	66	20900	0.5739185321836	0.637360908310344	1.18159203980099	Dnajb6
GO:0005178	integrin binding	molecular_function	2	268	151	20900	0.579097820682029	0.642133221290344	1.03291489572008	Cx3cl1;Adam15
GO:0002062	chondrocyte differentiation	biological_process	1	268	67	20900	0.579399468795619	0.642133221290344	1.16395633771441	Mef2d
GO:0019905	syntaxin binding	molecular_function	1	268	67	20900	0.579399468795619	0.642133221290344	1.16395633771441	Stxbp3
GO:0097190	apoptotic signaling pathway	biological_process	1	268	67	20900	0.579399468795619	0.642133221290344	1.16395633771441	Daxx
GO:0045766	positive regulation of angiogenesis	biological_process	2	268	152	20900	0.582693933404015	0.645454739911543	1.02611940298507	Stat3;Plcg1
GO:0007265	Ras protein signal transduction	biological_process	1	268	68	20900	0.584810160600101	0.645820889823013	1.14683933274802	Brap
GO:0032720	negative regulation of tumor necrosis factor production	biological_process	1	268	68	20900	0.584810160600101	0.645820889823013	1.14683933274802	Cx3cl1
GO:0042733	embryonic digit morphogenesis	biological_process	1	268	68	20900	0.584810160600101	0.645820889823013	1.14683933274802	Nog
GO:0045109	intermediate filament organization	biological_process	1	268	68	20900	0.584810160600101	0.645820889823013	1.14683933274802	Dnajb6
GO:0045296	cadherin binding	molecular_function	1	268	68	20900	0.584810160600101	0.645820889823013	1.14683933274802	Obscn
GO:0070830	bicellular tight junction assembly	biological_process	1	268	68	20900	0.584810160600101	0.645820889823013	1.14683933274802	Pard3
GO:0015631	tubulin binding	molecular_function	1	268	69	20900	0.590151504540154	0.651056819955329	1.13021847285313	Stmn1
GO:0021766	hippocampus development	biological_process	1	268	69	20900	0.590151504540154	0.651056819955329	1.13021847285313	Dab1
GO:0006355	regulation of DNA-templated transcription	biological_process	13	268	1050	20900	0.591875344621448	0.652626777351901	0.965529495380242	Stat3;Dlx6;Nab1;Lhx8;Sox2;Meaf6;Erc1;Sumo1;Smad2;Mef2d;Daxx;Smad3;Atf1
GO:0000045	autophagosome assembly	biological_process	1	268	70	20900	0.595424386148489	0.655208376238449	1.11407249466951	Synpo2
GO:0005643	nuclear pore	cellular_component	1	268	70	20900	0.595424386148489	0.655208376238449	1.11407249466951	Nup43
GO:0021987	cerebral cortex development	biological_process	1	268	70	20900	0.595424386148489	0.655208376238449	1.11407249466951	Sox2
GO:0030971	receptor tyrosine kinase binding	molecular_function	1	268	70	20900	0.595424386148489	0.655208376238449	1.11407249466951	Plcg1
GO:0005770	late endosome	cellular_component	2	268	157	20900	0.600335367678452	0.659598383062617	0.993440441106569	Slc30a3;Vps33a
GO:0003724	RNA helicase activity	molecular_function	1	268	71	20900	0.600629679692042	0.659598383062617	1.09838133277276	Ddx46
GO:0006633	fatty acid biosynthetic process	biological_process	1	268	71	20900	0.600629679692042	0.659598383062617	1.09838133277276	Prkab1
GO:0043198	dendritic shaft	cellular_component	1	268	71	20900	0.600629679692042	0.659598383062617	1.09838133277276	Jph4
GO:0016567	protein ubiquitination	biological_process	4	268	325	20900	0.60165529446583	0.660390485073774	0.959816303099885	Sde2;Trim11;Brap;Rpgr
GO:0006812	monoatomic cation transport	biological_process	1	268	72	20900	0.605768248314757	0.662559021594265	1.08312603648425	Slc30a3
GO:0007596	blood coagulation	biological_process	1	268	72	20900	0.605768248314757	0.662559021594265	1.08312603648425	Bloc1s3
GO:0031252	cell leading edge	cellular_component	1	268	72	20900	0.605768248314757	0.662559021594265	1.08312603648425	Ssx2ip
GO:0032024	positive regulation of insulin secretion	biological_process	1	268	72	20900	0.605768248314757	0.662559021594265	1.08312603648425	Pck2
GO:0034220	monoatomic ion transmembrane transport	biological_process	1	268	72	20900	0.605768248314757	0.662559021594265	1.08312603648425	Ryr2
GO:0045785	positive regulation of cell adhesion	biological_process	1	268	72	20900	0.605768248314757	0.662559021594265	1.08312603648425	Cx3cl1
GO:0050808	synapse organization	biological_process	1	268	72	20900	0.605768248314757	0.662559021594265	1.08312603648425	Dvl1
GO:0007268	chemical synaptic transmission	biological_process	2	268	159	20900	0.60723358625368	0.66382714467027	0.980944334929128	Snapin;Fgf12
GO:0006396	RNA processing	biological_process	1	268	73	20900	0.610840944178577	0.666763002448447	1.06828869351871	Exosc4
GO:0032922	circadian regulation of gene expression	biological_process	1	268	73	20900	0.610840944178577	0.666763002448447	1.06828869351871	Top1
GO:0042110	T cell activation	biological_process	1	268	73	20900	0.610840944178577	0.666763002448447	1.06828869351871	Smad3
GO:0030593	neutrophil chemotaxis	biological_process	1	268	74	20900	0.615848608602649	0.67155350787324	1.05385235982251	Cx3cl1
GO:0042552	myelination	biological_process	1	268	74	20900	0.615848608602649	0.67155350787324	1.05385235982251	Nab1
GO:0010468	regulation of gene expression	biological_process	4	268	333	20900	0.620767734469063	0.674909216771379	0.936757653175564	Ufl1;Trim11;Sox2;Daxx
GO:0001570	vasculogenesis	biological_process	1	268	75	20900	0.620792072200771	0.674909216771379	1.03980099502488	Enpp1
GO:0005581	collagen trimer	cellular_component	1	268	75	20900	0.620792072200771	0.674909216771379	1.03980099502488	Col12a1
GO:0006006	glucose metabolic process	biological_process	1	268	75	20900	0.620792072200771	0.674909216771379	1.03980099502488	Gapdhs
GO:0042102	positive regulation of T cell proliferation	biological_process	1	268	75	20900	0.620792072200771	0.674909216771379	1.03980099502488	Tyk2
GO:0042147	retrograde transport, endosome to Golgi	biological_process	1	268	75	20900	0.620792072200771	0.674909216771379	1.03980099502488	Erc1
GO:0036464	cytoplasmic ribonucleoprotein granule	cellular_component	1	268	76	20900	0.625672155017107	0.679874099342575	1.02611940298507	Fmr1
GO:0007399	nervous system development	biological_process	5	268	420	20900	0.628078539759659	0.682147363002232	0.928393745557925	Mtss1;Dab1;Stmn1;Fmr1;Mef2d
GO:0006469	negative regulation of protein kinase activity	biological_process	1	268	77	20900	0.630489666660183	0.683056703271391	1.01279317697228	Daxx
[truncated: 171 more rows]
