# Supplementary material for: CX3CR1 upregulation modulates microglial activation and preserves synapses in the hippocampus and frontal cortex of middle-aged mice
Source: Front Aging. 2025 Jul 31;6:1549848. doi: 10.3389/fragi.2025.1549848 (PMC12351399; doi:10.3389/fragi.2025.1549848)
Supplement: Supplementary file 5 [file Table11.xlsx]

## Sheet: Table S11
id	Term	Classification_level1	Classification_level2	ListHits	ListTotal	PopHits	PopTotal	p-value	q-value	Enrichment_score	geneID	hyperlink_only_excel
mmu00010	Glycolysis / Gluconeogenesis	Metabolism	Carbohydrate metabolism	1	174	68	9011	0.735762709918114	0.811549426819551	0.76157876943881	Pck2	mmu00010
mmu00020	Citrate cycle (TCA cycle)	Metabolism	Carbohydrate metabolism	1	174	33	9011	0.475132991588045	0.730248463617101	1.56931382793452	Pck2	mmu00020
mmu00061	Fatty acid biosynthesis	Metabolism	Lipid metabolism	3	174	20	9011	0.0063349796637235	0.116292126684067	7.76810344827586	Hsd17b8;Fasn;Acsl3	mmu00061
mmu00062	Fatty acid elongation	Metabolism	Lipid metabolism	1	174	29	9011	0.432405750561098	0.730248463617101	1.78577090764962	Hacd3	mmu00062
mmu00071	Fatty acid degradation	Metabolism	Lipid metabolism	1	174	52	9011	0.638262286222303	0.76703664338405	0.995910698496905	Acsl3	mmu00071
mmu00130	Ubiquinone and other terpenoid-quinone biosynthesis	Metabolism	Metabolism of cofactors and vitamins	1	174	11	9011	0.19313981843955	0.598035341433305	4.70794148380355	Hpd	mmu00130
mmu00140	Steroid hormone biosynthesis	Metabolism	Lipid metabolism	1	174	93	9011	0.838424513132003	0.868851209173084	0.556853293783216	Hsd17b8	mmu00140
mmu00190	Oxidative phosphorylation	Metabolism	Energy metabolism	3	174	135	9011	0.485885164507877	0.730248463617101	1.15083014048531	Ndufb4;Cox7c;Atp6v1d	mmu00190
mmu00230	Purine metabolism	Metabolism	Nucleotide metabolism	4	174	134	9011	0.259681935523859	0.635614714476549	1.54589123348773	Adcy2;Pde4d;Adcy8;Nudt5	mmu00230
mmu00240	Pyrimidine metabolism	Metabolism	Nucleotide metabolism	1	174	56	9011	0.665560978500557	0.76703664338405	0.924774220032841	Ctps2	mmu00240
mmu00260	Glycine, serine and threonine metabolism	Metabolism	Amino acid metabolism	1	174	40	9011	0.54235131549425	0.741405787670331	1.29468390804598	Dao	mmu00260
mmu00270	Cysteine and methionine metabolism	Metabolism	Amino acid metabolism	1	174	55	9011	0.658934653091664	0.76703664338405	0.941588296760711	Gclm	mmu00270
mmu00280	Valine, leucine and isoleucine degradation	Metabolism	Amino acid metabolism	2	174	57	9011	0.30165547034974	0.686050730614944	1.81710022181891	Aox1;Hibadh	mmu00280
mmu00330	Arginine and proline metabolism	Metabolism	Amino acid metabolism	1	174	54	9011	0.652177808008885	0.76703664338405	0.959025117071094	Dao	mmu00330
mmu00350	Tyrosine metabolism	Metabolism	Amino acid metabolism	3	174	40	9011	0.0415055966690505	0.336328604886398	3.88405172413793	Aox1;Hpd;Pnmt	mmu00350
mmu00360	Phenylalanine metabolism	Metabolism	Amino acid metabolism	1	174	21	9011	0.336303418933359	0.708300943491865	2.46606458675424	Hpd	mmu00360
mmu00380	Tryptophan metabolism	Metabolism	Amino acid metabolism	1	174	52	9011	0.638262286222303	0.76703664338405	0.995910698496905	Aox1	mmu00380
mmu00410	beta-Alanine metabolism	Metabolism	Metabolism of other amino acids	1	174	32	9011	0.464760832648388	0.730248463617101	1.61835488505747	Csad	mmu00410
mmu00430	Taurine and hypotaurine metabolism	Metabolism	Metabolism of other amino acids	1	174	22	9011	0.349149159212068	0.708300943491865	2.35397074190178	Csad	mmu00430
mmu00450	Selenocompound metabolism	Metabolism	Metabolism of other amino acids	2	174	17	9011	0.0416964661328922	0.336328604886398	6.09263015551048	Mars2;Sephs2	mmu00450
mmu00470	D-Amino acid metabolism	Metabolism	Metabolism of other amino acids	1	174	6	9011	0.110436507365128	0.516039679869778	8.63122605363985	Dao	mmu00470
mmu00480	Glutathione metabolism	Metabolism	Metabolism of other amino acids	4	174	72	9011	0.0501694078774343	0.338364251416351	2.87707535121328	Mgst1;Gclm;Gsr;Mgst3	mmu00480
mmu00500	Starch and sucrose metabolism	Metabolism	Carbohydrate metabolism	1	174	34	9011	0.485305286025969	0.730248463617101	1.52315753887762	Pgm2l1	mmu00500
mmu00510	N-Glycan biosynthesis	Metabolism	Glycan biosynthesis and metabolism	2	174	53	9011	0.272931017748076	0.643516252855556	1.95423986120147	Rpn1;Dad1	mmu00510
mmu00511	Other glycan degradation	Metabolism	Glycan biosynthesis and metabolism	3	174	18	9011	0.00466456191919739	0.111274128233391	8.63122605363985	Hexb;Hexa;Man2b1	mmu00511
mmu00513	Various types of N-glycan biosynthesis	Metabolism	Glycan biosynthesis and metabolism	4	174	43	9011	0.00922180349538107	0.148125218644558	4.8174284950548	Hexb;Hexa;Rpn1;Dad1	mmu00513
mmu00520	Amino sugar and nucleotide sugar metabolism	Metabolism	Carbohydrate metabolism	2	174	51	9011	0.258544204172731	0.635614714476549	2.03087671850349	Hexb;Hexa	mmu00520
mmu00531	Glycosaminoglycan degradation	Metabolism	Glycan biosynthesis and metabolism	4	174	21	9011	0.000621667519190975	0.0399421381080201	9.86425834701697	Hexb;Hexa;Gns;Arsb	mmu00531
mmu00561	Glycerolipid metabolism	Metabolism	Lipid metabolism	2	174	63	9011	0.344338809445631	0.708300943491865	1.64404305783616	Dgkq;Dgkd	mmu00561
mmu00562	Inositol phosphate metabolism	Metabolism	Carbohydrate metabolism	1	174	72	9011	0.755738128164851	0.822986012450706	0.719268837803321	Pi4ka	mmu00562
mmu00564	Glycerophospholipid metabolism	Metabolism	Lipid metabolism	2	174	97	9011	0.562335386076728	0.743975016879642	1.06778054271833	Dgkq;Dgkd	mmu00564
mmu00565	Ether lipid metabolism	Metabolism	Lipid metabolism	1	174	47	9011	0.601004270694967	0.757147537101012	1.10185864514551	Agps	mmu00565
mmu00600	Sphingolipid metabolism	Metabolism	Lipid metabolism	2	174	55	9011	0.287308173538803	0.665209014409662	1.88317659352142	Hexb;Hexa	mmu00600
mmu00603	Glycosphingolipid biosynthesis - globo and isoglobo series	Metabolism	Glycan biosynthesis and metabolism	2	174	17	9011	0.0416964661328922	0.336328604886398	6.09263015551048	Hexb;Hexa	mmu00603
mmu00604	Glycosphingolipid biosynthesis - ganglio series	Metabolism	Glycan biosynthesis and metabolism	3	174	15	9011	0.00271391332063873	0.0871844654255192	10.3574712643678	St6galnac5;Hexb;Hexa	mmu00604
mmu00620	Pyruvate metabolism	Metabolism	Carbohydrate metabolism	1	174	45	9011	0.585054254414087	0.748054444698609	1.15083014048531	Pck2	mmu00620
mmu00740	Riboflavin metabolism	Metabolism	Metabolism of cofactors and vitamins	1	174	8	9011	0.144483606070335	0.571265950155015	6.47341954022988	Rfk	mmu00740
mmu00750	Vitamin B6 metabolism	Metabolism	Metabolism of cofactors and vitamins	1	174	9	9011	0.1610180781956	0.579577162188786	5.75415070242657	Aox1	mmu00750
mmu00760	Nicotinate and nicotinamide metabolism	Metabolism	Metabolism of cofactors and vitamins	1	174	41	9011	0.551227792041346	0.743975016879642	1.26310625175217	Aox1	mmu00760
mmu00770	Pantothenate and CoA biosynthesis	Metabolism	Metabolism of cofactors and vitamins	1	174	21	9011	0.336303418933359	0.708300943491865	2.46606458675424	Csad	mmu00770
mmu00790	Folate biosynthesis	Metabolism	Metabolism of cofactors and vitamins	1	174	26	9011	0.3981067242224	0.730248463617101	1.99182139699381	Ggh	mmu00790
mmu00830	Retinol metabolism	Metabolism	Metabolism of cofactors and vitamins	1	174	97	9011	0.850672298282395	0.878003135175002	0.533890271359166	Aox1	mmu00830
mmu00920	Sulfur metabolism	Metabolism	Energy metabolism	1	174	11	9011	0.19313981843955	0.598035341433305	4.70794148380355	Sqor	mmu00920
mmu00970	Aminoacyl-tRNA biosynthesis	Genetic Information Processing	Translation	1	174	44	9011	0.576843113764485	0.743975016879642	1.17698537095089	Mars2	mmu00970
mmu00980	Metabolism of xenobiotics by cytochrome P450	Metabolism	Xenobiotics biodegradation and metabolism	3	174	73	9011	0.166809368691472	0.579577162188786	2.12824752007558	Mgst1;Ephx1;Mgst3	mmu00980
mmu00982	Drug metabolism - cytochrome P450	Metabolism	Xenobiotics biodegradation and metabolism	3	174	71	9011	0.157440004045468	0.578029729138362	2.1881981544439	Aox1;Mgst1;Mgst3	mmu00982
mmu00983	Drug metabolism - other enzymes	Metabolism	Xenobiotics biodegradation and metabolism	2	174	90	9011	0.52173892264727	0.741370203650213	1.15083014048531	Mgst1;Mgst3	mmu00983
mmu01040	Biosynthesis of unsaturated fatty acids	Metabolism	Lipid metabolism	1	174	34	9011	0.485305286025969	0.730248463617101	1.52315753887762	Hacd3	mmu01040
mmu01521	EGFR tyrosine kinase inhibitor resistance	Human Diseases	Drug resistance: antineoplastic	2	174	79	9011	0.453108983001716	0.730248463617101	1.31107231194529	Stat3;Rps6kb1	mmu01521
mmu01522	Endocrine resistance	Human Diseases	Drug resistance: antineoplastic	5	174	93	9011	0.0337593182194483	0.336328604886398	2.78426646891608	Adcy2;Notch2;Mapk9;Rps6kb1;Adcy8	mmu01522
mmu01523	Antifolate resistance	Human Diseases	Drug resistance: antineoplastic	1	174	29	9011	0.432405750561098	0.730248463617101	1.78577090764962	Ggh	mmu01523
mmu01524	Platinum drug resistance	Human Diseases	Drug resistance: antineoplastic	2	174	80	9011	0.459578852204793	0.730248463617101	1.29468390804598	Mgst1;Mgst3	mmu01524
mmu03008	Ribosome biogenesis in eukaryotes	Genetic Information Processing	Translation	4	174	78	9011	0.0637527517304352	0.35931599959906	2.65576186265841	Nop58;Xrn1;Fbl;Utp14a	mmu03008
mmu03010	Ribosome	Genetic Information Processing	Translation	9	174	143	9011	0.00176637616032029	0.0648512390289019	3.25934410417169	Mrps21;Uba52;Mrpl9;Rpsa;Rpl22;Rpl9;Rpl35a;Rps15;Mrps11	mmu03010
mmu03013	Nucleocytoplasmic transport	Genetic Information Processing	Translation	3	174	117	9011	0.394213763884391	0.730248463617101	1.32788093132921	Nup43;Nup88;Sap18	mmu03013
mmu03015	mRNA surveillance pathway	Genetic Information Processing	Translation	2	174	103	9011	0.595138009813648	0.755267082949945	1.00557973440464	Ppp2r5b;Sap18	mmu03015
mmu03018	RNA degradation	Genetic Information Processing	Folding, sorting and degradation	3	174	84	9011	0.220884680138667	0.630748475507081	1.84954844006568	Edc3;Xrn1;Parn	mmu03018
mmu03020	RNA polymerase	Genetic Information Processing	Transcription	1	174	32	9011	0.464760832648388	0.730248463617101	1.61835488505747	Polr2m	mmu03020
mmu03022	Basal transcription factors	Genetic Information Processing	Transcription	1	174	44	9011	0.576843113764485	0.743975016879642	1.17698537095089	Gtf2b	mmu03022
mmu03040	Spliceosome	Genetic Information Processing	Transcription	3	174	131	9011	0.466028143808385	0.730248463617101	1.18596999210318	Txnl4a;Hspa1a;Ctnnbl1	mmu03040
mmu03050	Proteasome	Genetic Information Processing	Folding, sorting and degradation	3	174	47	9011	0.0618484491943488	0.35931599959906	3.30557593543654	Psmb8;Adrm1;Pomp	mmu03050
mmu03082	ATP-dependent chromatin remodeling	Genetic Information Processing	Chromosome	3	174	136	9011	0.490794902176125	0.733338894530605	1.14236815415822	H2ac4;Actl6b;Nfrkb	mmu03082
mmu03083	Polycomb repressive complex	Genetic Information Processing	Chromosome	2	174	84	9011	0.485008645846754	0.730248463617101	1.23303229337712	Skp1;E2f6	mmu03083
mmu03250	Viral life cycle - HIV-1	Genetic Information Processing	Information processing in viruses	1	174	59	9011	0.684681667318421	0.771768370617694	0.877751802065069	Bst2	mmu03250
mmu03320	PPAR signaling pathway	Organismal Systems	Endocrine system	3	174	89	9011	0.246544029123097	0.634743487413706	1.74564122433165	Pck2;Acsl3;Apoa2	mmu03320
mmu03420	Nucleotide excision repair	Genetic Information Processing	Replication and repair	1	174	57	9011	0.672059291146108	0.768727337166817	0.908550110909457	Polr2m	mmu03420
mmu03440	Homologous recombination	Genetic Information Processing	Replication and repair	2	174	41	9011	0.187292253610399	0.598035341433305	2.52621250350435	Babam2;Nbn	mmu03440
mmu04010	MAPK signaling pathway	Environmental Information Processing	Signal transduction	6	174	301	9011	0.527270646289889	0.741370203650213	1.03230610608317	Taok3;Mapk9;Csf1r;Taok1;Hspa1a;Daxx	mmu04010
mmu04012	ErbB signaling pathway	Environmental Information Processing	Signal transduction	2	174	84	9011	0.485008645846754	0.730248463617101	1.23303229337712	Mapk9;Rps6kb1	mmu04012
mmu04014	Ras signaling pathway	Environmental Information Processing	Signal transduction	2	174	234	9011	0.943707734601295	0.955533271988443	0.442626977109736	Mapk9;Csf1r	mmu04014
mmu04015	Rap1 signaling pathway	Environmental Information Processing	Signal transduction	4	174	214	9011	0.596572832057739	0.755267082949945	0.967987968632506	Adcy2;Itgb2;Csf1r;Adcy8	mmu04015
mmu04020	Calcium signaling pathway	Environmental Information Processing	Signal transduction	4	174	253	9011	0.725134593417743	0.806751474062164	0.818772431965835	Adcy2;Adcy8;Slc25a5;Slc25a4	mmu04020
mmu04022	cGMP-PKG signaling pathway	Environmental Information Processing	Signal transduction	5	174	173	9011	0.242414481513415	0.634743487413706	1.49674440236529	Adcy2;Adcy8;Slc25a5;Slc25a4;Kcnmb4	mmu04022
mmu04024	cAMP signaling pathway	Environmental Information Processing	Signal transduction	4	174	224	9011	0.632660403923093	0.76703664338405	0.924774220032841	Adcy2;Mapk9;Pde4d;Adcy8	mmu04024
mmu04060	Cytokine-cytokine receptor interaction	Environmental Information Processing	Signaling molecules and interaction	5	174	293	9011	0.673010314640209	0.768727337166817	0.883743281942646	Il6st;Ccl6;Csf1r;Il34;Il17ra	mmu04060
mmu04061	Viral protein interaction with cytokine and cytokine receptor	Environmental Information Processing	Signaling molecules and interaction	4	174	94	9011	0.108238439367508	0.515134794767585	2.20371729029102	Il6st;Ccl6;Csf1r;Il34	mmu04061
mmu04062	Chemokine signaling pathway	Organismal Systems	Immune system	4	174	191	9011	0.506290693040156	0.740802153703962	1.08455196485527	Adcy2;Ccl6;Stat3;Adcy8	mmu04062
mmu04064	NF-kappa B signaling pathway	Environmental Information Processing	Signal transduction	1	174	105	9011	0.872466690429655	0.896895757761686	0.493212917350848	Ripk1	mmu04064
mmu04066	HIF-1 signaling pathway	Environmental Information Processing	Signal transduction	2	174	114	9011	0.650449040702874	0.76703664338405	0.908550110909457	Stat3;Rps6kb1	mmu04066
mmu04068	FoxO signaling pathway	Environmental Information Processing	Signal transduction	4	174	131	9011	0.246981901717395	0.634743487413706	1.58129332280425	Prkaa2;Stat3;Mapk9;Pck2	mmu04068
mmu04070	Phosphatidylinositol signaling system	Environmental Information Processing	Signal transduction	3	174	96	9011	0.28316788837107	0.661583157376045	1.61835488505747	Pi4ka;Dgkq;Dgkd	mmu04070
mmu04071	Sphingolipid signaling pathway	Environmental Information Processing	Signal transduction	3	174	126	9011	0.440754108759721	0.730248463617101	1.23303229337712	Fcer1g;Mapk9;Ppp2r5b	mmu04071
mmu04072	Phospholipase D signaling pathway	Environmental Information Processing	Signal transduction	6	174	149	9011	0.068495313186401	0.366735322685522	2.0854	Adcy2;Tsc1;Fcer1g;Adcy8;Dgkq;Dgkd	mmu04072
mmu04080	Neuroactive ligand-receptor interaction	Environmental Information Processing	Signaling molecules and interaction	4	174	391	9011	0.948097215397093	0.955533271988443	0.529793926566129	Lypd6b;Nr3c1;Gabra1;Gal	mmu04080
mmu04110	Cell cycle	Cellular Processes	Cell growth and death	2	174	155	9011	0.805281641024996	0.848185990751738	0.668223952539859	Skp1;Ppp2r5b	mmu04110
mmu04114	Oocyte meiosis	Cellular Processes	Cell growth and death	4	174	121	9011	0.205805866163712	0.615596669408472	1.71197872138311	Adcy2;Adcy8;Skp1;Ppp2r5b	mmu04114
mmu04120	Ubiquitin mediated proteolysis	Genetic Information Processing	Folding, sorting and degradation	4	174	147	9011	0.315944558632163	0.694019162860857	1.40917976385957	Uba52;Ube2b;Fbxo2;Skp1	mmu04120
mmu04137	Mitophagy - animal	Cellular Processes	Transport and catabolism	2	174	68	9011	0.37926834090456	0.72740271352591	1.52315753887762	Uba52;Mapk9	mmu04137
mmu04140	Autophagy - animal	Cellular Processes	Transport and catabolism	8	174	166	9011	0.0150262352251772	0.20324960278266	2.4957762082814	Prkaa2;Tsc1;Uba52;Gorasp1;Mapk9;Ctsl;Rps6kb1;Ctsb	mmu04140
mmu04141	Protein processing in endoplasmic reticulum	Genetic Information Processing	Folding, sorting and degradation	10	174	171	9011	0.00172677059769068	0.0648512390289019	3.02850036969819	Nploc4;Mapk9;Rpn1;Fbxo2;Pdia4;Calr;Skp1;Hspa1a;Hspbp1;Dad1	mmu04141
mmu04142	Lysosome	Cellular Processes	Transport and catabolism	11	174	135	9011	5.71427027706402e-05	0.00621690293436472	4.21971051511281	Ctsh;Cd68;Ctsz;Hexb;Hexa;Ctsl;Man2b1;Ctsb;Npc1;Gns;Arsb	mmu04142
mmu04144	Endocytosis	Cellular Processes	Transport and catabolism	2	174	265	9011	0.966364516358715	0.970139377750741	0.390847972240295	H2-D1;Hspa1a	mmu04144
mmu04145	Phagosome	Cellular Processes	Transport and catabolism	7	174	175	9011	0.0527907211114558	0.338364251416351	2.07149425287356	Clec7a;H2-D1;Itgb2;Ctsl;Calr;Itgav;Atp6v1d	mmu04145
mmu04146	Peroxisome	Cellular Processes	Transport and catabolism	3	174	87	9011	0.236218625617074	0.634743487413706	1.78577090764962	Agps;Acsl3;Dao	mmu04146
mmu04150	mTOR signaling pathway	Environmental Information Processing	Signal transduction	5	174	157	9011	0.186973369330225	0.598035341433305	1.64927886375284	Prkaa2;Tsc1;Rps6kb1;Lamtor2;Atp6v1d	mmu04150
mmu04151	PI3K-Akt signaling pathway	Environmental Information Processing	Signal transduction	8	174	364	9011	0.405615223377622	0.730248463617101	1.13818365542503	Prkaa2;Vtn;Tsc1;Csf1r;Rps6kb1;Pck2;Itgav;Ppp2r5b	mmu04151
mmu04152	AMPK signaling pathway	Environmental Information Processing	Signal transduction	6	174	127	9011	0.0362133772596915	0.336328604886398	2.44664675536248	Prkaa2;Tsc1;Rps6kb1;Pck2;Fasn;Ppp2r5b	mmu04152
mmu04210	Apoptosis	Cellular Processes	Cell growth and death	8	174	136	9011	0.00476270587769376	0.111274128233391	3.04631507775524	Ctsh;Ripk1;Ctsz;Mapk9;Ctsl;Ctsb;Spta1;Daxx	mmu04210
mmu04211	Longevity regulating pathway	Organismal Systems	Aging	5	174	90	9011	0.0298774085846165	0.333847565488975	2.87707535121328	Adcy2;Prkaa2;Tsc1;Rps6kb1;Adcy8	mmu04211
mmu04213	Longevity regulating pathway - multiple species	Organismal Systems	Aging	5	174	61	9011	0.00630173701765967	0.116292126684067	4.24486527228189	Adcy2;Prkaa2;Rps6kb1;Adcy8;Hspa1a	mmu04213
mmu04215	Apoptosis - multiple species	Cellular Processes	Cell growth and death	1	174	32	9011	0.464760832648388	0.730248463617101	1.61835488505747	Mapk9	mmu04215
mmu04216	Ferroptosis	Cellular Processes	Cell growth and death	2	174	40	9011	0.180310528479016	0.596897707483893	2.58936781609195	Gclm;Acsl3	mmu04216
mmu04217	Necroptosis	Cellular Processes	Cell growth and death	8	174	175	9011	0.0200163601379609	0.257210227772798	2.36742200328407	Eif2ak2;Tyk2;Ripk1;Stat3;Mapk9;H2ac4;Slc25a5;Slc25a4	mmu04217
mmu04218	Cellular senescence	Cellular Processes	Cell growth and death	5	174	178	9011	0.260596588771681	0.635614714476549	1.45470102027638	Tsc1;H2-D1;Nbn;Slc25a5;Slc25a4	mmu04218
mmu04260	Cardiac muscle contraction	Organismal Systems	Circulatory system	2	174	87	9011	0.503591357768709	0.740802153703962	1.19051393843308	Slc9a6;Cox7c	mmu04260
mmu04261	Adrenergic signaling in cardiomyocytes	Organismal Systems	Circulatory system	4	174	156	9011	0.355528489145722	0.708300943491865	1.32788093132921	Adcy2;Adcy8;Ppp2r5b;Scn4b	mmu04261
mmu04270	Vascular smooth muscle contraction	Organismal Systems	Circulatory system	3	174	143	9011	0.524503241397479	0.741370203650213	1.0864480347239	Adcy2;Adcy8;Kcnmb4	mmu04270
mmu04310	Wnt signaling pathway	Environmental Information Processing	Signal transduction	4	174	175	9011	0.438677506167373	0.730248463617101	1.18371100164204	Sfrp1;Lzts2;Mapk9;Skp1	mmu04310
mmu04330	Notch signaling pathway	Environmental Information Processing	Signal transduction	2	174	63	9011	0.344338809445631	0.708300943491865	1.64404305783616	Notch2;Ncstn	mmu04330
mmu04350	TGF-beta signaling pathway	Environmental Information Processing	Signal transduction	4	174	110	9011	0.163227197227472	0.579577162188786	1.88317659352142	Smad1;Rps6kb1;Skp1;Neo1	mmu04350
mmu04360	Axon guidance	Organismal Systems	Development and regeneration	8	174	181	9011	0.0239388472628346	0.27964926120675	2.28894392582714	Plxnc1;Epha5;Plxna2;Sema4d;Plxnb1;Neo1;Ephb3;Rgs3	mmu04360
mmu04371	Apelin signaling pathway	Environmental Information Processing	Signal transduction	4	174	137	9011	0.272508610857344	0.643516252855556	1.51203960063764	Adcy2;Prkaa2;Rps6kb1;Adcy8	mmu04371
mmu04380	Osteoclast differentiation	Organismal Systems	Development and regeneration	3	174	131	9011	0.466028143808385	0.730248463617101	1.18596999210318	Tyk2;Mapk9;Csf1r	mmu04380
mmu04390	Hippo signaling pathway	Environmental Information Processing	Signal transduction	2	174	157	9011	0.810998753853695	0.85072114179755	0.659711545501135	Smad1;Itgb2	mmu04390
mmu04510	Focal adhesion	Cellular Processes	Cellular community - eukaryotes	4	174	203	9011	0.554575493623888	0.743975016879642	1.02044051865693	Vtn;Mapk9;Actn1;Itgav	mmu04510
mmu04512	ECM-receptor interaction	Environmental Information Processing	Signaling molecules and interaction	4	174	89	9011	0.0931051603336121	0.460154350110352	2.32752163244221	Vtn;Cd44;Sdc4;Itgav	mmu04512
mmu04514	Cell adhesion molecules	Environmental Information Processing	Signaling molecules and interaction	7	174	175	9011	0.0527907211114558	0.338364251416351	2.07149425287356	Mpzl1;H2-D1;Itgb2;Sdc4;Ptprd;Neo1;Itgav	mmu04514
mmu04520	Adherens junction	Cellular Processes	Cellular community - eukaryotes	2	174	92	9011	0.533590124942622	0.741370203650213	1.12581209395302	Ptpn6;Actn1	mmu04520
mmu04530	Tight junction	Cellular Processes	Cellular community - eukaryotes	3	174	167	9011	0.630055116692682	0.76703664338405	0.930311790212678	Prkaa2;Mapk9;Actn1	mmu04530
mmu04540	Gap junction	Cellular Processes	Cellular community - eukaryotes	2	174	86	9011	0.497444858179016	0.738978777757267	1.2043571237637	Adcy2;Adcy8	mmu04540
mmu04550	Signaling pathways regulating pluripotency of stem cells	Cellular Processes	Cellular community - eukaryotes	3	174	140	9011	0.510202261500394	0.740802153703962	1.10972906403941	Il6st;Smad1;Stat3	mmu04550
mmu04610	Complement and coagulation cascades	Organismal Systems	Immune system	9	174	93	9011	7.25708513739072e-05	0.00621690293436472	5.01167964404894	C4b;Vtn;C1qb;C1qc;C1qa;Clu;Itgb2;F3;Cd55	mmu04610
mmu04611	Platelet activation	Organismal Systems	Immune system	3	174	125	9011	0.435644432563695	0.730248463617101	1.24289655172414	Adcy2;Fcer1g;Adcy8	mmu04611
mmu04612	Antigen processing and presentation	Organismal Systems	Immune system	6	174	83	9011	0.00525963300380283	0.112643806831444	3.7436643124221	H2-D1;Ctsl;Ctsb;Nfyb;Calr;Hspa1a	mmu04612
mmu04613	Neutrophil extracellular trap formation	Organismal Systems	Immune system	6	174	208	9011	0.21406042625183	0.630748475507081	1.49386604774536	Clec7a;Clcn4;Itgb2;H2ac4;Slc25a5;Slc25a4	mmu04613
mmu04620	Toll-like receptor signaling pathway	Organismal Systems	Immune system	2	174	99	9011	0.573475871494988	0.743975016879642	1.04620921862301	Ripk1;Mapk9	mmu04620
mmu04621	NOD-like receptor signaling pathway	Organismal Systems	Immune system	5	174	207	9011	0.370527928171158	0.726913569007539	1.25090232661447	Tyk2;Trip6;Ripk1;Mapk9;Ctsb	mmu04621
mmu04622	RIG-I-like receptor signaling pathway	Organismal Systems	Immune system	3	174	71	9011	0.157440004045468	0.578029729138362	2.1881981544439	Isg15;Ripk1;Mapk9	mmu04622
mmu04623	Cytosolic DNA-sensing pathway	Organismal Systems	Immune system	1	174	75	9011	0.769727680087678	0.829080608107167	0.690498084291188	Ripk1	mmu04623
mmu04625	C-type lectin receptor signaling pathway	Organismal Systems	Immune system	4	174	112	9011	0.170716540054939	0.584988677254924	1.84954844006568	Clec7a;Lsp1;Fcer1g;Mapk9	mmu04625
mmu04630	JAK-STAT signaling pathway	Environmental Information Processing	Signal transduction	6	174	171	9011	0.11337699893469	0.520319441539562	1.81710022181892	Aox1;Tyk2;Il6st;Ptpn6;Stat3;Gfap	mmu04630
mmu04640	Hematopoietic cell lineage	Organismal Systems	Immune system	3	174	92	9011	0.262160154609005	0.635614714476549	1.68871814092954	Cd44;Csf1r;Cd55	mmu04640
mmu04650	Natural killer cell mediated cytotoxicity	Organismal Systems	Immune system	5	174	145	9011	0.148926101070547	0.578029729138362	1.78577090764962	Ptpn6;Cd48;H2-D1;Fcer1g;Itgb2	mmu04650
mmu04657	IL-17 signaling pathway	Organismal Systems	Immune system	2	174	93	9011	0.539440576196848	0.741370203650213	1.11370658756643	Mapk9;Il17ra	mmu04657
mmu04658	Th1 and Th2 cell differentiation	Organismal Systems	Immune system	3	174	87	9011	0.236218625617074	0.634743487413706	1.78577090764962	Tyk2;Notch2;Mapk9	mmu04658
mmu04659	Th17 cell differentiation	Organismal Systems	Immune system	4	174	104	9011	0.141526993374235	0.568319332768412	1.99182139699381	Tyk2;Il6st;Stat3;Mapk9	mmu04659
mmu04660	T cell receptor signaling pathway	Organismal Systems	Immune system	3	174	122	9011	0.420216542652627	0.730248463617101	1.27345958168457	Ptpn6;Mapk9;Ppp2r5b	mmu04660
mmu04662	B cell receptor signaling pathway	Organismal Systems	Immune system	1	174	79	9011	0.787148703937438	0.83593891285918	0.655536155972647	Ptpn6	mmu04662
mmu04664	Fc epsilon RI signaling pathway	Organismal Systems	Immune system	2	174	66	9011	0.365381682775201	0.722331480563281	1.56931382793452	Fcer1g;Mapk9	mmu04664
mmu04666	Fc gamma R-mediated phagocytosis	Organismal Systems	Immune system	2	174	93	9011	0.539440576196848	0.741370203650213	1.11370658756643	Rps6kb1;Gsn	mmu04666
mmu04668	TNF signaling pathway	Environmental Information Processing	Signal transduction	2	174	115	9011	0.655169767936926	0.76703664338405	0.900649675162419	Ripk1;Mapk9	mmu04668
mmu04670	Leukocyte transendothelial migration	Organismal Systems	Immune system	3	174	118	9011	0.399440012143572	0.730248463617101	1.3166277030976	Itgb2;Actn1;Thy1	mmu04670
mmu04710	Circadian rhythm	Organismal Systems	Environmental adaptation	2	174	34	9011	0.139447275136559	0.568319332768412	3.04631507775524	Prkaa2;Skp1	mmu04710
mmu04713	Circadian entrainment	Organismal Systems	Environmental adaptation	2	174	98	9011	0.567931334675738	0.743975016879642	1.05688482289468	Adcy2;Adcy8	mmu04713
mmu04714	Thermogenesis	Organismal Systems	Environmental adaptation	9	174	231	9011	0.0349121506457121	0.336328604886398	2.01768920734438	Adcy2;Prkaa2;Tsc1;Rps6kb1;Adcy8;Ndufb4;Cox7c;Acsl3;Actl6b	mmu04714
mmu04720	Long-term potentiation	Organismal Systems	Nervous system	1	174	67	9011	0.730520145667915	0.809239988951096	0.772945616743867	Adcy8	mmu04720
mmu04721	Synaptic vesicle cycle	Organismal Systems	Nervous system	2	174	77	9011	0.440039457353101	0.730248463617101	1.34512613822959	Slc17a7;Atp6v1d	mmu04721
mmu04722	Neurotrophin signaling pathway	Organismal Systems	Nervous system	2	174	121	9011	0.682437037680693	0.771768370617694	0.855989360691555	Arhgdib;Mapk9	mmu04722
mmu04723	Retrograde endocannabinoid signaling	Organismal Systems	Nervous system	8	174	148	9011	0.00784993031630098	0.134495472752624	2.79931655793725	Adcy2;Daglb;Faah;Mapk9;Adcy8;Ndufb4;Slc17a7;Gabra1	mmu04723
mmu04724	Glutamatergic synapse	Organismal Systems	Nervous system	3	174	114	9011	0.378469954585175	0.72740271352591	1.36282516636419	Adcy2;Adcy8;Slc17a7	mmu04724
mmu04725	Cholinergic synapse	Organismal Systems	Nervous system	2	174	112	9011	0.640854920155935	0.76703664338405	0.924774220032841	Adcy2;Adcy8	mmu04725
mmu04726	Serotonergic synapse	Organismal Systems	Nervous system	1	174	131	9011	0.923701823937564	0.945782345625314	0.395323330701062	App	mmu04726
mmu04727	GABAergic synapse	Organismal Systems	Nervous system	3	174	89	9011	0.246544029123097	0.634743487413706	1.74564122433165	Adcy2;Adcy8;Gabra1	mmu04727
mmu04728	Dopaminergic synapse	Organismal Systems	Nervous system	3	174	135	9011	0.485885164507877	0.730248463617101	1.15083014048531	Mapk9;Ppp2r5b;Scn1a	mmu04728
mmu04742	Taste transduction	Organismal Systems	Sensory system	2	174	92	9011	0.533590124942622	0.741370203650213	1.12581209395302	Adcy8;Gabra1	mmu04742
mmu04750	Inflammatory mediator regulation of TRP channels	Organismal Systems	Sensory system	3	174	127	9011	0.445846272532384	0.730248463617101	1.22332337768124	Adcy2;Mapk9;Adcy8	mmu04750
mmu04810	Regulation of actin cytoskeleton	Cellular Processes	Cell motility	4	174	231	9011	0.656667054545807	0.76703664338405	0.896750758819724	Itgb2;Gsn;Actn1;Itgav	mmu04810
mmu04910	Insulin signaling pathway	Organismal Systems	Endocrine system	6	174	139	9011	0.0522600695997172	0.338364251416351	2.23542545274126	Prkaa2;Tsc1;Mapk9;Rps6kb1;Pck2;Fasn	mmu04910
mmu04911	Insulin secretion	Organismal Systems	Endocrine system	3	174	86	9011	0.231085424200342	0.634743487413706	1.80653568564555	Adcy2;Adcy8;Kcnmb4	mmu04911
mmu04912	GnRH signaling pathway	Organismal Systems	Endocrine system	3	174	90	9011	0.251733616817122	0.635614714476549	1.72624521072797	Adcy2;Mapk9;Adcy8	mmu04912
mmu04913	Ovarian steroidogenesis	Organismal Systems	Endocrine system	2	174	63	9011	0.344338809445631	0.708300943491865	1.64404305783616	Adcy2;Adcy8	mmu04913
mmu04914	Progesterone-mediated oocyte maturation	Organismal Systems	Endocrine system	3	174	92	9011	0.262160154609005	0.635614714476549	1.68871814092954	Adcy2;Mapk9;Adcy8	mmu04914
mmu04915	Estrogen signaling pathway	Organismal Systems	Endocrine system	3	174	133	9011	0.475999313141542	0.730248463617101	1.16813585688359	Adcy2;Adcy8;Hspa1a	mmu04915
mmu04916	Melanogenesis	Organismal Systems	Endocrine system	2	174	100	9011	0.578968884731239	0.743975016879642	1.03574712643678	Adcy2;Adcy8	mmu04916
mmu04917	Prolactin signaling pathway	Organismal Systems	Endocrine system	2	174	74	9011	0.420123418292576	0.730248463617101	1.39965827896862	Stat3;Mapk9	mmu04917
mmu04918	Thyroid hormone synthesis	Organismal Systems	Endocrine system	4	174	74	9011	0.0545012427959699	0.338364251416351	2.79931655793725	Adcy2;Adcy8;Pdia4;Gsr	mmu04918
mmu04919	Thyroid hormone signaling pathway	Organismal Systems	Endocrine system	2	174	120	9011	0.678017303453987	0.771019676936613	0.863122605363985	Notch2;Itgav	mmu04919
mmu04920	Adipocytokine signaling pathway	Organismal Systems	Endocrine system	5	174	71	9011	0.0118271112398421	0.168864866035523	3.64699692407317	Prkaa2;Stat3;Mapk9;Pck2;Acsl3	mmu04920
mmu04921	Oxytocin signaling pathway	Organismal Systems	Endocrine system	3	174	153	9011	0.570471036730921	0.743975016879642	1.01543835925175	Adcy2;Prkaa2;Adcy8	mmu04921
mmu04922	Glucagon signaling pathway	Organismal Systems	Endocrine system	3	174	104	9011	0.325539009477016	0.708300943491865	1.49386604774536	Adcy2;Prkaa2;Pck2	mmu04922
mmu04923	Regulation of lipolysis in adipocytes	Organismal Systems	Endocrine system	2	174	57	9011	0.30165547034974	0.686050730614944	1.81710022181891	Adcy2;Adcy8	mmu04923
mmu04924	Renin secretion	Organismal Systems	Endocrine system	1	174	75	9011	0.769727680087678	0.829080608107167	0.690498084291188	Ctsb	mmu04924
mmu04925	Aldosterone synthesis and secretion	Organismal Systems	Endocrine system	4	174	102	9011	0.134567634880903	0.568319332768412	2.03087671850349	Adcy2;Daglb;Adcy8;Atf1	mmu04925
mmu04926	Relaxin signaling pathway	Organismal Systems	Endocrine system	3	174	129	9011	0.455975697323073	0.730248463617101	1.2043571237637	Adcy2;Mapk9;Adcy8	mmu04926
mmu04927	Cortisol synthesis and secretion	Organismal Systems	Endocrine system	2	174	72	9011	0.406649292852194	0.730248463617101	1.43853767560664	Adcy2;Adcy8	mmu04927
mmu04928	Parathyroid hormone synthesis, secretion and action	Organismal Systems	Endocrine system	3	174	108	9011	0.346762986930981	0.708300943491865	1.43853767560664	Adcy2;Pde4d;Adcy8	mmu04928
mmu04930	Type II diabetes mellitus	Human Diseases	Endocrine and metabolic disease	1	174	48	9011	0.608749167716283	0.758178466800924	1.07890325670498	Mapk9	mmu04930
mmu04931	Insulin resistance	Human Diseases	Endocrine and metabolic disease	5	174	110	9011	0.0615210949219967	0.35931599959906	2.35397074190178	Prkaa2;Stat3;Mapk9;Rps6kb1;Pck2	mmu04931
mmu04932	Non-alcoholic fatty liver disease	Human Diseases	Endocrine and metabolic disease	4	174	156	9011	0.355528489145722	0.708300943491865	1.32788093132921	Prkaa2;Mapk9;Ndufb4;Cox7c	mmu04932
mmu04933	AGE-RAGE signaling pathway in diabetic complications	Human Diseases	Endocrine and metabolic disease	3	174	101	9011	0.30961952623277	0.691932332537582	1.53823830658928	Stat3;Mapk9;F3	mmu04933
mmu04934	Cushing syndrome	Human Diseases	Endocrine and metabolic disease	2	174	162	9011	0.824645020621155	0.861519391461938	0.639350078047396	Adcy2;Adcy8	mmu04934
mmu04935	Growth hormone synthesis, secretion and action	Organismal Systems	Endocrine system	4	174	117	9011	0.189946922126108	0.598035341433305	1.77050790843894	Adcy2;Stat3;Mapk9;Adcy8	mmu04935
mmu04936	Alcoholic liver disease	Human Diseases	Endocrine and metabolic disease	9	174	139	9011	0.00145011586086199	0.0648512390289019	3.35313817911188	C4b;Prkaa2;Ripk1;C1qb;C1qc;C1qa;Mapk9;Fasn;Il17ra	mmu04936
mmu04940	Type I diabetes mellitus	Human Diseases	Endocrine and metabolic disease	1	174	63	9011	0.708495366716594	0.791666561939846	0.822021528918081	H2-D1	mmu04940
mmu04962	Vasopressin-regulated water reabsorption	Organismal Systems	Excretory system	1	174	44	9011	0.576843113764485	0.743975016879642	1.17698537095089	Arhgdib	mmu04962
mmu04964	Proximal tubule bicarbonate reclamation	Organismal Systems	Excretory system	1	174	22	9011	0.349149159212068	0.708300943491865	2.35397074190178	Pck2	mmu04964
mmu04966	Collecting duct acid secretion	Organismal Systems	Excretory system	1	174	27	9011	0.409762754270848	0.730248463617101	1.91805023414219	Atp6v1d	mmu04966
mmu04970	Salivary secretion	Organismal Systems	Digestive system	3	174	86	9011	0.231085424200342	0.634743487413706	1.80653568564555	Adcy2;Cst3;Adcy8	mmu04970
mmu04971	Gastric acid secretion	Organismal Systems	Digestive system	2	174	75	9011	0.426802451871794	0.730248463617101	1.38099616858238	Adcy2;Adcy8	mmu04971
mmu04972	Pancreatic secretion	Organismal Systems	Digestive system	2	174	113	9011	0.645677477788528	0.76703664338405	0.916590377377683	Adcy2;Adcy8	mmu04972
mmu04976	Bile secretion	Organismal Systems	Digestive system	3	174	100	9011	0.304318222918691	0.686050730614944	1.55362068965517	Adcy2;Adcy8;Ephx1	mmu04976
mmu04979	Cholesterol metabolism	Organismal Systems	Digestive system	3	174	50	9011	0.0717448155016548	0.376294236406639	3.10724137931035	Apoe;Npc1;Apoa2	mmu04979
mmu05010	Alzheimer disease	Human Diseases	Neurodegenerative disease	10	174	383	9011	0.205997329062757	0.615596669408472	1.35215029560938	Eif2ak2;App;Apoe;Ncstn;Mapk9;Ndufb4;Slc25a5;Cox7c;Slc25a4;Adrm1	mmu05010
mmu05012	Parkinson disease	Human Diseases	Neurodegenerative disease	8	174	264	9011	0.138645657346457	0.568319332768412	1.56931382793452	Uba52;Mapk9;Ndufb4;Slc25a5;Cox7c;Slc25a4;Adrm1;Daxx	mmu05012
mmu05014	Amyotrophic lateral sclerosis	Human Diseases	Neurodegenerative disease	7	174	368	9011	0.570906034634867	0.743975016879642	0.985085582208896	Nup43;Nup88;Ndufb4;Cox7c;Anxa11;Adrm1;Daxx	mmu05014
mmu05016	Huntington disease	Human Diseases	Neurodegenerative disease	6	174	302	9011	0.530542628837634	0.741370203650213	1.02888787394382	Mapk9;Ndufb4;Slc25a5;Cox7c;Slc25a4;Adrm1	mmu05016
mmu05017	Spinocerebellar ataxia	Human Diseases	Neurodegenerative disease	6	174	141	9011	0.0552968815544231	0.338364251416351	2.20371729029102	Mapk9;Dab1;Slc25a5;Slc25a4;Gtf2b;Adrm1	mmu05017
mmu05020	Prion disease	Human Diseases	Neurodegenerative disease	10	174	267	9011	0.0340192700074362	0.336328604886398	1.9396013603685	C1qb;C1qc;C1qa;Mapk9;Ndufb4;Hspa1a;Slc25a5;Cox7c;Slc25a4;Adrm1	mmu05020
mmu05022	Pathways of neurodegeneration - multiple diseases	Human Diseases	Neurodegenerative disease	9	174	471	9011	0.561989061898192	0.743975016879642	0.989567318251702	Uba52;App;Mapk9;Ndufb4;Slc25a5;Cox7c;Slc25a4;Adrm1;Daxx	mmu05022
mmu05032	Morphine addiction	Human Diseases	Substance dependence	4	174	91	9011	0.0990302461544495	0.480203269088557	2.27636731085007	Adcy2;Pde4d;Adcy8;Gabra1	mmu05032
mmu05033	Nicotine addiction	Human Diseases	Substance dependence	2	174	40	9011	0.180310528479016	0.596897707483893	2.58936781609195	Slc17a7;Gabra1	mmu05033
mmu05034	Alcoholism	Human Diseases	Substance dependence	1	174	205	9011	0.982466008439986	0.982466008439986	0.252621250350435	H2ac4	mmu05034
mmu05132	Salmonella infection	Human Diseases	Infectious disease: bacterial	5	174	252	9011	0.539403436160559	0.741370203650213	1.0275269111476	Arl8a;Ripk1;Mapk9;Arl8b;Skp1	mmu05132
mmu05133	Pertussis	Human Diseases	Infectious disease: bacterial	6	174	76	9011	0.00340218258695496	0.097151213871936	4.08847549909256	C4b;C1qb;C1qc;C1qa;Mapk9;Itgb2	mmu05133
mmu05134	Legionellosis	Human Diseases	Infectious disease: bacterial	2	174	59	9011	0.315954249240157	0.694019162860857	1.75550360413014	Itgb2;Hspa1a	mmu05134
mmu05135	Yersinia infection	Human Diseases	Infectious disease: bacterial	1	174	135	9011	0.929509420984269	0.947952068226021	0.383610046828438	Mapk9	mmu05135
mmu05140	Leishmaniasis	Human Diseases	Infectious disease: parasitic	2	174	69	9011	0.386164631393138	0.730082946944677	1.50108279193736	Ptpn6;Itgb2	mmu05140
mmu05142	Chagas disease	Human Diseases	Infectious disease: parasitic	5	174	103	9011	0.0488886841299981	0.338364251416351	2.51394933601161	C1qb;C1qc;C1qa;Mapk9;Calr	mmu05142
mmu05144	Malaria	Human Diseases	Infectious disease: parasitic	1	174	55	9011	0.658934653091664	0.76703664338405	0.941588296760711	Itgb2	mmu05144
mmu05145	Toxoplasmosis	Human Diseases	Infectious disease: parasitic	4	174	108	9011	0.15586215962323	0.578029729138362	1.91805023414219	Tyk2;Stat3;Mapk9;Hspa1a	mmu05145
mmu05146	Amoebiasis	Human Diseases	Infectious disease: parasitic	2	174	106	9011	0.610841542680924	0.758178466800924	0.977119930600737	Itgb2;Actn1	mmu05146
mmu05150	Staphylococcus aureus infection	Human Diseases	Infectious disease: bacterial	5	174	119	9011	0.0802328786219036	0.408505318411044	2.17593934125374	C4b;C1qb;C1qc;C1qa;Itgb2	mmu05150
mmu05152	Tuberculosis	Human Diseases	Infectious disease: bacterial	6	174	179	9011	0.132681523161616	0.568319332768412	1.73588903872086	Clec7a;Lsp1;Fcer1g;Mapk9;Itgb2;Nfyb	mmu05152
mmu05160	Hepatitis C	Human Diseases	Infectious disease: viral	4	174	163	9011	0.386347396048545	0.730082946944677	1.27085536986108	Eif2ak2;Tyk2;Ripk1;Stat3	mmu05160
mmu05161	Hepatitis B	Human Diseases	Infectious disease: viral	3	174	163	9011	0.613623039278569	0.758178466800924	0.953141527395811	Tyk2;Stat3;Mapk9	mmu05161
mmu05162	Measles	Human Diseases	Infectious disease: viral	5	174	142	9011	0.139981783600219	0.568319332768412	1.82349846203659	Eif2ak2;Tyk2;Stat3;Mapk9;Hspa1a	mmu05162
mmu05163	Human cytomegalovirus infection	Human Diseases	Infectious disease: viral	9	174	250	9011	0.0530291776950695	0.338364251416351	1.86434482758621	Adcy2;Ripk1;Tsc1;Stat3;H2-D1;Rps6kb1;Adcy8;Calr;Itgav	mmu05163
mmu05164	Influenza A	Human Diseases	Infectious disease: viral	4	174	168	9011	0.408263235242138	0.730248463617101	1.23303229337712	Eif2ak2;Tyk2;Slc25a5;Slc25a4	mmu05164
mmu05165	Human papillomavirus infection	Human Diseases	Infectious disease: viral	11	174	354	9011	0.0810652577391566	0.408505318411044	1.60921163711929	Eif2ak2;Tyk2;Notch2;Isg15;Vtn;Tsc1;H2-D1;Rps6kb1;Itgav;Ppp2r5b;Atp6v1d	mmu05165
mmu05166	Human T-cell leukemia virus 1 infection	Human Diseases	Infectious disease: viral	9	174	243	9011	0.045759076585691	0.338364251416351	1.91805023414219	Adcy2;H2-D1;Mapk9;Itgb2;Nfyb;Adcy8;Calr;Slc25a5;Slc25a4	mmu05166
mmu05167	Kaposi sarcoma-associated herpesvirus infection	Human Diseases	Infectious disease: viral	7	174	218	9011	0.129062449109236	0.568319332768412	1.66289676262786	Eif2ak2;Tyk2;Il6st;Uba52;Stat3;H2-D1;Mapk9	mmu05167
mmu05168	Herpes simplex virus 1 infection	Human Diseases	Infectious disease: viral	7	174	449	9011	0.771012705593824	0.829080608107167	0.8073752655966	Eif2ak2;Tyk2;Tsc1;Bst2;H2-D1;Calr;Daxx	mmu05168
mmu05169	Epstein-Barr virus infection	Human Diseases	Infectious disease: viral	10	174	223	9011	0.0111326424308733	0.168299359102026	2.3223029740735	Eif2ak2;Tyk2;Isg15;Ripk1;Stat3;Cd44;H2-D1;Mapk9;Calr;Adrm1	mmu05169
mmu05170	Human immunodeficiency virus 1 infection	Human Diseases	Infectious disease: viral	7	174	234	9011	0.166882140085487	0.579577162188786	1.54919441988408	Ripk1;Bst2;H2-D1;Mapk9;Rps6kb1;Calr;Skp1	mmu05170
mmu05171	Coronavirus disease - COVID-19	Human Diseases	Infectious disease: viral	16	174	245	9011	1.96421834671918e-05	0.00504804115106829	3.38203143326296	Eif2ak2;Tyk2;C4b;Il6st;Isg15;Uba52;Stat3;C1qb;C1qc;C1qa;Mapk9;Rpsa;Rpl22;Rpl9;Rpl35a;Rps15	mmu05171
mmu05200	Pathways in cancer	Human Diseases	Cancer: overview	12	174	542	9011	0.354521391625128	0.708300943491865	1.14658353480087	Adcy2;Il6st;Notch2;Mgst1;Stat3;Mapk9;Csf1r;Rps6kb1;Adcy8;Skp1;Itgav;Mgst3	mmu05200
mmu05202	Transcriptional misregulation in cancer	Human Diseases	Cancer: overview	5	174	217	9011	0.409028859087588	0.730248463617101	1.19325705810689	Smad1;Six4;Csf1r;Cdk14;Atf1	mmu05202
mmu05203	Viral carcinogenesis	Human Diseases	Cancer: overview	7	174	223	9011	0.140375683733605	0.568319332768412	1.62561208185145	Eif2ak2;Il6st;Stat3;H2-D1;Gsn;Actn1;Gtf2b	mmu05203
mmu05204	Chemical carcinogenesis - DNA adducts	Human Diseases	Cancer: overview	3	174	84	9011	0.220884680138667	0.630748475507081	1.84954844006568	Mgst1;Ephx1;Mgst3	mmu05204
mmu05205	Proteoglycans in cancer	Human Diseases	Cancer: overview	8	174	202	9011	0.0418774916590068	0.336328604886398	2.05098440878571	Ptpn6;Vtn;Stat3;Cd44;Sdc4;Ctsl;Rps6kb1;Itgav	mmu05205
mmu05206	MicroRNAs in cancer	Human Diseases	Cancer: overview	3	174	162	9011	0.609440051979856	0.758178466800924	0.959025117071094	Notch2;Stat3;Cd44	mmu05206
mmu05207	Chemical carcinogenesis - receptor activation	Human Diseases	Cancer: overview	8	174	209	9011	0.0494359671686112	0.338364251416351	1.98229115107518	Adcy2;Notch2;Mgst1;Stat3;Rps6kb1;Adcy8;Ephx1;Mgst3	mmu05207
mmu05208	Chemical carcinogenesis - reactive oxygen species	Human Diseases	Cancer: overview	8	174	222	9011	0.0657114863079994	0.35931599959906	1.86621103862483	Mgst1;Mapk9;Ndufb4;Slc25a5;Cox7c;Slc25a4;Ephx1;Mgst3	mmu05208
mmu05210	Colorectal cancer	Human Diseases	Cancer: specific types	2	174	88	9011	0.509689483939555	0.740802153703962	1.17698537095089	Mapk9;Rps6kb1	mmu05210
mmu05212	Pancreatic cancer	Human Diseases	Cancer: specific types	3	174	76	9011	0.181159615500948	0.596897707483893	2.04423774954628	Stat3;Mapk9;Rps6kb1	mmu05212
mmu05221	Acute myeloid leukemia	Human Diseases	Cancer: specific types	3	174	70	9011	0.152819056390193	0.578029729138362	2.21945812807882	Stat3;Csf1r;Rps6kb1	mmu05221
mmu05222	Small cell lung cancer	Human Diseases	Cancer: specific types	1	174	93	9011	0.838424513132003	0.868851209173084	0.556853293783216	Itgav	mmu05222
mmu05223	Non-small cell lung cancer	Human Diseases	Cancer: specific types	1	174	72	9011	0.755738128164851	0.822986012450706	0.719268837803321	Stat3	mmu05223
mmu05224	Breast cancer	Human Diseases	Cancer: specific types	2	174	147	9011	0.780861060122652	0.832702458305068	0.704589881929783	Notch2;Rps6kb1	mmu05224
mmu05225	Hepatocellular carcinoma	Human Diseases	Cancer: specific types	4	174	173	9011	0.430027285062832	0.730248463617101	1.19739552189223	Mgst1;Rps6kb1;Actl6b;Mgst3	mmu05225
mmu05226	Gastric cancer	Human Diseases	Cancer: specific types	1	174	149	9011	0.946584542587976	0.955533271988443	0.347566	Rps6kb1	mmu05226
mmu05231	Choline metabolism in cancer	Human Diseases	Cancer: overview	5	174	98	9011	0.0408984085227404	0.336328604886398	2.64221205723669	Tsc1;Mapk9;Rps6kb1;Dgkq;Dgkd	mmu05231
mmu05235	PD-L1 expression and PD-1 checkpoint pathway in cancer	Human Diseases	Cancer: overview	3	174	88	9011	0.241371932422327	0.634743487413706	1.76547805642633	Ptpn6;Stat3;Rps6kb1	mmu05235
mmu05310	Asthma	Human Diseases	Immune disease	1	174	24	9011	0.374103693320577	0.72740271352591	2.15780651340996	Fcer1g	mmu05310
mmu05320	Autoimmune thyroid disease	Human Diseases	Immune disease	1	174	72	9011	0.755738128164851	0.822986012450706	0.719268837803321	H2-D1	mmu05320
mmu05321	Inflammatory bowel disease	Human Diseases	Immune disease	1	174	61	9011	0.696820895616429	0.782021703814071	0.848973054456378	Stat3	mmu05321
mmu05322	Systemic lupus erythematosus	Human Diseases	Immune disease	6	174	147	9011	0.0650377461048886	0.35931599959906	2.11376964578935	C4b;C1qb;C1qc;C1qa;Actn1;H2ac4	mmu05322
mmu05323	Rheumatoid arthritis	Human Diseases	Immune disease	3	174	86	9011	0.231085424200342	0.634743487413706	1.80653568564555	Itgb2;Ctsl;Atp6v1d	mmu05323
mmu05330	Allograft rejection	Human Diseases	Immune disease	1	174	56	9011	0.665560978500557	0.76703664338405	0.924774220032841	H2-D1	mmu05330
mmu05332	Graft-versus-host disease	Human Diseases	Immune disease	1	174	56	9011	0.665560978500557	0.76703664338405	0.924774220032841	H2-D1	mmu05332
mmu05410	Hypertrophic cardiomyopathy	Human Diseases	Cardiovascular disease	2	174	91	9011	0.52768947341363	0.741370203650213	1.13818365542503	Prkaa2;Itgav	mmu05410
mmu05412	Arrhythmogenic right ventricular cardiomyopathy	Human Diseases	Cardiovascular disease	1	174	77	9011	0.778608497038247	0.832702458305068	0.672563069114793	Itgav	mmu05412
mmu05414	Dilated cardiomyopathy	Human Diseases	Cardiovascular disease	3	174	94	9011	0.272641499034931	0.643516252855556	1.65278796771827	Adcy2;Adcy8;Itgav	mmu05414
mmu05415	Diabetic cardiomyopathy	Human Diseases	Cardiovascular disease	6	174	210	9011	0.220231378279331	0.630748475507081	1.47963875205255	Mapk9;Gsr;Ndufb4;Slc25a5;Cox7c;Slc25a4	mmu05415
mmu05416	Viral myocarditis	Human Diseases	Cardiovascular disease	3	174	81	9011	0.205768150828698	0.615596669408472	1.91805023414219	H2-D1;Itgb2;Cd55	mmu05416
mmu05417	Lipid and atherosclerosis	Human Diseases	Cardiovascular disease	3	174	216	9011	0.79222849829057	0.837871292430768	0.719268837803321	Stat3;Mapk9;Hspa1a	mmu05417
mmu05418	Fluid shear stress and atherosclerosis	Human Diseases	Cardiovascular disease	7	174	146	9011	0.0228835036438139	0.27964926120675	2.48295544008818	Prkaa2;Mgst1;Mapk9;Sdc4;Ctsl;Itgav;Mgst3	mmu05418
