# Supplementary material for: CX3CR1 upregulation modulates microglial activation and preserves synapses in the hippocampus and frontal cortex of middle-aged mice
Source: Front Aging. 2025 Jul 31;6:1549848. doi: 10.3389/fragi.2025.1549848 (PMC12351399; doi:10.3389/fragi.2025.1549848)
Supplement: Supplementary file 6 [file Table4.xlsx]

## Sheet: Table S4
gene_id	FoldChange	log2FoldChange	p-value	q-value	Regulation
Abi3	0.469075	-1.09211	0.0435212	0.591839	Down
Acad9	0.0289892	-5.10834	0.00292417	0.296564	Down
Acbd6	1.68498	0.75273	0.0190586	0.506231	Up
Acsl1	0.662427	-0.594167	0.0391348	0.579118	Down
Adam15	1.42308	0.509013	0.0156874	0.476411	Up
Adam23	1.25157	0.323733	0.0292961	0.551929	Up
Agps	7.48817	2.90461	0.0413182	0.584144	Up
Akap8l	1.24715	0.318637	0.0465375	0.605907	Up
Amy2a5	0.332102	-1.5903	0.00205107	0.296564	Down
Arcn1	0.676559	-0.563713	0.0156578	0.476411	Down
Arfgef1	0.0395067	-4.66176	0.0113392	0.424421	Down
Arhgap12	0.0293274	-5.09161	0.00492555	0.346948	Down
Arl8a	32.8901	5.03958	0.000756293	0.296564	Up
Asb6	1.92794	0.947057	0.00953945	0.405139	Up
Atf1	0.0288101	-5.11728	0.000950716	0.296564	Down
Atp11b	1.25834	0.331517	0.015414	0.476411	Up
Bdh1	1.28492	0.361673	0.0185198	0.503951	Up
Bex2	0.630332	-0.665817	0.0281119	0.551929	Down
Bhmt	1.2949	0.372843	0.0154294	0.476411	Up
Bin3	16.2432	4.02176	0.0061567	0.352424	Up
Bloc1s3	0.0287942	-5.11808	0.00548587	0.346948	Down
Bpgm	1.34882	0.4317	0.0176613	0.499752	Up
Brap	1.58032	0.66022	0.0399407	0.579118	Up
Ca8	34.9567	5.1275	0.00288714	0.296564	Up
Cap2	0.797749	-0.325993	0.042695	0.587377	Down
Cby1	1.30458	0.383583	0.0269874	0.551929	Up
Ccdc136	1.36509	0.449	0.00826771	0.396708	Up
Ccdc66	1.94831	0.962223	0.00027186	0.296564	Up
Ccdc86	2.32891	1.21966	0.000539963	0.296564	Up
Cd55	0.0726174	-3.78354	0.0124521	0.435638	Down
Cdc40	0.4859	-1.04127	0.0213547	0.528034	Down
Cdk12	0.73912	-0.43612	0.0124445	0.435638	Down
Cdkl5	0.697158	-0.520443	0.022452	0.531437	Down
Cdkn2aipnl	1.55487	0.63679	0.0320557	0.551929	Up
Clgn	0.0463121	-4.43247	0.018059	0.499752	Down
Cluh	22.8791	4.51596	0.00411178	0.316988	Up
Cmc1	1.90639	0.930843	0.000495811	0.296564	Up
Col12a1	0.732063	-0.44996	0.017707	0.499752	Down
Copg2	0.383605	-1.38231	0.0291892	0.551929	Down
Cps1	1.28324	0.359787	0.0490618	0.609396	Up
Creld2	0.538845	-0.892057	0.0258438	0.543647	Down
Csad	0.100944	-3.30837	0.00995651	0.414458	Down
Csnk1g1	1.32674	0.407887	0.0257767	0.543647	Up
Cx3cl1	3.46491	1.79282	0.000181315	0.296564	Up
Cyb5r3	1.53008	0.613607	0.010699	0.424421	Up
Cyld	0.631288	-0.66363	0.032842	0.556817	Down
Cyp4a12b	1.4123	0.498047	0.0349047	0.565653	Up
Dab1	1.45168	0.53772	0.0116034	0.424421	Up
Daxx	0.0563952	-4.14828	0.00918387	0.401322	Down
Ddx46	0.767297	-0.382143	0.00861899	0.396708	Down
Dlx6	5.53446	2.46844	0.0130176	0.448224	Up
Dnajb6	0.801529	-0.319173	0.0301769	0.551929	Down
Dock9	0.649283	-0.62308	0.0394011	0.579118	Down
Dvl1	0.169721	-2.55877	0.0163772	0.485916	Down
Dynll1	0.801133	-0.319887	0.0244277	0.532109	Down
Dzank1	0.648925	-0.623877	0.0400752	0.579118	Down
Egln1	0.810215	-0.303623	0.0441112	0.595769	Down
Eif2a	0.752291	-0.410637	0.048295	0.609396	Down
Eif3m	3.13168	1.64694	0.00533366	0.346948	Up
Eif4e2	0.624236	-0.679837	0.0241602	0.532109	Down
Eif4g1	0.803561	-0.31552	0.0245163	0.532109	Down
Eif4g3	0.761764	-0.392583	0.0294648	0.551929	Down
Emc8	1.34169	0.424047	0.0157153	0.476411	Up
Enpp1	20.6051	4.36493	0.00552667	0.346948	Up
Erc1	1.23987	0.310183	0.0499237	0.609396	Up
Ergic1	0.053532	-4.22345	0.00351406	0.304969	Down
Exosc4	1.2705	0.345397	0.0235442	0.531437	Up
Faf1	0.0414797	-4.59145	0.00619174	0.352424	Down
Fam234b	1.71558	0.778693	0.0497748	0.609396	Up
Fam98a	18.3599	4.19849	0.00854318	0.396708	Up
Fbxo28	24.96	4.64154	0.00109504	0.296564	Up
Fgf12	0.576697	-0.794113	0.0388875	0.579118	Down
Flii	15.6733	3.97023	0.0101788	0.417479	Up
Fmr1	0.805703	-0.31168	0.0424218	0.587377	Down
Folr1	1.34347	0.42596	0.00181044	0.296564	Up
Fto	1.32703	0.408203	0.0221513	0.528034	Up
Gapdhs	0.785892	-0.347597	0.028323	0.551929	Down
Gatad2a	0.646716	-0.628797	0.00616876	0.352424	Down
Gatb	22.8396	4.51346	0.00361595	0.304969	Up
Gcsh	1.47999	0.565587	0.0226004	0.531437	Up
Ggact	17.4737	4.12711	0.00458891	0.341292	Up
Gmds	1.6325	0.70708	0.0396818	0.579118	Up
Gmppb	14.8691	3.89425	0.0030903	0.297202	Up
Gna14	0.677071	-0.56262	0.0155803	0.476411	Down
Gnpda1	38.8213	5.27878	0.000885377	0.296564	Up
Golph3l	1.4834	0.568907	0.00483909	0.346948	Up
Gon7	2.04758	1.03392	0.00282491	0.296564	Up
Gpx7	0.125031	-2.99965	0.0458703	0.605907	Down
Gsta2	1.51881	0.602937	0.0192587	0.509123	Up
Gyg1	1.69724	0.76319	0.0296421	0.551929	Up
Hccs	1.35301	0.43617	0.0313411	0.551929	Up
Hebp1	2.40048	1.26332	0.0035577	0.304969	Up
Hmgn1	4.42547	2.14583	0.0173303	0.49907	Up
Hpd	20.9602	4.38958	0.00540969	0.346948	Up
Hsd17b4	1.43258	0.518613	0.0284769	0.551929	Up
Hspa1l	0.667133	-0.583953	0.016283	0.485916	Down
Ifit3	1.58625	0.66562	0.0395303	0.579118	Up
Ighm	0.0240505	-5.37779	0.000525694	0.296564	Down
Igsf8	0.78252	-0.3538	0.0305969	0.551929	Down
Il16	0.712027	-0.489997	0.0448	0.602026	Down
Ipo8	0.544436	-0.877167	0.024747	0.535034	Down
Itpka	0.630881	-0.66456	0.00676094	0.364389	Down
Itsn2	0.6992	-0.516223	0.0397513	0.579118	Down
Jazf1	0.0611714	-4.031	0.00867665	0.396708	Down
Jchain	67.0203	6.06653	0.00143469	0.296564	Up
Jph4	0.719239	-0.475457	0.00881203	0.398009	Down
Kcnab1	2.48948	1.31584	0.0493573	0.609396	Up
Kcnb1	0.682211	-0.55171	0.0362553	0.572896	Down
Kcnip1	32.617	5.02755	0.00132377	0.296564	Up
Kctd12	0.791816	-0.336763	0.0294549	0.551929	Down
Klhl29	0.375204	-1.41425	0.0293642	0.551929	Down
Klhl38	1.87594	0.90761	0.0383733	0.579118	Up
Lgals4	8.38924	3.06854	0.038516	0.579118	Up
Lhx8	1.7624	0.81754	0.048231	0.609396	Up
Lsr	0.530041	-0.915823	0.00394379	0.313704	Down
Luc7l2	1.30087	0.37948	0.0066522	0.363784	Up
Maco1	1.90266	0.92802	0.0348234	0.565653	Up
Mark2	0.685916	-0.543897	0.00201173	0.296564	Down
Mb21d2	1.39321	0.478417	0.00639908	0.360546	Up
Meaf6	1.25003	0.321963	0.0391593	0.579118	Up
Med28	1.48609	0.57152	0.0171952	0.49907	Up
Mef2d	0.625655	-0.67656	0.0135299	0.451739	Down
Mgst3	0.0454417	-4.45984	0.00766774	0.392391	Down
Mob1b	1.78984	0.83983	0.0415097	0.584144	Up
Mob4	0.790852	-0.33852	0.0455897	0.605907	Down
Mocs2	0.0972283	-3.36248	0.0311539	0.551929	Down
Mog	0.740162	-0.434087	0.0294219	0.551929	Down
Mphosph10	3.04069	1.6044	0.0365419	0.575621	Up
Mrpl32	0.774267	-0.369097	0.0309221	0.551929	Down
Mrps2	1.77707	0.8295	0.0111226	0.424421	Up
Mrps21	42.7732	5.41864	0.000577154	0.296564	Up
Mrps7	1.29298	0.3707	0.0036599	0.304969	Up
Mtcl1	0.653449	-0.613853	0.00561082	0.346948	Down
Mtss1	22.7805	4.50973	0.00339812	0.304969	Up
Mvp	1.59581	0.674293	0.00570516	0.346948	Up
Naa30	0.0277393	-5.17193	0.00238699	0.296564	Down
Nab1	1.83091	0.872563	0.010753	0.424421	Up
Nat10	0.530493	-0.914593	0.00604899	0.352424	Down
Ndufaf5	1.40193	0.487417	0.0244204	0.532109	Up
Nfrkb	0.717798	-0.47835	0.0462159	0.605907	Down
Ngp	37.8983	5.24406	0.00148446	0.296564	Up
Nog	35.2875	5.14109	0.00275913	0.296564	Up
Nop58	6.47401	2.69466	0.00846692	0.396708	Up
Npc2	0.702268	-0.509907	0.000159493	0.296564	Down
Nploc4	35.6032	5.15394	0.00130672	0.296564	Up
Nqo2	1.39021	0.4753	0.0458117	0.605907	Up
Nt5dc3	1.62344	0.699057	0.0318863	0.551929	Up
Nudcd3	0.771645	-0.37399	0.0114709	0.424421	Down
Nudt2	0.663538	-0.59175	0.029478	0.551929	Down
Nup43	65.8922	6.04204	0.000526943	0.296564	Up
Nyap1	0.0151794	-6.04174	0.00289094	0.296564	Down
Obscn	0.368336	-1.44091	0.0337604	0.560868	Down
Otud7a	0.685239	-0.54532	0.0322569	0.551929	Down
Pard3	0.565204	-0.823157	0.0303087	0.551929	Down
Pck2	1.42527	0.511237	0.0277165	0.551929	Up
Pcp2	336.558	8.39471	0.00140169	0.296564	Up
Pde6d	0.686945	-0.541733	0.0493336	0.609396	Down
Pex14	1.25129	0.323417	0.0207623	0.528034	Up
Pgm3	2.31323	1.20991	0.0244338	0.532109	Up
Plcg1	0.683326	-0.549353	0.0303334	0.551929	Down
Plppr3	0.796625	-0.328027	0.0335783	0.560777	Down
Plrg1	0.727749	-0.458487	0.0485975	0.609396	Down
Plxna2	14.1728	3.82505	0.00843303	0.396708	Up
Plxnd1	0.70848	-0.4972	0.0474203	0.609396	Down
Pmpcb	0.778234	-0.361723	0.0140876	0.454821	Down
Poc5	0.801148	-0.31986	0.0490893	0.609396	Down
Podxl2	1.32244	0.403203	0.0300126	0.551929	Up
Polr2l	18.8531	4.23673	0.00186534	0.296564	Up
Ppp1r17	33.9473	5.08523	0.00396694	0.313704	Up
Prdx4	31.5867	4.98125	0.00271145	0.296564	Up
Prkab1	0.0385322	-4.69779	0.00327063	0.304969	Down
Prpf18	35.6912	5.1575	0.00145866	0.296564	Up
Prpf3	0.752507	-0.410223	0.00835913	0.396708	Down
Prpf38b	0.0469588	-4.41246	0.0037178	0.304969	Down
Prxl2a	1.61278	0.689547	0.0219724	0.528034	Up
Psme3	0.808853	-0.30605	0.0139987	0.454821	Down
Ptbp2	0.687472	-0.540627	0.0309108	0.551929	Down
Ptprk	0.759569	-0.396747	0.0396829	0.579118	Down
Pttg1ip	0.692003	-0.53115	0.018521	0.503951	Down
Qrich1	0.60846	-0.716767	0.0068348	0.364389	Down
Rabgap1	1.39016	0.47525	0.0229348	0.531437	Up
Rabgap1l	71.4397	6.15865	0.00154474	0.296564	Up
Ralbp1	1.55149	0.633657	0.0438834	0.59413	Up
Rbm15b	0.639581	-0.6448	0.00798174	0.396708	Down
Rbm24	0.741987	-0.430533	0.0410793	0.584144	Down
Rbm5	0.73799	-0.438327	0.0355349	0.567948	Down
Rbp2	0.0409199	-4.61105	0.00283503	0.296564	Down
Rexo2	1.24675	0.318167	0.0277969	0.551929	Up
Rhot1	0.751367	-0.41241	0.00145213	0.296564	Down
Rimoc1	1.24176	0.312383	0.010611	0.424421	Up
Rnf2	1.27058	0.34549	0.0238298	0.531437	Up
Rpgr	0.0984083	-3.34508	0.0132992	0.451739	Down
Rph3a	0.796797	-0.327717	0.0275073	0.551929	Down
Rprd1a	1.3027	0.381507	0.0415981	0.584144	Up
Rps27	0.687175	-0.54125	0.0231896	0.531437	Down
Rptor	17.3696	4.1185	0.00208806	0.296564	Up
Ryr2	2.38849	1.2561	0.00578436	0.346948	Up
Saal1	1.48988	0.5752	0.0472665	0.609396	Up
Sacm1l	0.0342863	-4.86622	0.000657494	0.296564	Down
Samd4b	0.633229	-0.6592	0.0284509	0.551929	Down
Sardh	16.7615	4.06708	0.00552666	0.346948	Up
Scfd2	1.65313	0.725197	0.016952	0.497674	Up
Scgn	13.0202	3.70268	0.00218382	0.296564	Up
Scn8a	0.523746	-0.93306	0.0344293	0.564867	Down
Scp2	1.24653	0.317923	0.0220909	0.528034	Up
Scrn2	0.774398	-0.368853	0.014379	0.458321	Down
Sde2	33.5382	5.06773	0.0029944	0.297202	Up
Sec61g	0.621124	-0.687047	0.0151705	0.476411	Down
Senp7	0.0123194	-6.34292	0.0320957	0.551929	Down
Serpinh1	1.30519	0.384257	0.0309072	0.551929	Up
Sh3bp5l	1.40063	0.48608	0.0382502	0.579118	Up
Shank2	0.713026	-0.487973	0.0108181	0.424421	Down
Shank3	0.739041	-0.436273	0.0163048	0.485916	Down
Sirt5	1.49118	0.576457	0.0180979	0.499752	Up
Slc18a2	0.635357	-0.65436	0.0371667	0.579118	Down
Slc30a3	0.509713	-0.972243	0.0202152	0.526917	Down
Slx9	0.784319	-0.350487	0.00649948	0.362541	Down
Smad2	0.678158	-0.560307	0.0477356	0.609396	Down
Smad3	0.0475659	-4.39393	0.0140658	0.454821	Down
Smim1	0.734795	-0.444587	0.00737529	0.38327	Down
Smpd1	1.24855	0.32025	0.0320322	0.551929	Up
Snapin	1.2528	0.325153	0.0074208	0.38327	Up
Sowaha	0.380719	-1.3932	0.00790743	0.396708	Down
Sox2	1.51353	0.597913	0.0133193	0.451739	Up
Sparc	1.317	0.39725	0.0411339	0.584144	Up
Spcs3	22.531	4.49384	0.00180274	0.296564	Up
Spef2	34.5174	5.10925	0.0157023	0.476411	Up
Speg	0.809184	-0.30546	0.0354028	0.567462	Down
Spryd7	1.23339	0.302633	0.012574	0.435638	Up
Srsf4	1.23383	0.30314	0.00494089	0.346948	Up
Ssc5d	0.00347941	-8.16694	0.00147006	0.296564	Down
Sst	0.716966	-0.480023	0.0407839	0.584144	Down
Ssx2ip	0.783713	-0.351603	0.0175042	0.499752	Down
St6galnac5	16.6425	4.0568	0.00142754	0.296564	Up
Stat3	47.0609	5.55646	0.0221398	0.528034	Up
Stmn1	1.30674	0.385973	0.00544134	0.346948	Up
Stxbp3	0.132079	-2.92052	0.0119425	0.429775	Down
Sumo1	0.812243	-0.300017	0.0305389	0.551929	Down
Swi5	1.23226	0.301307	0.00399301	0.313704	Up
Syne2	0.376158	-1.41059	0.0232532	0.531437	Down
Synpo	0.741076	-0.432307	0.00884781	0.398009	Down
Synpo2	0.127839	-2.9676	0.00163145	0.296564	Down
Tbrg1	13.4817	3.75293	0.00273673	0.296564	Up
Tcf25	1.36765	0.451703	0.0243424	0.532109	Up
Tfip11	0.0247988	-5.33358	0.00523703	0.346948	Down
Tial1	0.785375	-0.348547	0.0387974	0.579118	Down
Tnpo1	1.33438	0.416167	0.0261377	0.543647	Up
Tom1l1	16.6148	4.0544	0.0332937	0.559375	Up
Tomm22	0.808194	-0.307227	0.0377397	0.579118	Down
Top1	0.785558	-0.34821	0.0395082	0.579118	Down
Tprkb	16.3719	4.03315	0.00133266	0.296564	Up
Trappc11	1.65583	0.727557	0.021577	0.528034	Up
Trim11	4.37225	2.12838	0.0425748	0.587377	Up
Tspan7	0.371	-1.43051	0.0104417	0.424421	Down
Tspyl4	0.769411	-0.378173	0.0485499	0.609396	Down
Txnl4a	33.4835	5.06538	0.00118914	0.296564	Up
Tyk2	113.95	6.83226	0.000617678	0.296564	Up
U2af1	1.23667	0.306463	0.0352878	0.567249	Up
Uap1l1	1.2969	0.375067	0.0201879	0.526917	Up
Uba5	1.27149	0.346517	0.0289364	0.551929	Up
Ubr4	1.34794	0.430753	0.00569805	0.346948	Up
Uchl1	1.23222	0.30126	0.0125226	0.435638	Up
Ufl1	28.4932	4.83255	0.0033355	0.304969	Up
Uqcr10	0.78926	-0.341427	0.0411912	0.584144	Down
Usp54	0.0212088	-5.55919	0.000501659	0.296564	Down
Utp14a	0.00671908	-7.21752	0.0152005	0.476411	Down
Vasn	0.0422557	-4.56471	0.00304363	0.297202	Down
Vps33a	0.437259	-1.19344	0.00685923	0.364389	Down
Vrk1	21.3021	4.41293	0.00272547	0.296564	Up
Ythdf3	0.634958	-0.655267	0.00250186	0.296564	Down
Zbtb20	15.0055	3.90742	0.00734936	0.38327	Up
Zfyve19	0.790328	-0.339477	0.00414846	0.316988	Down
