# Supplementary material for: CX3CR1 upregulation modulates microglial activation and preserves synapses in the hippocampus and frontal cortex of middle-aged mice
Source: Front Aging. 2025 Jul 31;6:1549848. doi: 10.3389/fragi.2025.1549848 (PMC12351399; doi:10.3389/fragi.2025.1549848)
Supplement: Supplementary file 7 [file Table1.xlsx]

## Sheet: Table S1
gene_id	FoldChange	log2FoldChange	p-value	q-value	Regulation
Abcf2	1.26268	0.33649	0.0318907	0.518619	Up
Abhd14b	1.27371	0.349037	0.000556178	0.182492	Up
Acan	1.51505	0.599367	0.0492568	0.572555	Up
Acsl6	1.66285	0.733657	0.00682641	0.350427	Up
Adamts4	1.35492	0.43821	0.0464121	0.572555	Up
Adcy2	0.0882019	-3.50305	0.00724529	0.350427	Down
Adrm1	0.786701	-0.346113	0.0162719	0.427382	Down
Ag2	1.65218	0.72437	0.0289927	0.490064	Up
Agps	0.120386	-3.05426	0.000355291	0.162629	Down
Agrp	6.09669	2.60803	0.0282321	0.486423	Up
Akap7	0.726659	-0.46065	0.0270559	0.484795	Down
Akirin2	1.44181	0.52788	0.00510825	0.323793	Up
Amy2a5	67.74	6.08194	0.000386726	0.162629	Up
Ankmy2	0.254948	-1.97173	0.013183	0.421697	Down
Anxa11	1.54606	0.628597	0.0420728	0.567815	Up
Ap2s1	0.605885	-0.722883	0.0384599	0.550075	Down
Apba1	0.694982	-0.524953	0.0358446	0.533177	Down
Apoo	0.661381	-0.596447	0.0135452	0.421697	Down
Arc	0.805401	-0.31222	0.0489301	0.572555	Down
Arhgap5	0.504988	-0.98568	0.0105038	0.385463	Down
Arl8a	0.0420689	-4.5711	0.00389501	0.316268	Down
Atp1b3	1.27045	0.345337	0.00425975	0.316268	Up
Atxn2l	1.31965	0.40015	0.0486609	0.572555	Up
Atxn7l3b	0.564782	-0.824233	0.0342429	0.521933	Down
Babam1	0.533626	-0.9061	0.0317034	0.517373	Down
Bag5	1.26775	0.342273	0.0187888	0.445973	Up
Bhmt	0.729524	-0.454973	0.0480885	0.572555	Down
Bin2	0.616673	-0.697423	0.0315904	0.517373	Down
Bin3	0.0383746	-4.7037	0.0162406	0.427382	Down
Birc6	22.5484	4.49495	0.00121877	0.262041	Up
Bltp1	20.7304	4.37368	0.000783951	0.218644	Up
Bnip3l	0.728338	-0.45732	0.0142172	0.426362	Down
Brinp2	0.252088	-1.988	0.0152621	0.427382	Down
Bsg	0.756551	-0.40249	0.0102743	0.379536	Down
Bst2	0.55304	-0.854543	0.0109694	0.399477	Down
C1qtnf4	0.687742	-0.54006	0.00289613	0.290009	Down
Ca14	1.32713	0.408307	0.0263161	0.482865	Up
Ca2	1.34092	0.42322	0.0201505	0.45036	Up
Ca4	0.728742	-0.45652	0.0381287	0.550075	Down
Cacna2d3	0.791377	-0.337563	0.0381568	0.550075	Down
Capn5	3.89155	1.96034	0.0499552	0.57624	Up
Capns1	0.771054	-0.375097	0.00769602	0.350427	Down
Capza1	0.736243	-0.441747	0.0118411	0.4207	Down
Cavin1	1.28899	0.366243	0.0307117	0.508059	Up
Ccdc171	0.74231	-0.429907	0.0378651	0.550031	Down
Ccdc177	1.278	0.353893	0.0410296	0.562317	Up
Ccdc33	1.63345	0.707923	0.039537	0.552845	Up
Ccdc66	0.59952	-0.73812	0.0212038	0.457669	Down
Ccdc93	0.660071	-0.599307	0.00508292	0.323793	Down
Cct7	0.805753	-0.31159	0.0427931	0.56969	Down
Cd276	1.54073	0.62361	0.0145929	0.427382	Up
Celf3	1.3047	0.38372	0.021614	0.457669	Up
Chd5	1.40756	0.4932	0.00185654	0.272059	Up
Chd8	0.747767	-0.41934	0.0265638	0.482892	Down
Chm	1.40891	0.49458	0.00753468	0.350427	Up
Cisd2	1.26297	0.336823	0.000278726	0.162629	Up
Ckap5	1.30965	0.38918	0.0481722	0.572555	Up
Clasp1	1.25303	0.325417	0.0406474	0.561215	Up
Clcn4	0.0801047	-3.64197	0.023021	0.47037	Down
Clgn	25.236	4.65741	0.00585355	0.333175	Up
Clic1	0.759148	-0.397547	0.0335252	0.521933	Down
Clmn	1.42421	0.510167	0.0171304	0.42849	Up
Clybl	1.41533	0.501143	0.0452411	0.572555	Up
Cox7c	0.736018	-0.442187	0.0410129	0.562317	Down
Crebbp	1.6889	0.756083	0.00839215	0.354632	Up
Cript	0.617676	-0.695077	0.00922962	0.365365	Down
Cyp27a1	0.0713759	-3.80842	0.00442254	0.316268	Down
Cyth1	1.42757	0.513563	0.0475132	0.572555	Up
Dbi	1.29932	0.377757	0.0242455	0.471395	Up
Dcp1a	1.33511	0.41696	0.0282979	0.486423	Up
Dcun1d1	0.658753	-0.60219	0.0219839	0.458877	Down
Dlx6	0.263865	-1.92213	0.0247953	0.475287	Down
Dnajb11	0.775048	-0.367643	0.0328842	0.521933	Down
Dnpep	0.806422	-0.310393	0.0443743	0.572555	Down
Dpysl3	0.667838	-0.58243	0.0344717	0.521933	Down
Dtd2	0.151578	-2.72187	0.00219399	0.272059	Down
Dtna	1.4236	0.50954	0.0240133	0.471395	Up
Dtnb	1.50583	0.590557	0.0413649	0.565523	Up
Dynll1	0.674448	-0.56822	0.00892767	0.360859	Down
Dynlt3	0.805333	-0.312343	0.0475927	0.572555	Down
Eef1a1	0.808683	-0.306353	0.0081705	0.353412	Down
Efnb2	0.78296	-0.35299	0.0166286	0.427382	Down
Egr1	0.495255	-1.01376	0.043904	0.572555	Down
Eif3d	1.75212	0.8091	0.0342134	0.521933	Up
Eif4a3	0.624693	-0.67878	0.033294	0.521933	Down
Eipr1	0.747185	-0.420463	0.0486465	0.572555	Down
Emilin1	60.4281	5.91715	0.00471886	0.320515	Up
Enpp4	1.32539	0.406413	0.00582565	0.333175	Up
Epha5	0.0925737	-3.43325	0.0206256	0.452952	Down
Ergic1	0.550824	-0.860337	0.00772724	0.350427	Down
Ermn	1.35547	0.43879	0.00872941	0.358034	Up
Espn	0.780096	-0.358277	0.0434358	0.572247	Down
Exd2	0.731926	-0.45023	0.0490472	0.572555	Down
Faah	0.140699	-2.82932	0.0164078	0.427382	Down
Fam135b	13.0011	3.70056	0.00107039	0.259594	Up
Fam219a	0.612102	-0.708157	0.0246196	0.473546	Down
Fam89b	1.5403	0.623213	0.013426	0.421697	Up
Fam98a	0.0545983	-4.195	0.000422492	0.162629	Down
Fbxo28	0.0314329	-4.99158	0.00550819	0.333175	Down
Flii	0.0706934	-3.82228	0.00150035	0.272059	Down
Fnbp4	1.53111	0.614573	0.0482323	0.572555	Up
Fstl1	0.0575823	-4.11823	0.00553792	0.333175	Down
Ftl1	1.52046	0.604507	0.0143381	0.427382	Up
Fyttd1	1.31024	0.389833	0.0337872	0.521933	Up
Gabarapl1	0.691883	-0.5314	0.0317213	0.517373	Down
Gal	12.1896	3.60757	0.00275652	0.290009	Up
Gas2l1	1.23543	0.305017	0.0452368	0.572555	Up
Ggh	0.0654942	-3.93249	0.00578753	0.333175	Down
Glmp	2.56879	1.36109	0.00184503	0.272059	Up
Gnb4	0.618438	-0.6933	0.0243189	0.471395	Down
Gng3	0.704175	-0.505993	0.0337699	0.521933	Down
Gnpda1	0.0258514	-5.27361	8.12E-05	0.162629	Down
Gnptg	1.43556	0.52161	0.0234552	0.471395	Up
Golph3	1.25349	0.325947	0.008557	0.355154	Up
Gpsm1	1.43616	0.522217	0.0298354	0.50127	Up
Gramd1b	0.665643	-0.58718	0.0418869	0.5671	Down
Grik5	0.231554	-2.11058	0.0305879	0.507796	Down
Gsta3	0.68498	-0.545867	0.0371067	0.54493	Down
Gtf2a1	1.78941	0.839483	0.0282761	0.486423	Up
Gtf2e2	46.2136	5.53025	0.00204811	0.272059	Up
H3-5	0.583552	-0.777067	0.0213867	0.457669	Down
Hacd3	0.102173	-3.29091	0.0200127	0.45036	Down
Haghl	37.3579	5.22334	0.00183585	0.272059	Up
Hapln2	2.75741	1.46331	0.00681893	0.350427	Up
Hebp1	0.452566	-1.1438	0.0242947	0.471395	Down
Hexb	0.69121	-0.532803	0.0491613	0.572555	Down
Higd1a	0.42819	-1.22368	0.023686	0.471395	Down
Hikeshi	0.488583	-1.03332	0.0202654	0.45036	Down
Hint1	1.44823	0.534293	0.0238464	0.471395	Up
Hmgn1	0.164483	-2.60399	0.0303568	0.507796	Down
Hnrnpul2	0.806148	-0.310883	0.0424727	0.568716	Down
Hsd17b11	0.624436	-0.679373	0.0267504	0.482892	Down
Hsd17b8	0.037101	-4.7524	0.00405655	0.316268	Down
Hypk	2.02778	1.0199	0.0215807	0.457669	Up
Ift74	16.5375	4.04767	0.0283512	0.486423	Up
Ighm	48.5949	5.60273	0.00256767	0.290009	Up
Ikbkg	1.29513	0.373093	0.0394052	0.552845	Up
Il1r1	0.0865054	-3.53107	0.00952761	0.368379	Down
Isca2	1.38231	0.46708	0.0125654	0.421697	Up
Isoc2a	50.6721	5.66312	0.00233178	0.272059	Up
Itga3	1.33185	0.413433	0.0256435	0.481614	Up
Itih2	39.357	5.29855	0.0234034	0.471395	Up
Josd1	0.106888	-3.22583	0.00398928	0.316268	Down
Josd2	0.0373196	-4.74392	0.00423459	0.316268	Down
Kalrn	1.2376	0.307543	0.00473747	0.320515	Up
Kars1	1.29163	0.369193	0.0338801	0.521933	Up
Kbtbd11	1.47412	0.559853	0.00828235	0.353412	Up
Kcnab1	10.3974	3.37815	0.00563275	0.333175	Up
Kcnc3	1.66479	0.735337	0.0474363	0.572555	Up
Kcnip1	0.0249085	-5.32722	0.000267877	0.162629	Down
Kctd2	0.566849	-0.818963	0.0336567	0.521933	Down
Klhl29	2.31299	1.20976	0.0253233	0.481441	Up
Klhl38	0.767458	-0.38184	0.00698357	0.350427	Down
Krt81	0.0776349	-3.68715	0.000177529	0.162629	Down
Lage3	0.0456809	-4.45227	0.0110289	0.399477	Down
Lama5	1.44177	0.527843	0.0305415	0.507796	Up
Larp6	0.711538	-0.490987	0.00382376	0.316268	Down
Lbr	0.0226639	-5.46346	0.00218364	0.272059	Down
Ldha	0.699436	-0.515737	0.0453591	0.572555	Down
Llgl1	1.68271	0.750783	0.0070761	0.350427	Up
Lpcat4	0.723335	-0.467263	0.0266126	0.482892	Down
Lrrc8a	0.0367558	-4.76588	0.00284847	0.290009	Down
Lrrfip1	1.47663	0.562307	0.00159874	0.272059	Up
Lrrfip2	1.57422	0.65464	0.0337677	0.521933	Up
Ltn1	1.39377	0.478993	0.00987701	0.373821	Up
Lurap1l	1.27969	0.3558	0.048446	0.572555	Up
Lypd6b	0.666312	-0.58573	0.0486155	0.572555	Down
Map4k4	0.782746	-0.353383	0.00820242	0.353412	Down
Mars2	0.0877506	-3.51045	0.00436051	0.316268	Down
Mbd1	0.0345299	-4.85601	0.00565252	0.333175	Down
Mcam	0.578458	-0.789717	0.0113125	0.407103	Down
Mdk	1.41382	0.4996	0.00367557	0.316268	Up
Me1	0.677345	-0.562037	0.045248	0.572555	Down
Meak7	8.6604	3.11443	0.0017046	0.272059	Up
Mef2a	1.23574	0.30538	0.00359175	0.316268	Up
Micos13	1.59252	0.671313	0.0343468	0.521933	Up
Micu1	0.63474	-0.655763	0.019109	0.446044	Down
Mif	1.4062	0.491803	0.00319843	0.309899	Up
Mllt11	1.84777	0.885787	0.00923566	0.365365	Up
Mob1b	0.572518	-0.804607	0.0472138	0.572555	Down
Mocos	0.454946	-1.13623	0.00617158	0.33452	Down
Mpc2	0.647704	-0.626593	0.0349255	0.525107	Down
Mre11	0.580348	-0.78501	0.0134352	0.421697	Down
Mrpl23	0.772541	-0.372317	0.016565	0.427382	Down
Mrpl34	0.709481	-0.495163	0.000735509	0.21593	Down
Mrpl39	1.46939	0.555217	0.0429956	0.570465	Up
Mrpl52	1.27699	0.352743	0.0171206	0.42849	Up
Mrps21	0.0257472	-5.27944	0.00539312	0.333175	Down
Mta2	0.641366	-0.64078	0.0457143	0.572555	Down
Mtarc2	0.507574	-0.97831	0.0179249	0.437011	Down
Mtatp8	0.706945	-0.50033	0.0334208	0.521933	Down
Mto1	2.99632	1.58319	0.00491281	0.323352	Up
Mx2	0.0764376	-3.70957	0.00911859	0.365365	Down
Mybbp1a	1.37695	0.46148	0.045765	0.572555	Up
Naa16	0.0975309	-3.358	0.0450545	0.572555	Down
Naa50	0.773568	-0.3704	0.0454483	0.572555	Down
Ncam1	0.757867	-0.399983	0.0204774	0.451474	Down
Ndufa4	0.777961	-0.36223	0.0153998	0.427382	Down
Nek4	67.1352	6.069	0.0335292	0.521933	Up
Nfib	0.0465418	-4.42533	0.00498535	0.323352	Down
Nfrkb	1.39951	0.484917	0.0388979	0.552781	Up
Nicol1	1.35203	0.43513	0.0138348	0.421697	Up
Nmral1	1.33858	0.4207	0.0431581	0.570465	Up
Nog	0.0317813	-4.97568	0.00615863	0.33452	Down
Nol3	1.33942	0.421607	0.0152289	0.427382	Up
Nop14	16.5636	4.04994	0.0146164	0.427382	Up
Nop58	0.129461	-2.94941	0.0371233	0.54493	Down
Nploc4	0.0216333	-5.5306	0.00439823	0.316268	Down
Nrg3	0.760344	-0.395277	0.0363144	0.537298	Down
Nsg2	1.25167	0.323853	0.0343182	0.521933	Up
Nts	41.6389	5.37986	0.00494906	0.323352	Up
Nup43	0.0323451	-4.95031	0.000273796	0.162629	Down
Nup88	0.0381274	-4.71303	0.00470678	0.320515	Down
Pa2g4	0.804185	-0.3144	0.0488746	0.572555	Down
Pafah1b3	1.32139	0.402057	0.0136526	0.421697	Up
Patj	56.9398	5.83137	0.00595398	0.334183	Up
Pde4d	0.67004	-0.57768	0.0448286	0.572555	Down
Pde6d	2.25444	1.17277	0.019187	0.446044	Up
Pdk2	1.52073	0.60476	0.0451035	0.572555	Up
Pdlim1	1.24304	0.313873	0.0197814	0.45036	Up
Pdlim5	1.27152	0.346557	0.0324751	0.521933	Up
Pdpn	0.502664	-0.992333	0.0127227	0.421697	Down
Phactr1	0.805232	-0.312523	0.0223762	0.458877	Down
Phactr4	1.27944	0.35551	0.0285609	0.487194	Up
Pi4k2a	0.785159	-0.348943	0.0133328	0.421697	Down
Pitpnm3	1.33872	0.42085	0.0345243	0.521933	Up
Plin4	95.459	6.57681	0.00140691	0.272059	Up
Plpp7	1.35941	0.442977	0.0163099	0.427382	Up
Plscr3	0.641421	-0.640657	0.0222733	0.458877	Down
Plxnc1	0.0407324	-4.61768	0.0119683	0.420816	Down
Pmch	1.30548	0.384577	0.0274711	0.484795	Up
Polr3h	0.0309535	-5.01375	0.0490386	0.572555	Down
Pon2	0.43464	-1.20211	0.00891579	0.360859	Down
Ppif	0.764994	-0.38648	0.037375	0.547185	Down
Ppp3ca	0.802042	-0.31825	0.00214813	0.272059	Down
Prdx4	0.123814	-3.01375	0.0173564	0.430284	Down
Preb	0.73425	-0.445657	0.0474964	0.572555	Down
Prkaca	0.69548	-0.52392	0.00751938	0.350427	Down
Prom1	0.0485814	-4.36345	0.00126701	0.262041	Down
Prrt2	0.686504	-0.54266	0.0415055	0.566058	Down
Psma1	0.758962	-0.3979	0.0203917	0.451368	Down
Psmb6	0.754265	-0.406857	0.0128449	0.421697	Down
Ptges2	1.25198	0.32421	0.0395299	0.552845	Up
Ptk2	1.23403	0.303373	0.0354626	0.530323	Up
Ptma	0.439898	-1.18476	0.0210532	0.457669	Down
Ptpre	2.42168	1.27601	0.0216849	0.457669	Up
Ptprk	0.787655	-0.344363	0.00726046	0.350427	Down
Pura	0.796403	-0.32843	0.0477811	0.572555	Down
Purb	0.742576	-0.42939	0.000480807	0.167621	Down
Rab11fip5	1.37286	0.457187	0.0181269	0.437011	Up
Rac1	0.748735	-0.417473	0.021743	0.457669	Down
Ralbp1	0.682077	-0.551993	0.0382608	0.550075	Down
Rbp2	28.5614	4.836	0.0023224	0.272059	Up
Reep5	0.58483	-0.77391	0.0327223	0.521933	Down
Rida	1.30857	0.38799	0.0443591	0.572555	Up
Riox1	0.460401	-1.11904	0.00148536	0.272059	Down
Rnf123	1.3735	0.457857	0.0201111	0.45036	Up
Rnf7	1.30652	0.385727	0.00291152	0.290009	Up
Rnpep	0.807774	-0.307977	0.0461694	0.572555	Down
Rp2	0.730708	-0.452633	0.00769872	0.350427	Down
Rpl13a	0.664925	-0.588737	0.00276695	0.290009	Down
Rpl18a	0.679705	-0.55702	0.0259073	0.482688	Down
Rpl26	0.535113	-0.902083	0.0152195	0.427382	Down
Rpl28	0.771316	-0.374607	0.00738912	0.350427	Down
Rpl3	0.719542	-0.47485	0.0340117	0.521933	Down
Rpl32	0.53981	-0.889477	0.0403384	0.558332	Down
Rpl7	0.739098	-0.436163	0.00409035	0.316268	Down
Rpl7a	0.668735	-0.580493	0.0274949	0.484795	Down
Rps14	0.774265	-0.3691	0.00746554	0.350427	Down
Rps16	0.680195	-0.55598	0.0131776	0.421697	Down
Rps23	0.509389	-0.97316	0.00846379	0.35497	Down
Rps29	0.556267	-0.84615	0.0255339	0.481441	Down
Rps6	0.725902	-0.462153	0.0434981	0.572247	Down
Rptor	0.059558	-4.06956	0.00208086	0.272059	Down
S100a10	1.608	0.685263	0.0394274	0.552845	Up
S100a6	0.803194	-0.31618	0.0192715	0.446044	Down
Sardh	0.0901199	-3.47201	0.000286768	0.162629	Down
Sart3	0.694556	-0.525837	0.0186481	0.444527	Down
Saysd1	0.625921	-0.675947	0.0262469	0.482865	Down
Scamp5	0.496848	-1.00912	0.0127512	0.421697	Down
Sco1	0.771563	-0.374143	0.0391908	0.552845	Down
Sde2	0.0656269	-3.92957	0.00400318	0.316268	Down
Senp7	94.8691	6.56787	0.019893	0.45036	Up
Shd	1.34254	0.42497	0.0423826	0.568716	Up
Shmt2	0.78914	-0.341647	0.0282413	0.486423	Down
Sil1	1.55228	0.634387	0.0150634	0.427382	Up
Slc15a2	2.3839	1.25333	0.0126184	0.421697	Up
Slc8a1	1.32717	0.40835	0.0472824	0.572555	Up
Slmap	1.83288	0.87411	0.0261616	0.482865	Up
Snrpd1	0.53437	-0.90409	0.0279894	0.486423	Down
Snrpd3	0.784209	-0.35069	0.0345273	0.521933	Down
Snrpe	0.682605	-0.550877	0.0079554	0.353412	Down
Sowaha	2.08636	1.06099	0.0102165	0.379536	Up
Spcs3	0.0634167	-3.97899	0.00859552	0.355154	Down
Ssrp1	0.776141	-0.36561	0.00268819	0.290009	Down
Ssu72	0.750267	-0.414523	0.00126839	0.262041	Down
Stat3	0.0918757	-3.44417	0.0162267	0.427382	Down
Strbp	0.743401	-0.427787	0.0160008	0.427382	Down
Strn	1.29282	0.37052	0.0357995	0.533177	Up
Sv2a	0.73967	-0.435047	0.0444159	0.572555	Down
Tapbpl	1.80961	0.85568	0.031269	0.51451	Up
Tax1bp3	0.76785	-0.381103	0.0278582	0.486423	Down
Tbc1d1	6.9934	2.80599	0.0364654	0.538106	Up
Tbcc	1.35116	0.434203	0.00334384	0.316134	Up
Tcf20	0.726034	-0.46189	0.0149388	0.427382	Down
Them4	0.778662	-0.36093	0.0027662	0.290009	Down
Thsd7a	0.809261	-0.305323	0.0220539	0.458877	Down
Timm10	1.32991	0.411327	0.0322739	0.521933	Up
Tinagl1	1.28222	0.35864	0.00599108	0.334183	Up
Tmem230	0.733587	-0.44696	0.0479988	0.572555	Down
Tmod3	1.32211	0.402847	0.00757982	0.350427	Up
Tmsb10	0.74307	-0.42843	0.00234113	0.272059	Down
Tmub1	0.562874	-0.829117	0.0378054	0.550031	Down
Tnip1	1.31596	0.396113	0.0258318	0.482688	Up
Tom1l1	0.0571183	-4.1299	0.0449982	0.572555	Down
Tpm3	1.27776	0.35362	0.0152897	0.427382	Up
Tpm4	1.38896	0.474	0.00753595	0.350427	Up
Tsc1	0.122478	-3.0294	0.00043733	0.162629	Down
Ttc39c	0.03683	-4.76298	0.0140286	0.422981	Down
Ttll12	0.690462	-0.534367	0.000960388	0.243502	Down
Ttll5	33.9705	5.08621	0.000358345	0.162629	Up
Tubb2b	0.535484	-0.901083	0.0128938	0.421697	Down
Tulp3	31.6285	4.98315	0.00182945	0.272059	Up
Txndc9	0.764676	-0.38708	0.0221773	0.458877	Down
Txnl4a	0.0275714	-5.18068	0.00040567	0.162629	Down
Tyk2	0.00660755	-7.24167	6.02E-05	0.162629	Down
U2surp	1.24631	0.31766	0.0232608	0.471395	Up
Ube2d3	0.736958	-0.440347	0.0338827	0.521933	Down
Ube2s	0.075857	-3.72057	0.00762176	0.350427	Down
Ubl5	0.658954	-0.60175	0.00476923	0.320515	Down
Ubn1	0.307241	-1.70256	0.0170053	0.42849	Down
Uck1	1.31211	0.391887	0.0284285	0.486423	Up
Uhrf2	1.95015	0.963587	0.000707045	0.21593	Up
Unc119	0.775692	-0.366443	0.0350211	0.525128	Down
Unc119b	0.687973	-0.539577	0.0467668	0.572555	Down
Usp24	1.26303	0.336893	0.0100659	0.376828	Up
Vamp1	1.65656	0.728187	0.0176384	0.43534	Up
Vamp5	1.55493	0.636847	0.0163083	0.427382	Up
Vapa	0.774809	-0.368087	0.0345026	0.521933	Down
Vgll4	1.4973	0.582367	0.0305395	0.507796	Up
Vhl	0.797745	-0.326	0.00222981	0.272059	Down
Vps53	1.49533	0.580467	0.0202052	0.45036	Up
Washc2	1.319	0.399443	0.0396791	0.552845	Up
Zc2hc1a	0.726088	-0.461783	0.008226	0.353412	Down
Zcchc17	0.504293	-0.987667	0.0383738	0.550075	Down
Zmat4	0.0682355	-3.87333	0.00116593	0.262041	Down
Zw10	0.474547	-1.07538	0.0169776	0.42849	Down
