# Supplementary material for: CX3CR1 upregulation modulates microglial activation and preserves synapses in the hippocampus and frontal cortex of middle-aged mice
Source: Front Aging. 2025 Jul 31;6:1549848. doi: 10.3389/fragi.2025.1549848 (PMC12351399; doi:10.3389/fragi.2025.1549848)
Supplement: Supplementary file 8 [file Table10.xlsx]

## Sheet: Table S10
id	Term	Category	ListHits	ListTotal	PopHits	PopTotal	p-value	q-value	Enrichment_score	geneID
GO:0009986	cell surface	cellular_component	38	348	766	20900	2.11219883885003e-09	5.93739093600742e-06	2.97935236037334	Lrrc15;Lrrc8a;Sulf2;Sfrp1;Lrfn3;Notch2;Clec7a;App;Ndp;Apoe;Scube1;Bst2;Ctsz;Cd44;H2-D1;Fcer1g;Clu;Adam15;Ceacam1;Itgb2;Sdc4;Nlgn4l;Csf1r;Rps6kb1;Ctsb;Lgals1;Fap;Islr2;F3;Pdia4;Calr;Neo1;Arsb;Itgav;Thy1;Mbp;Cd55;Kcnh2
GO:0062023	collagen-containing extracellular matrix	cellular_component	23	348	325	20900	6.51507736004944e-09	8.76283339248374e-06	4.25022104332449	Lrrc15;Sfrp1;Plxna2;Vtn;Ndp;Plxdc2;Ctsz;S100a6;Spock2;Htra1;Anxa3;Ctsl;Cst3;Ctsb;Lgals1;F3;Calr;Cstb;Rpsa;Prelp;Ahsg;Anxa11;Vwa1
GO:0005764	lysosome	cellular_component	27	348	447	20900	9.35201002399545e-09	8.76283339248374e-06	3.62763249247859	Lrrc8a;Ctsh;Cst7;Arl8a;Ggh;Syt11;Clcn4;Cd68;App;Ctsz;Hexb;Hexa;Grn;Itm2c;Ncstn;Dpp7;Ctsl;Man2b1;Arl8b;Ctsb;Cpq;Npc1;Calr;Gns;Lamtor2;Arsb;Nsg1
GO:0042802	identical protein binding	molecular_function	65	348	1951	20900	4.39120708997877e-08	3.08592078248258e-05	2.00088961157556	Aox1;Traip;Ctps2;Eif2ak2;Lrrc8a;Il6st;Smad1;Sfrp1;Plxna2;Slc9a6;Syt11;Clec7a;Vtn;Ripk1;Prdx4;Crlf3;Faah;Mgst1;Stat3;App;Gfap;Apoe;Scube1;C1qb;Bst2;Hexb;H2-D1;Fcer1g;Aplp2;Htra1;Ceacam1;Sdc4;Cst3;Rida;Fcho2;Sema4d;Rps6kb1;Aplp1;Lgals1;Fap;Fasn;Clpp;Il34;Kcnip2;Recql5;Nudt5;Edc3;Sri;Gsr;Tcf4;Rpl22;Vwa1;Ncoa6;Ssna1;Tmx2;Nr3c1;S100a1;Trim12a;Dao;Kcnh2;Mgst3;Atf1;Tlr13;Dgkd;Vil1
GO:0045121	membrane raft	cellular_component	16	348	197	20900	2.13244255324387e-07	0.000104357236592526	4.87776416360348	Adcy2;Il6st;Cd48;App;Cd44;H2-D1;Fcer1g;Pdpn;Itgb2;Npc1;Adcy8;Hspa1a;Slc25a5;Thy1;Slc25a4;Cd55
GO:0019933	cAMP-mediated signaling	biological_process	7	348	27	20900	2.22747570101443e-07	0.000104357236592526	15.5704555129842	Adcy2;Epha5;Pde4d;Adcy8;Dgkq;Gal;Atf1
GO:0005829	cytosol	cellular_component	100	348	3766	20900	5.28171130956277e-07	0.000212098435588299	1.59472839257482	Aox1;Eif2ak2;Tyk2;Nup43;Ctsh;Ptpn6;Txnl4a;Psmb8;Sfrp1;Prkaa2;Lzts2;Notch2;Sde2;Vrk1;Trip6;Flii;Tprkb;Ggact;Prdx4;Crlf3;Tsc1;Tnrc6a;Uba52;Nop58;Stat3;Trim11;Babam2;Arhgdib;Apoe;Cd44;S100a6;Ddx3y;Hexa;Pdpn;Clu;Rfk;Mapk9;Dhx30;Rida;Aif1;Pck2;Lgals1;Rbp1;Pde4d;Rpn1;Nfu1;Fbxo2;Fasn;Commd9;Hikeshi;Gsn;Recql5;Calr;Skp1;Cstb;Sri;Hnrnpf;Rpsa;Cyb5a;Capns1;Gsr;Itgav;Ppp2r5b;Tbcc;Hspa1a;Rap1gap2;Pitpnc1;Larp…
GO:0005615	extracellular space	cellular_component	55	348	1669	20900	8.17271301985524e-07	0.000287168703735163	1.97912577563824	C4b;Lrrc15;Ctsh;Cst7;Il6st;Olfml3;Sulf2;Sfrp1;Ccl6;Ngp;Ggh;Fstl1;Lrrtm1;Vtn;Prdx4;App;Ndp;Apoe;Scube1;C1qb;C1qc;C1qa;Ctsz;Hexb;H2-D1;Clu;Smoc1;Grn;Adam15;Itm2b;Ceacam1;Flrt1;Ctsl;Cst3;Man2b1;Sema4d;Dkk3;Ctsb;Cpq;Lgals1;Fap;F3;Pdia4;Il34;Gsn;Calr;Cstb;Hspa1a;Prelp;Tafa2;Ahsg;Hspbp1;Apoa2;Gal;Svs5
GO:0005515	protein binding	molecular_function	130	348	5380	20900	9.92773216784044e-07	0.000310076168042216	1.45120283724309	Traip;Eif2ak2;Ly86;Il6st;Lag3;Smad1;Ptpn6;Mdk;Psmb8;Sfrp1;Prkaa2;Epha5;Hpd;Plxna2;Notch2;Syt11;Fstl1;Clec7a;Trip6;Flii;Hacd3;Tmem237;Isg15;Ripk1;Prdx4;Tsc1;Stat3;Trim11;Hmgn1;Cd48;App;Gfap;Apoe;Riox1;C1qa;Cd44;S100a6;H2-D1;Fcer1g;Pdpn;Aplp2;Clu;Rfk;Htra1;Grn;Adam15;Ceacam1;Ncstn;Ppp4r2;Mapk9;Nbn;Itgb2;Six4;Sdc4;Csf1r;Ctsl;Bloc1s5;Aif1;Fcho2;Ube2b;Sema4d;Rps6kb1;Aplp1;Lgals1;Dab1;Npc1;Islr2;Pde4d;…
GO:0051651	maintenance of location in cell	biological_process	4	348	6	20900	1.10388137421552e-06	0.000310301054291982	40.0383141762452	Apoe;Hexb;Hexa;Slc17a7
GO:0005178	integrin binding	molecular_function	13	348	151	20900	1.53657221890622e-06	0.000392664046122308	5.17051077110451	Gpnmb;Isg15;Vtn;App;Gfap;Adam15;Itgb2;Fap;Pdia4;Calr;Actn1;Itgav;Thy1
GO:0098794	postsynapse	cellular_component	16	348	254	20900	6.09971359588009e-06	0.00142885790983491	3.78314779618065	Syt11;Uba52;App;C1qb;C1qc;C1qa;Rps6kb1;Rpsa;Rgs7bp;Rpl22;Rpl9;Nrgn;Rpl35a;Gabra1;Dgkq;Parn
GO:0045202	synapse	cellular_component	33	348	860	20900	7.95766302661077e-06	0.0017206915975233	2.30453087409783	C4b;Arl8a;Lrfn3;Slc9a6;Syt11;Lrrtm1;Uba52;C1qb;C1qc;C1qa;Clu;Grn;Nlgn4l;Arl8b;Rps6kb1;Adcy8;Ptprd;Hnrnpf;Adgrl1;Rpsa;Rpl22;Rpl9;Gpm6a;Slc17a7;Nrgn;Rpl35a;Eif3d;Purg;Gabra1;Dgkq;Rps15;Eif1ax;Scamp5
GO:0061518	microglial cell proliferation	biological_process	4	348	9	20900	8.91160183900123e-06	0.00178932234067375	26.6922094508301	Ndp;Clu;Csf1r;Il34
GO:0042803	protein homodimerization activity	molecular_function	31	348	798	20900	1.19270083814443e-05	0.00212179807519511	2.33305966064587	Aox1;Cst7;Hpd;Ripk1;Stat3;App;Ndp;Apoe;Bst2;S100a6;H2-D1;Fcer1g;Plek;Ceacam1;Nlgn4l;Csf1r;Cpq;Fap;Xkr4;Adcy8;Actn1;Nudt5;Timm10;Wdr54;Apoa2;S100a1;Trim12a;Kcnh2;Daxx;Dgkd;Vil1
GO:0005886	plasma membrane	cellular_component	118	348	4987	20900	1.26469625779868e-05	0.00212179807519511	1.42105105458099	Tyk2;Adcy2;Lrrc15;Lrrc8a;Il6st;Lag3;Kcnip1;Sulf2;Sfrp1;Hsd17b8;Lrfn3;Lzts2;Epha5;Plxna2;Cnnm2;Gpnmb;Slc9a6;Notch2;Sde2;Syt11;Clec7a;Trip6;Lrrtm1;Daglb;Mpzl1;Ripk1;Crlf3;Uba52;Stat3;Cd48;Cd68;App;Scube1;Bst2;Plxdc2;Lsp1;Cd44;S100a6;H2-D1;Fcer1g;Pdpn;Aplp2;Htra1;Bin2;Grn;Plek;Enpp5;Itm2b;Ceacam1;Flrt1;Itm2c;Ncstn;Mapk9;Itgb2;Anxa3;Nlgn4l;Csf1r;Ctsl;Cst3;Aif1;Fcho2;Ube2b;Sema4d;Aplp1;Ctsb;Fap;Npc1;I…
GO:0006911	phagocytosis, engulfment	biological_process	6	348	32	20900	1.2831934286132e-05	0.00212179807519511	11.260775862069	Clec7a;Fcer1g;Bin2;Itgb2;Aif1;Gsn
GO:0030335	positive regulation of cell migration	biological_process	15	348	247	20900	1.83279155186262e-05	0.00286220947349212	3.64721485411141	Lrrc15;Ctsh;Mdk;Gpnmb;Clec7a;Trip6;Stat3;Pdpn;Grn;Csf1r;Aif1;Sema4d;Fam89b;Itgav;Vil1
GO:0005576	extracellular region	cellular_component	52	348	1742	20900	2.73646969817558e-05	0.00404853490609029	1.79276033624979	C4b;Ly86;Cst7;Lag3;Sulf2;Mdk;Sfrp1;Ccl6;Ngp;Ggh;Notch2;Fstl1;Isg15;Vtn;Cd48;App;Ndp;Apoe;Scube1;C1qb;C1qc;C1qa;Cd44;Spock2;Clu;Smoc1;Htra1;Grn;Enpp5;Itm2b;Flrt1;Dpp7;Sdc4;Ctsl;Cst3;Dkk3;Ctsb;Cpq;Lgals1;Calu;Fap;Npc1;Il34;Gsn;Calr;Prelp;Ahsg;Vwa1;Apoa2;Gal;Tulp3;Svs5
GO:0008201	heparin binding	molecular_function	12	348	175	20900	3.88826802111039e-05	0.00546496070367065	4.11822660098522	Mdk;Sfrp1;Gpnmb;Fstl1;Vtn;App;Apoe;Aplp2;Smoc1;Aplp1;Prelp;Rpl22
GO:0030209	dermatan sulfate catabolic process	biological_process	3	348	5	20900	4.46468164079873e-05	0.00570464549649329	36.0344827586207	Hexb;Hexa;Arsb
GO:0098883	synapse pruning	biological_process	3	348	5	20900	4.46468164079873e-05	0.00570464549649329	36.0344827586207	C1qb;C1qc;C1qa
GO:0007162	negative regulation of cell adhesion	biological_process	7	348	58	20900	4.84380247672629e-05	0.00591996902699026	7.2483154974237	Mdk;Plxnc1;Epha5;Plxna2;Sema4d;Dab1;Plxnb1
GO:0007229	integrin-mediated signaling pathway	biological_process	8	348	83	20900	7.25923118309217e-05	0.0085023745231967	5.78867192909569	Isg15;Fcer1g;Plek;Adam15;Itgb2;Ptpra;Itgav;Thy1
GO:0005737	cytoplasm	cellular_component	151	348	7024	20900	8.11745340524719e-05	0.00912726460885994	1.29109882701019	Aox1;Traip;Ctps2;Eif2ak2;Tyk2;Adcy2;Cst7;Rnf130;Kcnip1;Smad1;Ptpn6;Txnl4a;Arl8a;Nploc4;Psmb8;Prkaa2;Lzts2;Hpd;Notch2;Sde2;Vrk1;Syt11;Clec7a;Trip6;Ciao1;Flii;Tprkb;Bin3;Isg15;Ripk1;Prdx4;Crlf3;Tsc1;Tnrc6a;Uba52;Gorasp1;Stat3;Trim11;Hmgn1;Babam2;Sephs2;App;Dtd2;Arhgdib;Gfap;Bst2;Taok3;S100a6;Champ1;Ddx3y;Clu;Rfk;Htra1;Plek;Flrt1;Ppp4r2;Mapk9;Six4;Anxa3;Cst3;Dhx30;Rida;Aif1;Fcho2;Ube2b;Arl8b;Mtx2;Rp…
GO:0046914	transition metal ion binding	molecular_function	4	348	15	20900	8.91883593007396e-05	0.00964263376901458	16.0153256704981	App;Aplp2;Rida;Aplp1
GO:0048471	perinuclear region of cytoplasm	cellular_component	26	348	691	20900	0.000103021672627606	0.0107257008057852	2.25976013440458	Eif2ak2;Epha5;Syt11;Tsc1;Tnrc6a;App;S100a6;Clu;Flrt1;Itm2c;Cst3;Aif1;Rps6kb1;Aplp1;Ctsb;Dab1;Npc1;Pde4d;Gsn;Calr;Taok1;Hspa1a;Osbp;Acsl3;Golga1;Kcnh2
GO:0051603	proteolysis involved in protein catabolic process	biological_process	7	348	67	20900	0.000123268074890208	0.0123752342327277	6.27466117687425	Ctsh;Psmb8;Ctsz;Ctsl;Ctsb;Fap;Clpp
GO:0001774	microglial cell activation	biological_process	5	348	31	20900	0.000147993961952422	0.0131581649274786	9.68668891360771	App;C1qa;Clu;Csf1r;Aif1
GO:0006412	translation	biological_process	14	348	264	20900	0.00014826215011304	0.0131581649274786	3.18486590038314	Eif2ak2;Mrps21;Mars2;Mrpl57;Mrpl9;Rpsa;Larp4;Rpl22;Rpl9;Rpl35a;Eif3d;Rps15;Eif1ax;Mrps11
GO:0030203	glycosaminoglycan metabolic process	biological_process	3	348	7	20900	0.000152425687979208	0.0131581649274786	25.7389162561576	Hexb;Hexa;Gns
GO:0045590	negative regulation of regulatory T cell differentiation	biological_process	3	348	7	20900	0.000152425687979208	0.0131581649274786	25.7389162561576	Lag3;Mdk;Cd44
GO:0045429	positive regulation of nitric oxide biosynthetic process	biological_process	6	348	49	20900	0.000156078240802812	0.0131581649274786	7.3539760731879	Clec7a;App;Clu;Mapk9;Itgb2;Aif1
GO:0044877	protein-containing complex binding	molecular_function	25	348	670	20900	0.000159152475110022	0.0131581649274786	2.24095042031223	Ctsh;Kcnip1;Nploc4;Prkaa2;Ripk1;Apoe;Hexb;H2-D1;Clu;Ceacam1;Itgb2;Ctsl;Ctsb;Nfyb;Kcnip2;Ptpra;Gclm;Capns1;Cdk5rap3;Nr3c1;Stxbp3;Kcnh2;Tulp3;Scamp5;Atf1
GO:0046597	negative regulation of viral entry into host cell	biological_process	5	348	32	20900	0.000173023967075808	0.0138962963271456	9.38397988505747	Lrrc15;Trim11;Nbn;Gsn;Trim12a
GO:0001540	amyloid-beta binding	molecular_function	7	348	71	20900	0.000178096823027837	0.0139063935980902	5.92115913874049	Apoe;Clu;Itm2b;Itm2c;Itgb2;Cst3;Fbxo2
GO:0043202	lysosomal lumen	cellular_component	4	348	18	20900	0.000192191287716192	0.0146013435073031	13.3461047254151	Hexb;Hexa;Man2b1;Nsg1
GO:0031410	cytoplasmic vesicle	cellular_component	29	348	846	20900	0.000205617167793396	0.0152102594386115	2.05870764381403	Cst7;Ngp;Gpnmb;Slc9a6;Syt11;App;Ctsz;Hexb;Pdpn;Clu;Adam15;Ceacam1;Flrt1;Ncstn;Dpp7;Ctsl;Arfgef3;Adcy8;Commd9;Calr;Nsg1;Slc17a7;Atp6v1d;Slc30a9;Heatr5b;Gabra1;Golga1;Scamp5;Dgkd
GO:0031258	lamellipodium membrane	cellular_component	3	348	8	20900	0.000240871006198712	0.0168762791917243	22.5215517241379	Cd44;Pdpn;Itgav
GO:1903979	negative regulation of microglial cell activation	biological_process	3	348	8	20900	0.000240871006198712	0.0168762791917243	22.5215517241379	Cst7;Syt11;Grn
GO:0030424	axon	cellular_component	19	348	455	20900	0.000246149927734151	0.0168762791917243	2.50789440444613	C4b;Prkaa2;Epha5;Syt11;Lrrtm1;App;Anxa3;Cst3;Arl8b;Spta1;Adcy8;Sri;Adgrl1;Map9;Scn1a;Rgs7bp;Nrgn;Ssna1;Pnmt
GO:0035556	intracellular signal transduction	biological_process	17	348	393	20900	0.00034608263908998	0.0230860394483078	2.59790588166477	Tyk2;Adcy2;Ptpn6;Mdk;Prkaa2;Notch2;Ripk1;Plek;Dab1;Adcy8;Plcl2;Mast3;Nrgn;Polr2m;Dgkq;Pnpla8;Dgkd
GO:0002116	semaphorin receptor complex	cellular_component	3	348	9	20900	0.000356850708378567	0.0230860394483078	20.0191570881226	Plxnc1;Plxna2;Plxnb1
GO:1900242	regulation of synaptic vesicle endocytosis	biological_process	4	348	21	20900	0.000361360987451279	0.0230860394483078	11.4395183360701	Syt11;Slc17a7;Dgkq;Scamp5
GO:0002020	protease binding	molecular_function	10	348	161	20900	0.000378907890393742	0.0236691128865958	3.73027771828372	Cst3;Fap;F3;Cstb;Sri;Itgav;Hspa1a;Mbp;Adrm1;Nfrkb
GO:0005509	calcium ion binding	molecular_function	23	348	632	20900	0.000412124595560303	0.0249919146924713	2.18563582132984	Kcnip1;Sulf2;Notch2;Syt11;Fstl1;Scube1;S100a6;Spock2;Smoc1;Anxa3;Aif1;Calu;Spta1;Kcnip2;Gsn;Calr;Actn1;Sri;Capns1;Anxa11;S100a1;Clgn;Vil1
GO:0003735	structural constituent of ribosome	molecular_function	10	348	163	20900	0.000417865524918589	0.0249919146924713	3.68450743953177	Mrps21;Uba52;Mrpl57;Mrpl9;Rpsa;Rpl22;Rpl9;Rpl35a;Rps15;Mrps11
GO:0004197	cysteine-type endopeptidase activity	molecular_function	6	348	59	20900	0.000437449698442389	0.0256181479650324	6.10753945061368	Ctsh;Sfrp1;Ctsz;Ctsl;Ctsb;Usp11
GO:0010977	negative regulation of neuron projection development	biological_process	7	348	83	20900	0.000469060460744369	0.0269087541867841	5.06508793795873	Tsc1;Gfap;Apoe;H2-D1;Itm2c;Lgals1;Rap1gap2
GO:0031625	ubiquitin protein ligase binding	molecular_function	15	348	333	20900	0.000502639185479038	0.0279455948325645	2.70529149839495	Smad1;Nploc4;Syt11;Isg15;Ripk1;Uba52;Clu;Ube2b;Calr;Hspa1a;Slc25a5;Hspbp1;Usp19;Kcnh2;Daxx
GO:0007095	mitotic G2 DNA damage checkpoint signaling	biological_process	5	348	40	20900	0.000507017195468085	0.0279455948325645	7.50718390804598	Babam2;Taok3;Nbn;Taok1;Cdk5rap3
GO:0008360	regulation of cell shape	biological_process	9	348	138	20900	0.000517731576105814	0.0279873742391047	3.9167916041979	Plxnc1;Plxna2;Hexb;Pdpn;Csf1r;Sema4d;Spta1;Plxnb1;Vil1
GO:0005739	mitochondrion	cellular_component	48	348	1773	20900	0.000560814903139672	0.0297443526929362	1.62592138786783	Ctps2;Mrps21;Sqor;Hsd17b8;Agps;Slc9a6;Mars2;Ripk1;Prdx4;Mgst1;App;Mrpl57;Pdpn;Clu;Rfk;Higd1a;Grn;Mapk9;Dhx30;Rida;Mrpl9;Mtx2;Rps6kb1;Pck2;Ctsb;Nfu1;Fasn;Clpp;Glrx5;Hibadh;Cyb5a;Gsr;Ndufb4;Hspa1a;Clybl;Slc25a5;Cox7c;Timm10;Slc25a4;Rpl35a;Acsl3;Slc30a9;Tmx2;Nr3c1;S100a1;Mrps11;Mgst3;Pnpla8
GO:0045087	innate immune response	biological_process	19	348	493	20900	0.000658087057563132	0.0337218980259071	2.31458814203446	Eif2ak2;Ly86;Clec7a;Isg15;Trim11;App;C1qb;C1qc;Bst2;C1qa;Fcer1g;Adam15;Csf1r;Il34;Il17ra;Trim12a;Cd55;Tlr13;Senp7
GO:0019953	sexual reproduction	biological_process	3	348	11	20900	0.000683795157409002	0.0337218980259071	16.3793103448276	Stat3;Hexb;Hexa
GO:0042982	amyloid precursor protein metabolic process	biological_process	3	348	11	20900	0.000683795157409002	0.0337218980259071	16.3793103448276	Apoe;Ncstn;Nsg1
GO:1901798	positive regulation of signal transduction by p53 class mediator	biological_process	3	348	11	20900	0.000683795157409002	0.0337218980259071	16.3793103448276	Cdk5rap3;Chd5;Rps15
GO:0014911	positive regulation of smooth muscle cell migration	biological_process	5	348	43	20900	0.000712091124785099	0.0345118646857054	6.98342689120556	Il6st;Vtn;Rps6kb1;Pde4d;F3
GO:0032874	positive regulation of stress-activated MAPK cascade	biological_process	4	348	25	20900	0.000724711116698359	0.0345281855769337	9.60919540229885	Eif2ak2;Clec7a;Taok3;Taok1
GO:0044297	cell body	cellular_component	8	348	117	20900	0.000770442183244936	0.0360952162850253	4.10649376166618	Il6st;Syt11;App;Gfap;Csf1r;Rbp1;Daxx;Steep1
GO:0009897	external side of plasma membrane	cellular_component	19	348	504	20900	0.000855269408592303	0.0394124968451305	2.2640713373472	Il6st;Lag3;Epha5;Clec7a;Cd48;Scube1;Cd44;H2-D1;Fcer1g;Pdpn;Ceacam1;Itgb2;Ctsl;Ctsb;Calr;Gsr;Itgav;Thy1;Cd55
GO:0005765	lysosomal membrane	cellular_component	11	348	212	20900	0.000893660461108555	0.0395521119279625	3.11618954673607	Lrrc8a;Arl8a;Clcn4;Tsc1;Cd68;H2-D1;Grn;Ncstn;Arl8b;Npc1;Lamtor2
GO:0017154	semaphorin receptor activity	molecular_function	3	348	12	20900	0.000900510552611028	0.0395521119279625	15.014367816092	Plxnc1;Plxna2;Plxnb1
GO:0106015	negative regulation of inflammatory response to wounding	biological_process	3	348	12	20900	0.000900510552611028	0.0395521119279625	15.014367816092	Ptpn6;Mdk;Stat3
GO:0004869	cysteine-type endopeptidase inhibitor activity	molecular_function	5	348	46	20900	0.000973578490601257	0.0410918143174372	6.5279860069965	Cst7;Ngp;Cst3;Cstb;Ahsg
GO:0006958	complement activation, classical pathway	biological_process	4	348	27	20900	0.000979420689885554	0.0410918143174372	8.89740315027671	C1qb;C1qc;C1qa;Cd55
GO:0051233	spindle midzone	cellular_component	4	348	27	20900	0.000979420689885554	0.0410918143174372	8.89740315027671	Arl8a;App;Arl8b;Map9
GO:0030425	dendrite	cellular_component	20	348	554	20900	0.00106855319354501	0.0441721033390446	2.16813975683638	C4b;Adcy2;Il6st;Kcnip1;Prkaa2;Epha5;Slc9a6;Syt11;Apoe;Anxa3;Nlgn4l;Adcy8;Kcnip2;Glrx5;Nsg1;Thy1;Nrgn;Pnmt;Ephb3;Xrn1
GO:0008484	sulfuric ester hydrolase activity	molecular_function	3	348	13	20900	0.00115627372938058	0.0449621952012193	13.8594164456233	Sulf2;Gns;Arsb
GO:0033689	negative regulation of osteoblast proliferation	biological_process	3	348	13	20900	0.00115627372938058	0.0449621952012193	13.8594164456233	Eif2ak2;Sfrp1;Plxnb1
GO:0042581	specific granule	cellular_component	3	348	13	20900	0.00115627372938058	0.0449621952012193	13.8594164456233	Anxa3;Anxa11;Stxbp3
GO:0051014	actin filament severing	biological_process	3	348	13	20900	0.00115627372938058	0.0449621952012193	13.8594164456233	Flii;Gsn;Vil1
GO:0043408	regulation of MAPK cascade	biological_process	5	348	48	20900	0.00118363658658493	0.0449621952012193	6.25598659003831	App;Taok3;Csf1r;Wdr54;Tlr13
GO:0060076	excitatory synapse	cellular_component	5	348	48	20900	0.00118363658658493	0.0449621952012193	6.25598659003831	Syt11;Lrrtm1;Nlgn4l;Adcy8;Slc17a7
GO:0005840	ribosome	cellular_component	10	348	187	20900	0.00120739073046275	0.0452530045777438	3.21162947937796	Mrps21;Uba52;Mrpl57;Mrpl9;Rpsa;Rpl22;Rpl9;Rpl35a;Rps15;Mrps11
GO:0050840	extracellular matrix binding	molecular_function	4	348	29	20900	0.00129123312203771	0.0471639854960269	8.2837891399128	Vtn;Spock2;Smoc1;Itgav
GO:0005794	Golgi apparatus	cellular_component	38	348	1363	20900	0.00129193414556886	0.0471639854960269	1.67438291125897	Cst7;St6galnac5;Sulf2;Prkaa2;Hpd;Sde2;Syt11;Clcn4;Faah;Tnrc6a;Gorasp1;App;Apoe;Bst2;Cd44;H2-D1;Grn;Itm2b;Itm2c;Ncstn;Dpp7;Nbn;Ctsl;Cst3;Aplp1;Cpq;Calu;Npc1;Fasn;Commd9;Neo1;Ahsg;Nsg1;Osbp;Acsl3;S100a1;Golga1;Scamp5
GO:0016829	lyase activity	molecular_function	9	348	159	20900	0.00141801797330251	0.04921010260058	3.39947950553025	Adcy2;Hacd3;Ggact;Pck2;Adcy8;Fasn;Clybl;Csad;Mgst3
GO:0051117	ATPase binding	molecular_function	7	348	100	20900	0.00142246779392471	0.04921010260058	4.20402298850575	Nploc4;Nop58;Ncstn;Pde4d;Clpp;Fbl;S100a1
GO:0006590	thyroid hormone generation	biological_process	3	348	14	20900	0.00145354664512896	0.04921010260058	12.8694581280788	Ctsl;Ctsb;Cpq
GO:0044319	wound healing, spreading of cells	biological_process	3	348	14	20900	0.00145354664512896	0.04921010260058	12.8694581280788	Tmeff2;Cd44;Pdpn
GO:0044548	S100 protein binding	molecular_function	3	348	14	20900	0.00145354664512896	0.04921010260058	12.8694581280788	S100a6;Anxa11;S100a1
GO:0097550	transcription preinitiation complex	cellular_component	3	348	14	20900	0.00145354664512896	0.04921010260058	12.8694581280788	Recql5;Polr2m;Gtf2b
GO:1900017	positive regulation of cytokine production involved in inflammatory response	biological_process	4	348	30	20900	0.00147052601154348	0.04921010260058	8.00766283524904	Clec7a;Stat3;Mapk9;Il17ra
GO:0005783	endoplasmic reticulum	cellular_component	43	348	1613	20900	0.00149258642590295	0.0493607110966257	1.60103612174074	Cst7;Sulf2;Nploc4;Hpd;Lrrtm1;Hacd3;Clcn4;Vtn;Prdx4;Faah;Uba52;Mgst1;App;Apoe;Ctsz;H2-D1;Clu;Grn;Flrt1;Ncstn;Cpq;Calu;Npc1;Rpn1;Fbxo2;Pdia4;Calr;Pdzd8;Cyb5a;Nsg1;Hspbp1;Thy1;Osbp;Acsl3;Slc30a9;Usp19;Tmx2;Ephx1;Pomp;Dad1;Clgn;Mgst3;Pnpla8
GO:0019899	enzyme binding	molecular_function	17	348	456	20900	0.00177596132336169	0.0573263909639008	2.2389846743295	Notch2;Hacd3;App;Apoe;Calu;Pde4d;Cyb5a;Hspa1a;Thy1;Slc25a4;Ctnnbl1;Ncoa6;Ephx1;Apoa2;Nop14;Daxx;Tulp3
GO:0050771	negative regulation of axonogenesis	biological_process	3	348	15	20900	0.00179463621658601	0.0573263909639008	12.0114942528736	Dab1;Thy1;Mbp
GO:1990000	amyloid fibril formation	biological_process	3	348	15	20900	0.00179463621658601	0.0573263909639008	12.0114942528736	Ripk1;App;Gsn
GO:0043066	negative regulation of apoptotic process	biological_process	19	348	539	20900	0.00185429997433347	0.0585667104252965	2.11705371803894	Eif2ak2;Ctsh;Sfrp1;Prkaa2;Fstl1;Ripk1;Babam2;Cd44;Pdpn;Clu;Higd1a;Six4;Csf1r;Aif1;Ube2b;Rps6kb1;Nr3c1;Dad1;Daxx
GO:0016787	hydrolase activity	molecular_function	42	348	1589	20900	0.00198834958296367	0.0621027853078987	1.58742214795686	Ctsh;Sulf2;Ptpn6;Psmb8;Ggh;Daglb;Faah;Dtd2;Ctsz;Hexb;Ddx3y;Hexa;Htra1;Enpp5;Adam15;Dpp7;Ctsl;Man2b1;Dhx30;Rida;Arl8b;Ctsb;Cpq;Fap;Pde4d;Fasn;Clpp;Ptprd;Recql5;Gns;Nudt5;Ptpra;Arsb;Clybl;Chd5;Usp19;Xrn1;Ephx1;Usp11;Pnpla8;Senp7;Parn
GO:0032722	positive regulation of chemokine production	biological_process	5	348	54	20900	0.00201561101181257	0.0622624456506059	5.56087696892295	Eif2ak2;App;Mapk9;Csf1r;Aif1
GO:0008154	actin polymerization or depolymerization	biological_process	3	348	16	20900	0.00218169979540009	0.063882897134059	11.260775862069	Flii;Gsn;Vil1
GO:0042582	azurophil granule	cellular_component	3	348	16	20900	0.00218169979540009	0.063882897134059	11.260775862069	Hexb;Hexa;Anxa11
GO:0046902	regulation of mitochondrial membrane permeability	biological_process	3	348	16	20900	0.00218169979540009	0.063882897134059	11.260775862069	Stat3;Slc25a5;Slc25a4
GO:1902287	semaphorin-plexin signaling pathway involved in axon guidance	biological_process	3	348	16	20900	0.00218169979540009	0.063882897134059	11.260775862069	Plxnc1;Plxna2;Plxnb1
GO:1904322	cellular response to forskolin	biological_process	3	348	16	20900	0.00218169979540009	0.063882897134059	11.260775862069	Adcy2;Epha5;Adcy8
GO:0032760	positive regulation of tumor necrosis factor production	biological_process	8	348	138	20900	0.00222120759416953	0.0643692221361913	3.4815925370648	Clec7a;Ripk1;Stat3;App;H2-D1;Fcer1g;Clu;Csf1r
GO:0016358	dendrite development	biological_process	5	348	56	20900	0.00236964311709439	0.0660973360866861	5.36227422003284	App;Ndp;Flrt1;Dab1;Actl6b
GO:0005925	focal adhesion	cellular_component	9	348	173	20900	0.00252503249961709	0.0660973360866861	3.12437711779948	Trip6;Flrt1;Itgb2;Sdc4;Gsn;Actn1;Ptpra;Itgav;Lpp
GO:0042995	cell projection	cellular_component	34	348	1228	20900	0.00259173309247776	0.0660973360866861	1.66282900894829	Kcnip1;Arl8a;Mdk;Lrfn3;Epha5;Syt11;Tmem237;Tsc1;App;Gfap;Cd44;Pdpn;Adam15;Ceacam1;Flrt1;Cst3;Aif1;Arl8b;Fap;Spta1;Fam89b;Adcy8;Actn1;Adgrl1;Hydin;Nsg1;Gpm6a;Nrgn;Atp6v1d;Mbp;Ssna1;Ephb3;Tulp3;Vil1
GO:0070527	platelet aggregation	biological_process	4	348	35	20900	0.00263203780801822	0.0660973360866861	6.86371100164204	Ptpn6;Plek;Pdia4;Stxbp3
GO:2001238	positive regulation of extrinsic apoptotic signaling pathway	biological_process	4	348	35	20900	0.00263203780801822	0.0660973360866861	6.86371100164204	Sfrp1;Ripk1;App;Itm2c
GO:0004563	beta-N-acetylhexosaminidase activity	molecular_function	2	348	5	20900	0.00267421221389544	0.0660973360866861	24.0229885057471	Hexb;Hexa
GO:0017077	oxidative phosphorylation uncoupler activity	molecular_function	2	348	5	20900	0.00267421221389544	0.0660973360866861	24.0229885057471	Slc25a5;Slc25a4
GO:0046340	diacylglycerol catabolic process	biological_process	2	348	5	20900	0.00267421221389544	0.0660973360866861	24.0229885057471	Daglb;Apoa2
GO:0048254	snoRNA localization	biological_process	2	348	5	20900	0.00267421221389544	0.0660973360866861	24.0229885057471	Nop58;Fbl
GO:0060228	phosphatidylcholine-sterol O-acyltransferase activator activity	molecular_function	2	348	5	20900	0.00267421221389544	0.0660973360866861	24.0229885057471	Apoe;Apoa2
GO:0070851	growth factor receptor binding	molecular_function	2	348	5	20900	0.00267421221389544	0.0660973360866861	24.0229885057471	App;Ncstn
GO:0071817	MMXD complex	cellular_component	2	348	5	20900	0.00267421221389544	0.0660973360866861	24.0229885057471	Ciao1;Slc25a5
GO:0072538	T-helper 17 type immune response	biological_process	2	348	5	20900	0.00267421221389544	0.0660973360866861	24.0229885057471	Stat3;Il17ra
GO:1900037	regulation of cellular response to hypoxia	biological_process	2	348	5	20900	0.00267421221389544	0.0660973360866861	24.0229885057471	Stat3;Usp19
GO:1901164	negative regulation of trophoblast cell migration	biological_process	2	348	5	20900	0.00267421221389544	0.0660973360866861	24.0229885057471	Arhgdib;Calr
GO:1901844	regulation of cell communication by electrical coupling involved in cardiac conduction	biological_process	2	348	5	20900	0.00267421221389544	0.0660973360866861	24.0229885057471	Pde4d;Sri
GO:0004175	endopeptidase activity	molecular_function	7	348	112	20900	0.00271917840269331	0.0660973360866861	3.75359195402299	Ctsh;Psmb8;Ncstn;Ctsl;Ctsb;Fap;Clpp
GO:0032755	positive regulation of interleukin-6 production	biological_process	7	348	112	20900	0.00271917840269331	0.0660973360866861	3.75359195402299	Clec7a;Stat3;App;Fcer1g;Aif1;Il17ra;Mbp
GO:0030198	extracellular matrix organization	biological_process	9	348	175	20900	0.00272760262755446	0.0660973360866861	3.08866995073892	Vtn;Prdx4;App;Gfap;Spock2;Aplp2;Smoc1;Aplp1;Vwa1
GO:0032757	positive regulation of interleukin-8 production	biological_process	5	348	58	20900	0.00276682905898762	0.0664748417505488	5.1773682124455	Clec7a;Ripk1;Stat3;F3;Apoa2
GO:0006338	chromatin remodeling	biological_process	10	348	210	20900	0.00283514994434857	0.0675390380810493	2.85987958401752	Riox1;Satb1;Skp1;Nudt5;Chd5;Nr3c1;Actl6b;Tbr1;Nfrkb;Daxx
GO:0001968	fibronectin binding	molecular_function	4	348	36	20900	0.00292270110478702	0.0690396034080363	6.67305236270754	Lrrc15;Sdc4;Ctsl;Itgav
GO:0098978	glutamatergic synapse	cellular_component	21	348	650	20900	0.0030968955015038	0.0714653508750732	1.94031830238727	Lrfn3;Slc9a6;Lrrtm1;Stat3;Apoe;Grn;Rps6kb1;Fbxo2;Adcy8;Ptprd;Actn1;Adgrl1;Rpsa;Rgs7bp;Nsg1;Rpl22;Gpm6a;Nrgn;Nr3c1;Dgkq;Parn
GO:0050732	negative regulation of peptidyl-tyrosine phosphorylation	biological_process	3	348	18	20900	0.00310166232897863	0.0714653508750732	10.0095785440613	Ptpn6;Sfrp1;Sema4d
GO:0051693	actin filament capping	biological_process	3	348	18	20900	0.00310166232897863	0.0714653508750732	10.0095785440613	Spta1;Gsn;Vil1
GO:0002181	cytoplasmic translation	biological_process	6	348	86	20900	0.0031394295997163	0.0717474520715652	4.19005613472334	Uba52;Rpsa;Rpl22;Rpl9;Rpl35a;Rps15
GO:0043542	endothelial cell migration	biological_process	4	348	37	20900	0.00323456028892478	0.0730192156712651	6.49269959614787	Fstl1;Itgb2;Fap;Itgav
GO:0008284	positive regulation of cell population proliferation	biological_process	18	348	525	20900	0.0032470302237311	0.0730192156712651	2.05911330049261	Ctsh;Il6st;Ptpn6;Sfrp1;Notch2;Clec7a;Stat3;Clu;Grn;Nbn;Csf1r;Cst3;Aif1;Il34;Calr;Itgav;Slc25a5;Actl6b
GO:0032809	neuronal cell body membrane	cellular_component	4	348	38	20900	0.00356834064899783	0.0789414330808921	6.32183908045977	Il6st;Flrt1;Adcy8;Thy1
GO:0071526	semaphorin-plexin signaling pathway	biological_process	4	348	38	20900	0.00356834064899783	0.0789414330808921	6.32183908045977	Plxnc1;Plxna2;Sema4d;Plxnb1
GO:0010469	regulation of signaling receptor activity	biological_process	3	348	19	20900	0.00363817529565813	0.0789414330808921	9.48275862068965	App;Pde4d;Ppp2r5b
GO:0030214	hyaluronan catabolic process	biological_process	3	348	19	20900	0.00363817529565813	0.0789414330808921	9.48275862068965	Cd44;Hexb;Hexa
GO:0007010	cytoskeleton organization	biological_process	7	348	119	20900	0.00381114504446753	0.0789414330808921	3.53279242731575	Mdk;Lsp1;Pdzd8;Larp4;Thy1;Mast3;Vil1
GO:0001726	ruffle	cellular_component	6	348	90	20900	0.00393432334753297	0.0789414330808921	4.00383141762452	S100a6;Pdpn;Aif1;Gsn;Actn1;Vil1
GO:0014005	microglia development	biological_process	2	348	6	20900	0.00396722344512228	0.0789414330808921	20.0191570881226	App;Csf1r
GO:0030207	chondroitin sulfate catabolic process	biological_process	2	348	6	20900	0.00396722344512228	0.0789414330808921	20.0191570881226	Hexb;Arsb
GO:0034103	regulation of tissue remodeling	biological_process	2	348	6	20900	0.00396722344512228	0.0789414330808921	20.0191570881226	Gpnmb;Cst3
GO:0034380	high-density lipoprotein particle assembly	biological_process	2	348	6	20900	0.00396722344512228	0.0789414330808921	20.0191570881226	Apoe;Apoa2
GO:0038154	interleukin-11-mediated signaling pathway	biological_process	2	348	6	20900	0.00396722344512228	0.0789414330808921	20.0191570881226	Il6st;Stat3
GO:0055131	C3HC4-type RING finger domain binding	molecular_function	2	348	6	20900	0.00396722344512228	0.0789414330808921	20.0191570881226	Hspa1a;Kcnh2
GO:0120041	positive regulation of macrophage proliferation	biological_process	2	348	6	20900	0.00396722344512228	0.0789414330808921	20.0191570881226	Csf1r;Il34
GO:1902949	positive regulation of tau-protein kinase activity	biological_process	2	348	6	20900	0.00396722344512228	0.0789414330808921	20.0191570881226	App;Clu
GO:1902951	negative regulation of dendritic spine maintenance	biological_process	2	348	6	20900	0.00396722344512228	0.0789414330808921	20.0191570881226	App;Apoe
GO:0050885	neuromuscular process controlling balance	biological_process	5	348	63	20900	0.00396765733326809	0.0789414330808921	4.76646597336252	App;Hexb;Hexa;Aplp2;Nbn
GO:0016310	phosphorylation	biological_process	20	348	621	20900	0.00398779206598601	0.0789414330808921	1.93421807614711	Eif2ak2;Tyk2;Prkaa2;Epha5;Vrk1;Ripk1;Stat3;Sephs2;Taok3;Rfk;Mapk9;Csf1r;Rps6kb1;Taok1;Pi4ka;Mast3;Cdk14;Ephb3;Dgkq;Dgkd
GO:0031396	regulation of protein ubiquitination	biological_process	3	348	20	20900	0.00422790019442867	0.0819629479071655	9.00862068965517	Mapk9;Fbxo2;Daxx
GO:0044818	mitotic G2/M transition checkpoint	biological_process	3	348	20	20900	0.00422790019442867	0.0819629479071655	9.00862068965517	Babam2;Nbn;Cdk5rap3
GO:1901379	regulation of potassium ion transmembrane transport	biological_process	3	348	20	20900	0.00422790019442867	0.0819629479071655	9.00862068965517	Kcnip1;Kcnip2;Kcnh2
GO:0043065	positive regulation of apoptotic process	biological_process	14	348	376	20900	0.00443046685600976	0.0853016598098866	2.23618244069455	Eif2ak2;Sfrp1;Lzts2;Notch2;Ripk1;App;Clu;Htra1;Mapk9;Lgals1;Sap18;Ctnnbl1;Gal;Daxx
GO:0009410	response to xenobiotic stimulus	biological_process	8	348	156	20900	0.00469877556357473	0.0888252002767406	3.07987032124963	Smad1;Sfrp1;Ggh;Mgst1;Mapk9;Ube2b;Npc1;Gclm
GO:0051092	positive regulation of NF-kappaB transcription factor activity	biological_process	8	348	156	20900	0.00469877556357473	0.0888252002767406	3.07987032124963	Eif2ak2;Clec7a;Ripk1;Stat3;App;Clu;Itgb2;Trim12a
GO:0050772	positive regulation of axonogenesis	biological_process	4	348	41	20900	0.00470827280015452	0.0888252002767406	5.85926548920662	Plxnc1;Plxna2;Sema4d;Plxnb1
GO:0050766	positive regulation of phagocytosis	biological_process	5	348	66	20900	0.00484517441931633	0.0903161894190805	4.54980842911877	Clec7a;Fcer1g;Calr;Ahsg;Apoa2
GO:0051016	barbed-end actin filament capping	biological_process	3	348	21	20900	0.00487232339559158	0.0903161894190805	8.57963875205254	Flii;Gsn;Vil1
GO:0006915	apoptotic process	biological_process	20	348	633	20900	0.00491552030492868	0.0903161894190805	1.89755043489314	Rnf130;Notch2;Ripk1;Babam2;App;Lsp1;Rfk;Ube2b;Rps6kb1;Aplp1;Lgals1;Fap;Xkr4;Taok1;Nsg1;Bex2;Ctnnbl1;Dad1;Daxx;Vil1
GO:0051091	positive regulation of DNA-binding transcription factor activity	biological_process	7	348	125	20900	0.00498780374197622	0.0903161894190805	3.3632183908046	Clec7a;App;Ndp;Anxa3;Ppp2r5b;Hmgn3;Trim12a
GO:0099634	postsynaptic specialization membrane	cellular_component	4	348	42	20900	0.0051367337122845	0.0903161894190805	5.71975916803503	Lrfn3;Lrrtm1;Nlgn4l;Gabra1
GO:0051087	protein-folding chaperone binding	molecular_function	7	348	126	20900	0.00520781056329258	0.0903161894190805	3.33652618135377	Tsc1;App;H2-D1;Pdpn;Grn;Timm10;Dnajb5
GO:0098793	presynapse	cellular_component	10	348	229	20900	0.00521685639810466	0.0903161894190805	2.62259699844401	Syt11;Uba52;App;Rgs7bp;Rpl22;Rpl9;Gpm6a;Rpl35a;Dgkq;Stxbp3
GO:0006629	lipid metabolic process	biological_process	22	348	727	20900	0.00537987304249927	0.0903161894190805	1.81742003826147	Aox1;St6galnac5;Hsd17b8;Prkaa2;Agps;Daglb;Hacd3;Faah;Apoe;Hexb;Hexa;Rida;Npc1;Fasn;Plcl2;Pi4ka;Acsl3;Ephx1;Dgkq;Mgst3;Pnpla8;Dgkd
GO:0000056	ribosomal small subunit export from nucleus	biological_process	2	348	7	20900	0.00549314254797952	0.0903161894190805	17.1592775041051	Nup88;Rps15
GO:0003407	neural retina development	biological_process	2	348	7	20900	0.00549314254797952	0.0903161894190805	17.1592775041051	Ndp;Gpm6a
GO:0005757	mitochondrial permeability transition pore complex	cellular_component	2	348	7	20900	0.00549314254797952	0.0903161894190805	17.1592775041051	Slc25a5;Slc25a4
GO:0006689	ganglioside catabolic process	biological_process	2	348	7	20900	0.00549314254797952	0.0903161894190805	17.1592775041051	Hexb;Hexa
GO:0031428	box C/D RNP complex	cellular_component	2	348	7	20900	0.00549314254797952	0.0903161894190805	17.1592775041051	Nop58;Fbl
GO:0032747	positive regulation of interleukin-23 production	biological_process	2	348	7	20900	0.00549314254797952	0.0903161894190805	17.1592775041051	Clec7a;Il17ra
GO:0034235	GPI anchor binding	molecular_function	2	348	7	20900	0.00549314254797952	0.0903161894190805	17.1592775041051	Ceacam1;Thy1
GO:0034363	intermediate-density lipoprotein particle	cellular_component	2	348	7	20900	0.00549314254797952	0.0903161894190805	17.1592775041051	App;Apoe
GO:0034384	high-density lipoprotein particle clearance	biological_process	2	348	7	20900	0.00549314254797952	0.0903161894190805	17.1592775041051	Apoe;Apoa2
GO:0042985	negative regulation of amyloid precursor protein biosynthetic process	biological_process	2	348	7	20900	0.00549314254797952	0.0903161894190805	17.1592775041051	Itm2b;Itm2c
GO:1900122	positive regulation of receptor binding	biological_process	2	348	7	20900	0.00549314254797952	0.0903161894190805	17.1592775041051	App;Plcl2
GO:1990544	mitochondrial ATP transmembrane transport	biological_process	2	348	7	20900	0.00549314254797952	0.0903161894190805	17.1592775041051	Slc25a5;Slc25a4
GO:0001891	phagocytic cup	cellular_component	3	348	22	20900	0.00557281143637357	0.0903161894190805	8.18965517241379	Syt11;Bin2;Aif1
GO:0030515	snoRNA binding	molecular_function	3	348	22	20900	0.00557281143637357	0.0903161894190805	8.18965517241379	Sde2;Nop58;Nudt5
GO:0060996	dendritic spine development	biological_process	3	348	22	20900	0.00557281143637357	0.0903161894190805	8.18965517241379	Slc9a6;Ndp;Ephb3
GO:0071404	cellular response to low-density lipoprotein particle stimulus	biological_process	3	348	22	20900	0.00557281143637357	0.0903161894190805	8.18965517241379	Fcer1g;Itgb2;Npc1
GO:0022627	cytosolic small ribosomal subunit	cellular_component	4	348	43	20900	0.00559054320843828	0.0903161894190805	5.58674151296445	Uba52;Rpsa;Larp4;Rps15
GO:0009615	response to virus	biological_process	5	348	69	20900	0.00585227145851505	0.0940042003993474	4.35199	Eif2ak2;Isg15;Bst2;Il17ra;Tlr13
GO:0032733	positive regulation of interleukin-10 production	biological_process	4	348	44	20900	0.00607034225716042	0.0969530232095338	5.45977011494253	Clec7a;Isg15;Stat3;Fcer1g
GO:0043025	neuronal cell body	cellular_component	20	348	647	20900	0.00621648506280446	0.0987262119296233	1.85649061095418	C4b;Il6st;Kcnip1;Prkaa2;Epha5;Apoe;Anxa3;Cst3;Dab1;Glrx5;Neo1;Rpsa;Scn1a;Gpm6a;Nrgn;Polr2m;Mbp;Pnmt;Xrn1;Gal
GO:0030426	growth cone	cellular_component	8	348	164	20900	0.00631590143198901	0.0988631119050851	2.92963274460331	Lrrtm1;Tsc1;App;Ctsz;Clu;Neo1;Adgrl1;Thy1
GO:0001508	action potential	biological_process	3	348	23	20900	0.00633061549018688	0.0988631119050851	7.8335832083958	Ndp;Kcnip2;Kcnmb4
GO:0005319	lipid transporter activity	molecular_function	3	348	23	20900	0.00633061549018688	0.0988631119050851	7.8335832083958	Apoe;Npc1;Apoa2
GO:0016020	membrane	cellular_component	151	348	7693	20900	0.00639040280957973	0.0992454270592742	1.17882206693352	Tyk2;Adcy2;Lrrc15;Lrrc8a;Rnf130;Il6st;St6galnac5;Lag3;Kcnip1;Arl8a;Hsd17b8;Lrfn3;Agps;Plxnc1;Epha5;Hpd;Plxna2;Cnnm2;Gpnmb;Slc9a6;Notch2;Syt11;Lrrtm1;Daglb;Hacd3;Tmem237;Clcn4;Mpzl1;Clec1a;Ripk1;Tsc1;Faah;Mgst1;Gorasp1;Cd48;Cd68;App;Tmeff2;Arhgdib;Gfap;Scube1;Bst2;Plxdc2;Lsp1;Cd44;Hexb;S100a6;H2-D1;Fcer1g;Hexa;Pdpn;Aplp2;Clu;Htra1;Higd1a;Grn;Enpp5;Adam15;Itm2b;Ceacam1;Flrt1;Itm2c;Ncstn;Itgb2;Anxa3…
GO:0015297	antiporter activity	molecular_function	6	348	100	20900	0.00656437782353465	0.100804961074352	3.60344827586207	Slc9a6;Clcn4;Slc25a5;Slc17a7;Slc25a4;Slc30a9
GO:0071949	FAD binding	molecular_function	4	348	45	20900	0.00657675566085439	0.100804961074352	5.33844189016603	Aox1;Sqor;Agps;Dao
GO:0006633	fatty acid biosynthetic process	biological_process	5	348	71	20900	0.00660033963544628	0.100804961074352	4.22939938481464	Hsd17b8;Prkaa2;Hacd3;Fasn;Acsl3
GO:0043231	intracellular membrane-bounded organelle	cellular_component	28	348	1019	20900	0.00671057233682796	0.100804961074352	1.65025436251452	Ctsh;Slc9a6;Clcn4;Vtn;Tnrc6a;Bst2;Ctsz;Hexa;Clu;Itm2b;Dpp7;Csf1r;Ctsl;Man2b1;Cpq;Dab1;Fbxo2;Uprt;Cyb5a;Cdk5rap3;Osbp;Acsl3;Wdr54;Ncoa6;Heatr5b;Ephx1;Pomp;Mgst3
GO:0007417	central nervous system development	biological_process	6	348	101	20900	0.00688379036013109	0.100804961074352	3.56777057016046	App;Aplp2;Dhx30;Aplp1;Dab1;Gsn
GO:0050808	synapse organization	biological_process	5	348	72	20900	0.00699840852958467	0.100804961074352	4.17065772669221	Slc9a6;Lrrtm1;Tsc1;App;C1qa
GO:1901224	positive regulation of non-canonical NF-kappaB signal transduction	biological_process	5	348	72	20900	0.00699840852958467	0.100804961074352	4.17065772669221	Eif2ak2;Trip6;Ripk1;App;Calr
GO:0016607	nuclear speck	cellular_component	13	348	356	20900	0.00700983629449812	0.100804961074352	2.1931099057213	Nup43;Prkaa2;Sde2;Mapk9;Hikeshi;Hspa1a;Sap18;Chd5;Heatr5b;Nr3c1;Dgkq;Pomp;Parn
GO:0031982	vesicle	cellular_component	8	348	167	20900	0.00702025968067308	0.100804961074352	2.87700461146672	Lzts2;Syt11;Grn;Dpp7;Cst3;Npc1;Sri;Wdr54
GO:0005771	multivesicular body	cellular_component	4	348	46	20900	0.00711039158183088	0.100804961074352	5.2223888055972	Cst7;Bst2;Ctsl;Cst3
GO:0071549	cellular response to dexamethasone stimulus	biological_process	3	348	24	20900	0.00714687570627473	0.100804961074352	7.50718390804598	Rps6kb1;Pck2;Nr3c1
GO:0004888	transmembrane signaling receptor activity	molecular_function	9	348	203	20900	0.00715116423388236	0.100804961074352	2.66264650925769	Lag3;Notch2;Clec1a;Cd44;Fcer1g;Sema4d;Adgrl1;Gabra1;Tlr13
GO:0022626	cytosolic ribosome	cellular_component	6	348	102	20900	0.00721431328610134	0.100804961074352	3.53279242731575	Uba52;Rpsa;Rpl22;Rpl9;Rpl35a;Rps15
GO:0050804	modulation of chemical synaptic transmission	biological_process	7	348	134	20900	0.00723946239755442	0.100804961074352	3.13733058843712	Stat3;Mapk9;Nlgn4l;Rps6kb1;Adcy8;Ptprd;Ptpra
GO:0004065	arylsulfatase activity	molecular_function	2	348	8	20900	0.00724389972857311	0.100804961074352	15.014367816092	Sulf2;Arsb
GO:0014004	microglia differentiation	biological_process	2	348	8	20900	0.00724389972857311	0.100804961074352	15.014367816092	Ndp;Nr3c1
GO:0015918	sterol transport	biological_process	2	348	8	20900	0.00724389972857311	0.100804961074352	15.014367816092	Npc1;Osbp
GO:0044539	long-chain fatty acid import into cell	biological_process	2	348	8	20900	0.00724389972857311	0.100804961074352	15.014367816092	Rps6kb1;Acsl3
GO:0050803	regulation of synapse structure or activity	biological_process	2	348	8	20900	0.00724389972857311	0.100804961074352	15.014367816092	App;Slc17a7
GO:0060397	growth hormone receptor signaling pathway via JAK-STAT	biological_process	2	348	8	20900	0.00724389972857311	0.100804961074352	15.014367816092	Tyk2;Stat3
GO:0097428	protein maturation by iron-sulfur cluster transfer	biological_process	2	348	8	20900	0.00724389972857311	0.100804961074352	15.014367816092	Ciao1;Nfu1
GO:0005635	nuclear envelope	cellular_component	9	348	204	20900	0.00737509420286001	0.101624459824703	2.64959432048682	Nup43;Nup88;Apoe;S100a6;Npc1;Calr;Anxa11;Polr2m;Mgst3
GO:0098609	cell-cell adhesion	biological_process	9	348	204	20900	0.00737509420286001	0.101624459824703	2.64959432048682	Clec7a;Pdpn;Itgb2;Lgals1;Neo1;Rpsa;Itgav;Thy1;Lpp
GO:0042110	T cell activation	biological_process	5	348	73	20900	0.00741295213981424	0.101647846170819	4.11352542906629	Lag3;Cd48;Cd44;Satb1;Itgav
GO:0007628	adult walking behavior	biological_process	4	348	47	20900	0.00767184111245964	0.103184427593895	5.11127415015896	Hexa;Dab1;Npc1;Scn1a
GO:0012501	programmed cell death	biological_process	4	348	47	20900	0.00767184111245964	0.103184427593895	5.11127415015896	Rnf130;Ripk1;Htra1;Npc1
GO:0140236	translation at presynapse	biological_process	4	348	47	20900	0.00767184111245964	0.103184427593895	5.11127415015896	Uba52;Rpl22;Rpl9;Rpl35a
GO:2001237	negative regulation of extrinsic apoptotic signaling pathway	biological_process	4	348	47	20900	0.00767184111245964	0.103184427593895	5.11127415015896	Ripk1;Rps6kb1;Gclm;Itgav
GO:0008234	cysteine-type peptidase activity	molecular_function	7	348	136	20900	0.00782810939736321	0.104289748602084	3.09119337390128	Ctsh;Ctsz;Ctsl;Ctsb;Usp19;Usp11;Senp7
GO:0005102	signaling receptor binding	molecular_function	14	348	402	20900	0.0078282237477907	0.104289748602084	2.09155372562475	Stat3;App;Apoe;H2-D1;Pdpn;Clu;Sema4d;Ptprd;Itgav;Hspa1a;Nsg1;Bex2;Il17ra;Apoa2
GO:0008610	lipid biosynthetic process	biological_process	3	348	25	20900	0.00802262542303514	0.104891163089078	7.20689655172414	Prkaa2;Agps;Fasn
GO:0010759	positive regulation of macrophage chemotaxis	biological_process	3	348	25	20900	0.00802262542303514	0.104891163089078	7.20689655172414	Mdk;Csf1r;Il34
GO:0032930	positive regulation of superoxide anion generation	biological_process	3	348	25	20900	0.00802262542303514	0.104891163089078	7.20689655172414	Clec7a;App;Itgb2
GO:0071276	cellular response to cadmium ion	biological_process	3	348	25	20900	0.00802262542303514	0.104891163089078	7.20689655172414	Mapk9;Gsn;Daxx
GO:0140242	translation at postsynapse	biological_process	4	348	48	20900	0.00826167788753915	0.106999530431326	5.00478927203065	Uba52;Rpl22;Rpl9;Rpl35a
GO:0030433	ubiquitin-dependent ERAD pathway	biological_process	5	348	75	20900	0.00829279505019689	0.106999530431326	4.00383141762452	Nploc4;Fbxo2;Calr;Usp19;Clgn
GO:0016301	kinase activity	molecular_function	19	348	621	20900	0.00838124336335209	0.106999530431326	1.83750717233976	Eif2ak2;Tyk2;Prkaa2;Epha5;Vrk1;Ripk1;Sephs2;Taok3;Rfk;Mapk9;Csf1r;Rps6kb1;Taok1;Pi4ka;Mast3;Cdk14;Ephb3;Dgkq;Dgkd
GO:0051965	positive regulation of synapse assembly	biological_process	5	348	76	20900	0.00875874974500062	0.106999530431326	3.95114942528736	Lrrtm1;Flrt1;Ptprd;Adgrl1;Ephb3
GO:0030246	carbohydrate binding	molecular_function	9	348	210	20900	0.00883323370563235	0.106999530431326	2.57389162561576	C4b;Clec7a;Clec1a;Hexb;Man2b1;Lgals1;Fbxo2;Calr;Adgrl1
GO:0035774	positive regulation of insulin secretion involved in cellular response to glucose stimulus	biological_process	4	348	49	20900	0.00888045773706053	0.106999530431326	4.9026507154586	Adcy8;Sri;Osbp;Ncoa6
GO:0005539	glycosaminoglycan binding	molecular_function	3	348	26	20900	0.00895879525823907	0.106999530431326	6.92970822281167	Sulf2;Spock2;Gns
GO:0008656	cysteine-type endopeptidase activator activity involved in apoptotic process	molecular_function	3	348	26	20900	0.00895879525823907	0.106999530431326	6.92970822281167	Ctsh;Mapk9;Ctsl
GO:0034113	heterotypic cell-cell adhesion	biological_process	3	348	26	20900	0.00895879525823907	0.106999530431326	6.92970822281167	Itgb2;Itgav;Thy1
GO:0043236	laminin binding	molecular_function	3	348	26	20900	0.00895879525823907	0.106999530431326	6.92970822281167	Lrrc15;Lgals1;Rpsa
GO:0002376	immune system process	biological_process	17	348	537	20900	0.00897950602078986	0.106999530431326	1.90126072903958	Eif2ak2;Ly86;Lag3;Psmb8;C1qb;C1qc;Bst2;C1qa;H2-D1;Fcer1g;Csf1r;Il34;Il17ra;Ctnnbl1;Cd55;Tlr13;Senp7
GO:0002151	G-quadruplex RNA binding	molecular_function	2	348	9	20900	0.00921162802005726	0.106999530431326	13.3461047254151	Dhx30;Xrn1
GO:0007617	mating behavior	biological_process	2	348	9	20900	0.00921162802005726	0.106999530431326	13.3461047254151	App;Aplp2
GO:0017038	protein import	biological_process	2	348	9	20900	0.00921162802005726	0.106999530431326	13.3461047254151	Apoe;Clu
GO:0019941	modification-dependent protein catabolic process	biological_process	2	348	9	20900	0.00921162802005726	0.106999530431326	13.3461047254151	Isg15;Uba52
GO:0030836	positive regulation of actin filament depolymerization	biological_process	2	348	9	20900	0.00921162802005726	0.106999530431326	13.3461047254151	Plek;Vil1
GO:0030853	negative regulation of granulocyte differentiation	biological_process	2	348	9	20900	0.00921162802005726	0.106999530431326	13.3461047254151	C1qc;Ceacam1
GO:0034366	spherical high-density lipoprotein particle	cellular_component	2	348	9	20900	0.00921162802005726	0.106999530431326	13.3461047254151	Clu;Apoa2
GO:0044788	modulation by host of viral process	biological_process	2	348	9	20900	0.00921162802005726	0.106999530431326	13.3461047254151	Fasn;Pi4ka
GO:0045124	regulation of bone resorption	biological_process	2	348	9	20900	0.00921162802005726	0.106999530431326	13.3461047254151	Csf1r;Itgav
GO:0051055	negative regulation of lipid biosynthetic process	biological_process	2	348	9	20900	0.00921162802005726	0.106999530431326	13.3461047254151	Apoe;Ceacam1
GO:0060221	retinal rod cell differentiation	biological_process	2	348	9	20900	0.00921162802005726	0.106999530431326	13.3461047254151	Stat3;Ndp
GO:0070493	thrombin-activated receptor signaling pathway	biological_process	2	348	9	20900	0.00921162802005726	0.106999530431326	13.3461047254151	Plek;Dgkq
GO:0097105	presynaptic membrane assembly	biological_process	2	348	9	20900	0.00921162802005726	0.106999530431326	13.3461047254151	Nlgn4l;Ptprd
GO:0150053	cerebellar climbing fiber to Purkinje cell synapse	cellular_component	2	348	9	20900	0.00921162802005726	0.106999530431326	13.3461047254151	Plxnc1;Grn
GO:1905920	positive regulation of CoA-transferase activity	biological_process	2	348	9	20900	0.00921162802005726	0.106999530431326	13.3461047254151	Apoe;Apoa2
GO:2000318	positive regulation of T-helper 17 type immune response	biological_process	2	348	9	20900	0.00921162802005726	0.106999530431326	13.3461047254151	Tyk2;Clec7a
GO:0005790	smooth endoplasmic reticulum	cellular_component	3	348	27	20900	0.00995621707928326	0.114700517253546	6.67305236270754	Prdx4;Pdia4;Calr
GO:0034361	very-low-density lipoprotein particle	cellular_component	3	348	27	20900	0.00995621707928326	0.114700517253546	6.67305236270754	App;Apoe;Apoa2
GO:0006954	inflammatory response	biological_process	13	348	374	20900	0.0103379573224761	0.118612236871348	2.08755916159567	Ly86;Smad1;Ccl6;Ripk1;Stat3;Ndp;Cd44;Csf1r;Fasn;Il34;Itgav;Il17ra;Tlr13
GO:0098685	Schaffer collateral - CA1 synapse	cellular_component	7	348	144	20900	0.0105401971233674	0.120441032982869	2.91946040868455	Slc9a6;Syt11;Stat3;Mapk9;Adcy8;Ptprd;Ptpra
GO:0042254	ribosome biogenesis	biological_process	6	348	111	20900	0.0107235495311413	0.122040071789628	3.24634979807394	Sde2;Nop58;Riox1;Dhx30;Nop14;Utp14a
GO:0045335	phagocytic vesicle	cellular_component	5	348	80	20900	0.010803558119003	0.122454846260151	3.75359195402299	Syt11;Gsn;Calr;Anxa11;Stxbp3
GO:0006749	glutathione metabolic process	biological_process	4	348	52	20900	0.0109157407361872	0.122736588837689	4.61980548187445	Mgst1;Ndp;Gclm;Gsr
GO:0042130	negative regulation of T cell proliferation	biological_process	4	348	52	20900	0.0109157407361872	0.122736588837689	4.61980548187445	Ptpn6;Gpnmb;Ceacam1;Sdc4
GO:0004712	protein serine/threonine/tyrosine kinase activity	molecular_function	3	348	28	20900	0.0110156278565451	0.123366254600591	6.43472906403941	Prkaa2;Mapk9;Rps6kb1
GO:0005543	phospholipid binding	molecular_function	6	348	112	20900	0.0111766271421855	0.123604323857815	3.2173645320197	Faah;Apoe;Bin2;Dab1;F3;Apoa2
GO:0001094	TFIID-class transcription factor complex binding	molecular_function	2	348	10	20900	0.0113886587972872	0.123604323857815	12.0114942528736	Nop58;Fbl
GO:0001849	complement component C1q complex binding	molecular_function	2	348	10	20900	0.0113886587972872	0.123604323857815	12.0114942528736	C4b;Calr
GO:0008239	dipeptidyl-peptidase activity	molecular_function	2	348	10	20900	0.0113886587972872	0.123604323857815	12.0114942528736	Dpp7;Fap
GO:0030660	Golgi-associated vesicle membrane	cellular_component	2	348	10	20900	0.0113886587972872	0.123604323857815	12.0114942528736	Itm2b;Pi4ka
GO:0042058	regulation of epidermal growth factor receptor signaling pathway	biological_process	2	348	10	20900	0.0113886587972872	0.123604323857815	12.0114942528736	Ceacam1;Wdr54
GO:0070878	primary miRNA binding	molecular_function	2	348	10	20900	0.0113886587972872	0.123604323857815	12.0114942528736	Smad1;Stat3
GO:1901526	positive regulation of mitophagy	biological_process	2	348	10	20900	0.0113886587972872	0.123604323857815	12.0114942528736	Slc25a5;Slc25a4
GO:0008233	peptidase activity	molecular_function	16	348	508	20900	0.0115711839954949	0.124576305990608	1.89157389809032	Ctsh;Psmb8;Ggh;Ctsz;Htra1;Adam15;Ncstn;Dpp7;Ctsl;Ctsb;Cpq;Fap;Clpp;Usp19;Usp11;Senp7
GO:0006457	protein folding	biological_process	6	348	113	20900	0.0116430743473335	0.124576305990608	3.18889227952395	Pdia4;Calr;Tbcc;Hspa1a;Dnajb5;Clgn
GO:0019838	growth factor binding	molecular_function	4	348	53	20900	0.0116554850499929	0.124576305990608	4.53264	Il6st;Epha5;Htra1;Csf1r
GO:2001235	positive regulation of apoptotic signaling pathway	biological_process	4	348	53	20900	0.0116554850499929	0.124576305990608	4.53264	Ctsh;Mapk9;Ctsl;Daxx
GO:0046777	protein autophosphorylation	biological_process	8	348	183	20900	0.0118217898960664	0.125875194688798	2.62546322467182	Eif2ak2;Vrk1;Ripk1;Taok3;Csf1r;Taok1;Thy1;Ephb3
GO:1990904	ribonucleoprotein complex	cellular_component	13	348	381	20900	0.0119232204957658	0.126476123824897	2.04920505626452	Mrps21;Nop58;Mrpl57;Mrpl9;Hnrnpf;Rpsa;Hspa1a;Rpl22;Rpl9;Rpl35a;Fbl;Rps15;Mrps11
GO:0017025	TBP-class protein binding	molecular_function	3	348	29	20900	0.0121376734028344	0.127309701251371	6.2128418549346	Hnrnpf;Nr3c1;Gtf2b
GO:0048708	astrocyte differentiation	biological_process	3	348	29	20900	0.0121376734028344	0.127309701251371	6.2128418549346	Stat3;Dab1;Nr3c1
GO:0050750	low-density lipoprotein particle receptor binding	molecular_function	3	348	29	20900	0.0121376734028344	0.127309701251371	6.2128418549346	App;Apoe;Clu
GO:0032729	positive regulation of type II interferon production	biological_process	5	348	83	20900	0.0125357771328336	0.130996540968012	3.61791995568481	Tyk2;Clec7a;Isg15;App;Pde4d
GO:0005654	nucleoplasm	cellular_component	72	348	3357	20900	0.0126519264493865	0.131720612034169	1.28809589843148	Traip;Nup43;Nup88;Smad1;Ptpn6;Txnl4a;Psmb8;Prkaa2;Tbrg1;Notch2;Sde2;Vrk1;Daglb;Flii;Tnrc6a;Uba52;Nop58;Stat3;Trim11;Hmgn1;Champ1;Ddx3y;Higd1a;Ppp4r2;Nbn;Csf1r;Man2b1;Satb1;Rps6kb1;Aplp1;Rbp1;Nfyb;Cbfb;Nfu1;Commd9;Hikeshi;Uprt;Recql5;Skp1;Neo1;Sri;Hnrnpf;Ndufb4;Pitpnc1;Sap18;Scn1a;E2f6;Anxa11;Osbp;Chd5;Nosip;Atp6v1d;Ctnnbl1;Cdk14;Ncoa6;Hmgn3;Nr3c1;Fbl;Gtf2b;Adrm1;Hirip3;Rps15;Nfrkb;Usp11;S100a1;Tr…
GO:0043087	regulation of GTPase activity	biological_process	5	348	84	20900	0.0131525830631963	0.135201103383565	3.57484948002189	Plxnc1;Epha5;Plxna2;Plxnb1;Ephb3
GO:0050729	positive regulation of inflammatory response	biological_process	5	348	84	20900	0.0131525830631963	0.135201103383565	3.57484948002189	Mdk;Ripk1;App;Lgals1;Il17ra
GO:0051301	cell division	biological_process	13	348	386	20900	0.0131663279977443	0.135201103383565	2.02266094931809	Nup43;Arl8a;Lzts2;Sde2;Vrk1;Bin3;Babam2;Arl8b;Recql5;Map9;Anxa11;Cdk14;Ssna1
GO:0005544	calcium-dependent phospholipid binding	molecular_function	4	348	55	20900	0.0132297542616238	0.135201103383565	4.36781609195402	Syt11;Anxa3;Anxa11;Cpne4
GO:0071363	cellular response to growth factor stimulus	biological_process	4	348	55	20900	0.0132297542616238	0.135201103383565	4.36781609195402	Sfrp1;Ripk1;Rps6kb1;Ppp2r5b
GO:0034364	high-density lipoprotein particle	cellular_component	3	348	30	20900	0.0133229120018668	0.135201103383565	6.00574712643678	App;Apoe;Apoa2
GO:0051894	positive regulation of focal adhesion assembly	biological_process	3	348	30	20900	0.0133229120018668	0.135201103383565	6.00574712643678	Tsc1;Sdc4;Thy1
GO:0008203	cholesterol metabolic process	biological_process	6	348	117	20900	0.0136464404416983	0.135533029061612	3.07987032124963	Prkaa2;App;Apoe;Aplp2;Npc1;Apoa2
GO:0004143	ATP-dependent diacylglycerol kinase activity	molecular_function	2	348	11	20900	0.0137675173839268	0.135533029061612	10.9195402298851	Dgkq;Dgkd
GO:0006171	cAMP biosynthetic process	biological_process	2	348	11	20900	0.0137675173839268	0.135533029061612	10.9195402298851	Adcy2;Adcy8
GO:0009313	oligosaccharide catabolic process	biological_process	2	348	11	20900	0.0137675173839268	0.135533029061612	10.9195402298851	Hexb;Man2b1
GO:0043248	proteasome assembly	biological_process	2	348	11	20900	0.0137675173839268	0.135533029061612	10.9195402298851	Adrm1;Pomp
GO:0046834	lipid phosphorylation	biological_process	2	348	11	20900	0.0137675173839268	0.135533029061612	10.9195402298851	Dgkq;Dgkd
GO:0071383	cellular response to steroid hormone stimulus	biological_process	2	348	11	20900	0.0137675173839268	0.135533029061612	10.9195402298851	Npc1;Nr3c1
GO:0150076	neuroinflammatory response	biological_process	2	348	11	20900	0.0137675173839268	0.135533029061612	10.9195402298851	Adcy8;Nr3c1
GO:0048812	neuron projection morphogenesis	biological_process	5	348	85	20900	0.0137895575637215	0.135533029061612	3.53279242731575	Slc9a6;Taok3;Clu;Plxnb1;Gpm6a
GO:0001934	positive regulation of protein phosphorylation	biological_process	10	348	266	20900	0.014089390860217	0.137997483303379	2.25779967159278	Gpnmb;Ripk1;App;Mapk9;Csf1r;Aif1;Sema4d;Pde4d;Il34;Daxx
GO:0005657	replication fork	cellular_component	3	348	31	20900	0.0145718179286142	0.138852136262151	5.81201334816463	Nbn;Ube2b;Recql5
GO:0008089	anterograde axonal transport	biological_process	3	348	31	20900	0.0145718179286142	0.138852136262151	5.81201334816463	Arl8a;Bloc1s5;Arl8b
GO:0030041	actin filament polymerization	biological_process	3	348	31	20900	0.0145718179286142	0.138852136262151	5.81201334816463	Aif1;Gsn;Vil1
GO:0042267	natural killer cell mediated cytotoxicity	biological_process	3	348	31	20900	0.0145718179286142	0.138852136262151	5.81201334816463	Lag3;Ptpn6;Arl8b
GO:0048041	focal adhesion assembly	biological_process	3	348	31	20900	0.0145718179286142	0.138852136262151	5.81201334816463	Actn1;Itgav;Thy1
GO:0048714	positive regulation of oligodendrocyte differentiation	biological_process	3	348	31	20900	0.0145718179286142	0.138852136262151	5.81201334816463	Mdk;Il34;Ptpra
GO:0050730	regulation of peptidyl-tyrosine phosphorylation	biological_process	3	348	31	20900	0.0145718179286142	0.138852136262151	5.81201334816463	App;Itgb2;Ppp2r5b
GO:0061098	positive regulation of protein tyrosine kinase activity	biological_process	3	348	31	20900	0.0145718179286142	0.138852136262151	5.81201334816463	App;Csf1r;Il34
GO:0007409	axonogenesis	biological_process	6	348	119	20900	0.0147333259600507	0.139916821870617	3.02810779484208	App;Aplp2;Sema4d;Aplp1;Dab1;Ssna1
GO:0019901	protein kinase binding	molecular_function	17	348	568	20900	0.014937261099824	0.141375895459951	1.79749473854622	Smad1;Ptpn6;Vrk1;Tprkb;Stat3;Cd44;Ceacam1;Itgb2;Taok1;Thy1;Cdk5rap3;Acsl3;Nr3c1;Tbr1;Trim12a;Daxx;Parn
GO:0007626	locomotory behavior	biological_process	6	348	120	20900	0.0152987170580263	0.141772600638222	3.00287356321839	Lrrtm1;App;Hexb;Hexa;Aplp2;Adcy8
GO:0006325	chromatin organization	biological_process	12	348	352	20900	0.015453949283167	0.141772600638222	2.04741379310345	Prkaa2;Hmgn1;Babam2;Riox1;Ube2b;Satb1;H2ac4;Chd5;Hmgn3;Nr3c1;Actl6b;Daxx
GO:0006468	protein phosphorylation	biological_process	18	348	617	20900	0.0157962940191829	0.141772600638222	1.75208181970603	Eif2ak2;Tyk2;Smad1;Prkaa2;Epha5;Vrk1;Ripk1;App;Ndp;Taok3;Mapk9;Csf1r;Rps6kb1;Ptpra;Taok1;Mast3;Cdk14;Ephb3
GO:0051082	unfolded protein binding	molecular_function	5	348	88	20900	0.0158241836286264	0.141772600638222	3.41235632183908	Clu;Calr;Hspa1a;Dnajb5;Clgn
GO:0000723	telomere maintenance	biological_process	4	348	58	20900	0.0158344767313831	0.141772600638222	4.1418945699564	Nbn;Hspa1a;Xrn1;Nfrkb
GO:0071407	cellular response to organic cyclic compound	biological_process	4	348	58	20900	0.0158344767313831	0.141772600638222	4.1418945699564	Smad1;Stat3;Rps6kb1;Recql5
GO:0006631	fatty acid metabolic process	biological_process	8	348	193	20900	0.0158473870449311	0.141772600638222	2.48942886069918	Hsd17b8;Prkaa2;Hacd3;Faah;Fasn;Cyb5a;Acsl3;Pnpla8
GO:0030163	protein catabolic process	biological_process	6	348	121	20900	0.0158789805183984	0.141772600638222	2.97805642633229	Ripk1;Dpp7;Ctsl;Ctsb;Capns1;Il17ra
GO:0004177	aminopeptidase activity	molecular_function	3	348	32	20900	0.0158847848643224	0.141772600638222	5.63038793103448	Ctsh;Dpp7;Ctsl
GO:0033344	cholesterol efflux	biological_process	3	348	32	20900	0.0158847848643224	0.141772600638222	5.63038793103448	Apoe;Npc1;Apoa2
GO:1900273	positive regulation of long-term synaptic potentiation	biological_process	3	348	32	20900	0.0158847848643224	0.141772600638222	5.63038793103448	App;Adcy8;Nrgn
GO:0001952	regulation of cell-matrix adhesion	biological_process	2	348	12	20900	0.0163409187501899	0.141772600638222	10.0095785440613	Tsc1;Thy1
GO:0010572	positive regulation of platelet activation	biological_process	2	348	12	20900	0.0163409187501899	0.141772600638222	10.0095785440613	Pdpn;Plek
GO:0030021	extracellular matrix structural constituent conferring compression resistance	molecular_function	2	348	12	20900	0.0163409187501899	0.141772600638222	10.0095785440613	Spock2;Prelp
GO:0030042	actin filament depolymerization	biological_process	2	348	12	20900	0.0163409187501899	0.141772600638222	10.0095785440613	Gsn;Vil1
GO:0031664	regulation of lipopolysaccharide-mediated signaling pathway	biological_process	2	348	12	20900	0.0163409187501899	0.141772600638222	10.0095785440613	Trim12a;Cd55
GO:0035455	response to interferon-alpha	biological_process	2	348	12	20900	0.0163409187501899	0.141772600638222	10.0095785440613	Eif2ak2;Bst2
GO:0039706	co-receptor binding	molecular_function	2	348	12	20900	0.0163409187501899	0.141772600638222	10.0095785440613	Dkk3;Neo1
GO:0042627	chylomicron	cellular_component	2	348	12	20900	0.0163409187501899	0.141772600638222	10.0095785440613	Apoe;Apoa2
GO:0044794	positive regulation by host of viral process	biological_process	2	348	12	20900	0.0163409187501899	0.141772600638222	10.0095785440613	Apoe;Csf1r
GO:0071372	cellular response to follicle-stimulating hormone stimulus	biological_process	2	348	12	20900	0.0163409187501899	0.141772600638222	10.0095785440613	Epha5;Pde4d
GO:0086009	membrane repolarization	biological_process	2	348	12	20900	0.0163409187501899	0.141772600638222	10.0095785440613	Kcnip2;Kcnh2
GO:0140313	molecular sequestering activity	molecular_function	2	348	12	20900	0.0163409187501899	0.141772600638222	10.0095785440613	Prdx4;Hspbp1
GO:1901029	negative regulation of mitochondrial outer membrane permeabilization involved in apoptotic signaling pathway	biological_process	2	348	12	20900	0.0163409187501899	0.141772600638222	10.0095785440613	Slc25a5;Slc25a4
GO:1904996	positive regulation of leukocyte adhesion to vascular endothelial cell	biological_process	2	348	12	20900	0.0163409187501899	0.141772600638222	10.0095785440613	Mdk;Itgb2
GO:1905146	lysosomal protein catabolic process	biological_process	2	348	12	20900	0.0163409187501899	0.141772600638222	10.0095785440613	Grn;Dpp7
GO:1905907	negative regulation of amyloid fibril formation	biological_process	2	348	12	20900	0.0163409187501899	0.141772600638222	10.0095785440613	Apoe;Clu
GO:0042277	peptide binding	molecular_function	5	348	89	20900	0.0165444919498154	0.143097128833634	3.37401523957123	H2-D1;Ctsl;Rps6kb1;Ctsb;Calr
GO:0032868	response to insulin	biological_process	4	348	60	20900	0.0177376715691919	0.152946609757664	4.00383141762452	Ggh;Tsc1;Rps6kb1;Stxbp3
GO:0071277	cellular response to calcium ion	biological_process	5	348	91	20900	0.0180497474078427	0.155161590102281	3.29986105848175	Prkaa2;Syt11;Ncstn;Adcy8;Cpne4
GO:0005741	mitochondrial outer membrane	cellular_component	8	348	198	20900	0.018195208526043	0.155935155996057	2.42656449553001	Mgst1;Mtx2;Rps6kb1;Cyb5a;Slc25a4;Acsl3;Dao;Mgst3
GO:0004866	endopeptidase inhibitor activity	molecular_function	3	348	34	20900	0.0187040932934506	0.156090280914802	5.29918864097363	Cst3;Cstb;Ahsg
GO:0051059	NF-kappaB binding	molecular_function	3	348	34	20900	0.0187040932934506	0.156090280914802	5.29918864097363	Notch2;Hspa1a;Cdk5rap3
GO:0015386	potassium:proton antiporter activity	molecular_function	2	348	13	20900	0.019101763299428	0.156090280914802	9.23961096374889	Slc9a6;Slc17a7
GO:0016242	negative regulation of macroautophagy	biological_process	2	348	13	20900	0.019101763299428	0.156090280914802	9.23961096374889	Tsc1;Npc1
GO:0031386	protein tag activity	molecular_function	2	348	13	20900	0.019101763299428	0.156090280914802	9.23961096374889	Isg15;Uba52
GO:0032367	intracellular cholesterol transport	biological_process	2	348	13	20900	0.019101763299428	0.156090280914802	9.23961096374889	Npc1;Osbp
GO:0032754	positive regulation of interleukin-5 production	biological_process	2	348	13	20900	0.019101763299428	0.156090280914802	9.23961096374889	Pde4d;Il17ra
GO:0033619	membrane protein proteolysis	biological_process	2	348	13	20900	0.019101763299428	0.156090280914802	9.23961096374889	Ctsh;Clpp
GO:0034374	low-density lipoprotein particle remodeling	biological_process	2	348	13	20900	0.019101763299428	0.156090280914802	9.23961096374889	Apoe;Apoa2
GO:0038202	TORC1 signaling	biological_process	2	348	13	20900	0.019101763299428	0.156090280914802	9.23961096374889	Rps6kb1;Lamtor2
GO:0043931	ossification involved in bone maturation	biological_process	2	348	13	20900	0.019101763299428	0.156090280914802	9.23961096374889	Sema4d;Plxnb1
GO:0045446	endothelial cell differentiation	biological_process	2	348	13	20900	0.019101763299428	0.156090280914802	9.23961096374889	Fstl1;Ndp
GO:0046339	diacylglycerol metabolic process	biological_process	2	348	13	20900	0.019101763299428	0.156090280914802	9.23961096374889	Dgkq;Dgkd
GO:0097421	liver regeneration	biological_process	2	348	13	20900	0.019101763299428	0.156090280914802	9.23961096374889	Sulf2;Vtn
GO:1900272	negative regulation of long-term synaptic potentiation	biological_process	2	348	13	20900	0.019101763299428	0.156090280914802	9.23961096374889	App;Apoe
GO:1990845	adaptive thermogenesis	biological_process	2	348	13	20900	0.019101763299428	0.156090280914802	9.23961096374889	Slc25a5;Slc25a4
GO:0050821	protein stabilization	biological_process	8	348	200	20900	0.0192007498941152	0.156444370876399	2.40229885057471	Tbrg1;Tsc1;Clu;Grn;Ube2b;Calr;Usp19;Apoa2
GO:0005524	ATP binding	molecular_function	34	348	1413	20900	0.0198346546884165	0.161142237945488	1.4451196199494	Ctps2;Eif2ak2;Tyk2;Adcy2;Prkaa2;Epha5;Cnnm2;Vrk1;Mars2;Clcn4;Ripk1;Sephs2;Taok3;Ddx3y;Rfk;Itm2b;Itm2c;Mapk9;Csf1r;Dhx30;Ube2b;Rps6kb1;Adcy8;Recql5;Taok1;Hspa1a;Pi4ka;Chd5;Mast3;Acsl3;Cdk14;Ephb3;Dgkq;Dgkd
GO:0007049	cell cycle	biological_process	18	348	634	20900	0.0201630368704951	0.162787092034484	1.70510170782117	Nup43;Arl8a;Lzts2;Tbrg1;Sde2;Vrk1;Bin3;Babam2;Nbn;Arl8b;Rps6kb1;Recql5;Map9;E2f6;Anxa11;Bex2;Cdk14;Ssna1
GO:0030574	collagen catabolic process	biological_process	3	348	35	20900	0.0202108484952098	0.162787092034484	5.14778325123153	Adam15;Ctsl;Ctsb
GO:0040014	regulation of multicellular organism growth	biological_process	3	348	35	20900	0.0202108484952098	0.162787092034484	5.14778325123153	Stat3;App;Daxx
GO:0006979	response to oxidative stress	biological_process	6	348	128	20900	0.0203717522355087	0.163614272954328	2.81519396551724	Ripk1;Prdx4;App;Apoe;Gclm;Ndufb4
GO:0022625	cytosolic large ribosomal subunit	cellular_component	4	348	63	20900	0.0208492790314277	0.165677128709174	3.81317277869002	Uba52;Rpl22;Rpl9;Rpl35a
GO:0046872	metal ion binding	molecular_function	68	348	3223	20900	0.0215702492025168	0.165677128709174	1.26711388333137	Aox1;Traip;Adcy2;Rnf130;Kcnip1;Smad1;Sulf2;Nploc4;Prkaa2;Zc3h3;Hpd;Syt11;Trip6;Daglb;Phyhd1;Gorasp1;Trim11;Sephs2;App;Riox1;S100a6;Fcer1g;Champ1;Aplp2;Smoc1;Rfk;Enpp5;Adam15;Itgb2;Man2b1;Aif1;Pck2;Aplp1;Cpq;Calu;Pde4d;Spta1;Nfu1;Adcy8;Kcnip2;Gsn;Calr;Glrx5;Actn1;Gns;Nudt5;Pdzd8;Sri;Arsb;Cyb5a;Capns1;Itgav;Clybl;Pgm2l1;Timm10;Chd5;Usp19;Lpp;Nr3c1;Gtf2b;Dgkq;S100a1;Trim12a;Cpne4;Dgkd;Vil1;Parn;Zfat
GO:0008283	cell population proliferation	biological_process	10	348	285	20900	0.0216497430727479	0.165677128709174	2.10727969348659	Tyk2;Smad1;Notch2;Tsc1;Stat3;Ndp;Pdpn;Csf1r;Cdk5rap3;Daxx
GO:0060999	positive regulation of dendritic spine development	biological_process	3	348	36	20900	0.0217824982579756	0.165677128709174	5.00478927203065	Apoe;Grn;Nr3c1
GO:0070050	neuron cellular homeostasis	biological_process	3	348	36	20900	0.0217824982579756	0.165677128709174	5.00478927203065	App;Hexb;Taok1
GO:1905606	regulation of presynapse assembly	biological_process	3	348	36	20900	0.0217824982579756	0.165677128709174	5.00478927203065	Lrfn3;Lrrtm1;App
GO:0007155	cell adhesion	biological_process	17	348	594	20900	0.0220023352156825	0.165677128709174	1.71881651766709	Lrfn3;Gpnmb;Trip6;Vtn;App;Cd44;Pdpn;Adam15;Ceacam1;Flrt1;Itgb2;Aplp1;Dab1;Fap;Neo1;Itgav;Lpp
GO:0000083	regulation of transcription involved in G1/S transition of mitotic cell cycle	biological_process	2	348	14	20900	0.0220431327418111	0.165677128709174	8.57963875205255	E2f6;Cdk14
GO:0002091	negative regulation of receptor internalization	biological_process	2	348	14	20900	0.0220431327418111	0.165677128709174	8.57963875205255	Lrrtm1;Wdr54
GO:0005003	ephrin receptor activity	molecular_function	2	348	14	20900	0.0220431327418111	0.165677128709174	8.57963875205255	Epha5;Ephb3
GO:0008250	oligosaccharyltransferase complex	cellular_component	2	348	14	20900	0.0220431327418111	0.165677128709174	8.57963875205255	Rpn1;Dad1
GO:0031529	ruffle organization	biological_process	2	348	14	20900	0.0220431327418111	0.165677128709174	8.57963875205255	Plek;Csf1r
GO:0032233	positive regulation of actin filament bundle assembly	biological_process	2	348	14	20900	0.0220431327418111	0.165677128709174	8.57963875205255	Plek;Vil1
GO:0034362	low-density lipoprotein particle	cellular_component	2	348	14	20900	0.0220431327418111	0.165677128709174	8.57963875205255	App;Apoe
GO:0034375	high-density lipoprotein particle remodeling	biological_process	2	348	14	20900	0.0220431327418111	0.165677128709174	8.57963875205255	Apoe;Apoa2
GO:0043394	proteoglycan binding	molecular_function	2	348	14	20900	0.0220431327418111	0.165677128709174	8.57963875205255	Ctsl;Ctsb
GO:0045651	positive regulation of macrophage differentiation	biological_process	2	348	14	20900	0.0220431327418111	0.165677128709174	8.57963875205255	Ripk1;Il34
GO:0046598	positive regulation of viral entry into host cell	biological_process	2	348	14	20900	0.0220431327418111	0.165677128709174	8.57963875205255	Trim11;Lgals1
GO:0046686	response to cadmium ion	biological_process	2	348	14	20900	0.0220431327418111	0.165677128709174	8.57963875205255	Mapk9;Npc1
GO:0061036	positive regulation of cartilage development	biological_process	2	348	14	20900	0.0220431327418111	0.165677128709174	8.57963875205255	Smad1;Mdk
GO:0086002	cardiac muscle cell action potential involved in contraction	biological_process	2	348	14	20900	0.0220431327418111	0.165677128709174	8.57963875205255	Scn4b;Scn1a
GO:0097320	plasma membrane tubulation	biological_process	2	348	14	20900	0.0220431327418111	0.165677128709174	8.57963875205255	Bin3;Bin2
GO:0097371	MDM2/MDM4 family protein binding	molecular_function	2	348	14	20900	0.0220431327418111	0.165677128709174	8.57963875205255	Cdk5rap3;Rps15
GO:1904090	peptidase inhibitor complex	cellular_component	2	348	14	20900	0.0220431327418111	0.165677128709174	8.57963875205255	Vtn;Ctsb
GO:0043235	receptor complex	cellular_component	8	348	206	20900	0.0224547990528677	0.168321173700296	2.3323289811405	Il6st;Epha5;Notch2;Ripk1;App;Itgb2;Csf1r;Ptpra
GO:0071346	cellular response to type II interferon	biological_process	5	348	97	20900	0.0230990288250986	0.172689813902532	3.09574594146226	Ccl6;Rps6kb1;Gsn;Stxbp3;Daxx
GO:0090090	negative regulation of canonical Wnt signaling pathway	biological_process	6	348	132	20900	0.0232919901255686	0.173670515233351	2.72988505747126	Mdk;Sfrp1;Lzts2;App;Apoe;Dkk3
GO:0001818	negative regulation of cytokine production	biological_process	3	348	37	20900	0.0234190810199506	0.173696666878842	4.8695246971109	Gpnmb;Syt11;Ceacam1
GO:0015459	potassium channel regulator activity	molecular_function	3	348	37	20900	0.0234190810199506	0.173696666878842	4.8695246971109	Kcnip1;Kcnip2;Kcnmb4
GO:0006811	monoatomic ion transport	biological_process	17	348	600	20900	0.0239456319871593	0.17713466188396	1.70162835249042	Lrrc8a;Kcnip1;Cnnm2;Slc9a6;Clcn4;Commd9;Kcnip2;Scn4b;Scn1a;Slc17a7;Tmc7;Atp6v1d;Slc30a9;Gabra1;Kcnmb4;Ttyh3;Kcnh2
GO:0030027	lamellipodium	cellular_component	7	348	170	20900	0.0240367654803427	0.177342120118749	2.47295469912103	Tsc1;Pdpn;Aif1;Fap;Fam89b;Gsn;Vil1
GO:0005518	collagen binding	molecular_function	4	348	66	20900	0.0242758835432207	0.178585712363795	3.63984674329502	Lrrc15;Vtn;Ctsl;Ctsb
GO:0019955	cytokine binding	molecular_function	3	348	38	20900	0.0251205730517466	0.178585712363795	4.74137931034483	Il6st;Cd44;Csf1r
GO:0046718	viral entry into host cell	biological_process	3	348	38	20900	0.0251205730517466	0.178585712363795	4.74137931034483	Ctsb;Npc1;Itgav
GO:0000028	ribosomal small subunit assembly	biological_process	2	348	15	20900	0.0251582860533842	0.178585712363795	8.00766283524904	Rpsa;Rps15
GO:0010838	positive regulation of keratinocyte proliferation	biological_process	2	348	15	20900	0.0251582860533842	0.178585712363795	8.00766283524904	Mdk;Notch2
GO:0030247	polysaccharide binding	molecular_function	2	348	15	20900	0.0251582860533842	0.178585712363795	8.00766283524904	Clec7a;Vtn
GO:0032793	positive regulation of CREB transcription factor activity	biological_process	2	348	15	20900	0.0251582860533842	0.178585712363795	8.00766283524904	Epha5;Adcy8
GO:0033700	phospholipid efflux	biological_process	2	348	15	20900	0.0251582860533842	0.178585712363795	8.00766283524904	Apoe;Apoa2
GO:0042824	MHC class I peptide loading complex	cellular_component	2	348	15	20900	0.0251582860533842	0.178585712363795	8.00766283524904	H2-D1;Calr
GO:0043951	negative regulation of cAMP-mediated signaling	biological_process	2	348	15	20900	0.0251582860533842	0.178585712363795	8.00766283524904	Ube2b;Pde4d
GO:0044327	dendritic spine head	cellular_component	2	348	15	20900	0.0251582860533842	0.178585712363795	8.00766283524904	Rgs7bp;Nrgn
GO:0045806	negative regulation of endocytosis	biological_process	2	348	15	20900	0.0251582860533842	0.178585712363795	8.00766283524904	Syt11;Scamp5
GO:0050798	activated T cell proliferation	biological_process	2	348	15	20900	0.0251582860533842	0.178585712363795	8.00766283524904	Itgb2;Satb1
GO:0070102	interleukin-6-mediated signaling pathway	biological_process	2	348	15	20900	0.0251582860533842	0.178585712363795	8.00766283524904	Il6st;Stat3
GO:0099151	regulation of postsynaptic density assembly	biological_process	2	348	15	20900	0.0251582860533842	0.178585712363795	8.00766283524904	Lrrtm1;Ptprd
GO:0017148	negative regulation of translation	biological_process	5	348	100	20900	0.0259340010340475	0.183628405306568	3.00287356321839	Eif2ak2;Tsc1;Rida;Calr;Xrn1
GO:0005905	clathrin-coated pit	cellular_component	4	348	68	20900	0.026738435669096	0.188848599662887	3.53279242731575	App;Fcho2;Adcy8;Dgkd
GO:0033627	cell adhesion mediated by integrin	biological_process	3	348	39	20900	0.026886891206794	0.189421180908015	4.61980548187445	Vtn;Itgb2;Itgav
GO:0005667	transcription regulator complex	cellular_component	10	348	296	20900	0.0271873329665969	0.190982241625201	2.02896862379621	Smad1;Stat3;Six4;Nfyb;Sap18;Tcf4;E2f6;Bex2;Ncoa6;Atf1
GO:0005634	nucleus	cellular_component	117	348	6019	20900	0.0272443539280348	0.190982241625201	1.16742384747151	Traip;Eif2ak2;Tyk2;Nup43;Nup88;Smad1;Ptpn6;Txnl4a;Nploc4;Psmb8;Prkaa2;Zc3h3;Tbrg1;Notch2;Sde2;Vrk1;Trip6;Flii;Tprkb;Isg15;Dlx6;Crlf3;Tsc1;Uba52;Nop58;Stat3;Trim11;Hmgn1;Babam2;App;Riox1;S100a6;Champ1;Ddx3y;Aplp2;Clu;Higd1a;Ppp4r2;Mapk9;Nbn;Six4;Ctsl;Dhx30;Rida;Aif1;Ube2b;Satb1;Rps6kb1;Rbp1;Pde4d;Nfyb;Cbfb;Nfu1;Commd9;Hikeshi;Gsn;Uprt;Recql5;Calr;Skp1;Nudt5;Cstb;Hnrnpf;Rpsa;Itgav;Ppp2r5b;H2ac4;Hsp…
GO:0006813	potassium ion transport	biological_process	6	348	137	20900	0.0273212096667317	0.191044578042743	2.63025421595771	Kcnip1;Tsc1;Kcnip2;Slc17a7;Kcnmb4;Kcnh2
GO:0031175	neuron projection development	biological_process	7	348	175	20900	0.0275814542267331	0.192179525633116	2.40229885057471	App;Gfap;Apoe;Cd44;Mapk9;Bloc1s5;Gpm6a
GO:0021766	hippocampus development	biological_process	4	348	69	20900	0.0280237380820549	0.192179525633116	3.4815925370648	Mdk;Epha5;Tsc1;Dab1
GO:0006111	regulation of gluconeogenesis	biological_process	2	348	16	20900	0.0284406555188105	0.192179525633116	7.50718390804598	Nr3c1;Dgkq
GO:0034705	potassium channel complex	cellular_component	2	348	16	20900	0.0284406555188105	0.192179525633116	7.50718390804598	Kcnip1;Pde4d
GO:0043116	negative regulation of vascular permeability	biological_process	2	348	16	20900	0.0284406555188105	0.192179525633116	7.50718390804598	Ceacam1;Nr3c1
GO:0048143	astrocyte activation	biological_process	2	348	16	20900	0.0284406555188105	0.192179525633116	7.50718390804598	App;C1qa
GO:0050884	neuromuscular process controlling posture	biological_process	2	348	16	20900	0.0284406555188105	0.192179525633116	7.50718390804598	Hexa;Scn1a
GO:0051044	positive regulation of membrane protein ectodomain proteolysis	biological_process	2	348	16	20900	0.0284406555188105	0.192179525633116	7.50718390804598	App;Apoe
GO:0060546	negative regulation of necroptotic process	biological_process	2	348	16	20900	0.0284406555188105	0.192179525633116	7.50718390804598	Ripk1;Slc25a4
GO:0086010	membrane depolarization during action potential	biological_process	2	348	16	20900	0.0284406555188105	0.192179525633116	7.50718390804598	Scn1a;Kcnh2
GO:0097449	astrocyte projection	cellular_component	2	348	16	20900	0.0284406555188105	0.192179525633116	7.50718390804598	App;Gfap
GO:0097623	potassium ion export across plasma membrane	biological_process	2	348	16	20900	0.0284406555188105	0.192179525633116	7.50718390804598	Kcnip2;Kcnh2
GO:1904862	inhibitory synapse assembly	biological_process	2	348	16	20900	0.0284406555188105	0.192179525633116	7.50718390804598	Plxnb1;Gabra1
GO:1990266	neutrophil migration	biological_process	2	348	16	20900	0.0284406555188105	0.192179525633116	7.50718390804598	Itgb2;Pde4d
GO:0071345	cellular response to cytokine stimulus	biological_process	3	348	40	20900	0.0287178955864772	0.193124412664085	4.50431034482759	Stat3;Csf1r;Il17ra
GO:1904262	negative regulation of TORC1 signaling	biological_process	3	348	40	20900	0.0287178955864772	0.193124412664085	4.50431034482759	Prkaa2;Tsc1;Npc1
GO:0010467	gene expression	biological_process	8	348	217	20900	0.0293976438424672	0.197223811076791	2.21410032311033	Stat3;Gfap;Ndp;Apoe;Npc1;Nr3c1;Tbr1;Gtf2b
GO:0019221	cytokine-mediated signaling pathway	biological_process	6	348	140	20900	0.0299472451819684	0.19995654680882	2.57389162561576	Tyk2;Il6st;Ptpn6;Stat3;Csf1r;F3
GO:0098552	side of membrane	cellular_component	6	348	140	20900	0.0299472451819684	0.19995654680882	2.57389162561576	Cd48;Bst2;Ly6h;Lypd6b;Thy1;Cd55
GO:0008289	lipid binding	molecular_function	11	348	345	20900	0.0305335690891903	0.203388300259985	1.91487589538564	Bin3;Faah;Apoe;Rbp1;Pdzd8;Pitpnc1;Osbp;Mbp;Nr3c1;Apoa2;Cd55
GO:0007259	receptor signaling pathway via JAK-STAT	biological_process	3	348	41	20900	0.0306133921222396	0.203437932046373	4.39444911690496	Tyk2;Stat3;Dab1
GO:0009790	embryo development	biological_process	4	348	71	20900	0.0307031797401217	0.203553392097835	3.38351950785171	Dlx6;Tsc1;Aplp2;Gtf2b
GO:0001518	voltage-gated sodium channel complex	cellular_component	2	348	17	20900	0.0318838428561495	0.204624388741179	7.06558485463151	Scn4b;Scn1a
GO:0001878	response to yeast	biological_process	2	348	17	20900	0.0318838428561495	0.204624388741179	7.06558485463151	Clec7a;App
GO:0006878	intracellular copper ion homeostasis	biological_process	2	348	17	20900	0.0318838428561495	0.204624388741179	7.06558485463151	App;Aplp2
GO:0007212	dopamine receptor signaling pathway	biological_process	2	348	17	20900	0.0318838428561495	0.204624388741179	7.06558485463151	Ncstn;Nsg1
GO:0010832	negative regulation of myotube differentiation	biological_process	2	348	17	20900	0.0318838428561495	0.204624388741179	7.06558485463151	Csf1r;Daxx
GO:0010952	positive regulation of peptidase activity	biological_process	2	348	17	20900	0.0318838428561495	0.204624388741179	7.06558485463151	Ctsh;Ctsl
GO:0031527	filopodium membrane	cellular_component	2	348	17	20900	0.0318838428561495	0.204624388741179	7.06558485463151	Pdpn;Itgav
GO:0035987	endodermal cell differentiation	biological_process	2	348	17	20900	0.0318838428561495	0.204624388741179	7.06558485463151	Vtn;Itgav
GO:0043167	ion binding	molecular_function	2	348	17	20900	0.0318838428561495	0.204624388741179	7.06558485463151	App;Rida
GO:0048268	clathrin coat assembly	biological_process	2	348	17	20900	0.0318838428561495	0.204624388741179	7.06558485463151	Fcho2;Nsg1
GO:0055089	fatty acid homeostasis	biological_process	2	348	17	20900	0.0318838428561495	0.204624388741179	7.06558485463151	Prkaa2;Apoe
GO:0090181	regulation of cholesterol metabolic process	biological_process	2	348	17	20900	0.0318838428561495	0.204624388741179	7.06558485463151	Apoe;Dgkq
GO:0099508	voltage-gated monoatomic ion channel activity involved in regulation of presynaptic membrane potential	molecular_function	2	348	17	20900	0.0318838428561495	0.204624388741179	7.06558485463151	Scn1a;Kcnmb4
GO:1900271	regulation of long-term synaptic potentiation	biological_process	2	348	17	20900	0.0318838428561495	0.204624388741179	7.06558485463151	Ncstn;Nsg1
GO:0008076	voltage-gated potassium channel complex	cellular_component	4	348	72	20900	0.0320975780466239	0.205059754293317	3.33652618135377	Kcnip1;Kcnip2;Kcnmb4;Kcnh2
GO:0016529	sarcoplasmic reticulum	cellular_component	4	348	72	20900	0.0320975780466239	0.205059754293317	3.33652618135377	Calu;Calr;Sri;S100a1
GO:0032991	protein-containing complex	cellular_component	23	348	912	20900	0.0321904861247392	0.205090539661892	1.51460727969349	Adcy2;Smad1;Ptpn6;Prkaa2;Ripk1;Tsc1;Stat3;Cd48;App;Cd44;Clu;Higd1a;Ncstn;Pde4d;Cbfb;Gsn;Calr;Hspa1a;Ahsg;Cdk5rap3;Mbp;Ncoa6;Nr3c1
GO:0007059	chromosome segregation	biological_process	5	348	106	20900	0.0322483168020478	0.205090539661892	2.83289958794188	Nup43;Arl8a;Ciao1;Arl8b;Slc25a5
GO:0005109	frizzled binding	molecular_function	3	348	42	20900	0.0325731350768516	0.20668867426869	4.28981937602627	Sfrp1;App;Ndp
GO:0043209	myelin sheath	cellular_component	7	348	182	20900	0.0331170465731026	0.209666707020251	2.30990274093722	Uba52;Gfap;Gsn;Slc25a5;Thy1;Slc25a4;Mbp
GO:0002244	hematopoietic progenitor cell differentiation	biological_process	5	348	107	20900	0.0333859325250346	0.210894059163758	2.80642389085831	Ptpn6;Sfrp1;Ppp4r2;Slc7a6os;Zfat
GO:0048018	receptor ligand activity	molecular_function	4	348	73	20900	0.0335285708528157	0.211320207774137	3.29082034325303	Gpnmb;App;Hspa1a;Tafa2
GO:0007616	long-term memory	biological_process	3	348	43	20900	0.0345968294669825	0.216353190783885	4.19005613472334	Apoe;Adcy8;Slc17a7
GO:0045071	negative regulation of viral genome replication	biological_process	3	348	43	20900	0.0345968294669825	0.216353190783885	4.19005613472334	Eif2ak2;Isg15;Bst2
GO:0030593	neutrophil chemotaxis	biological_process	4	348	74	20900	0.0349962432234292	0.216353190783885	3.24634979807394	Ccl6;Fcer1g;Itgb2;Pde4d
GO:0032040	small-subunit processome	cellular_component	4	348	74	20900	0.0349962432234292	0.216353190783885	3.24634979807394	Nop58;Fbl;Nop14;Utp14a
GO:0042552	myelination	biological_process	4	348	74	20900	0.0349962432234292	0.216353190783885	3.24634979807394	Tsc1;Hexb;Hexa;Mbp
GO:0001967	suckling behavior	biological_process	2	348	18	20900	0.0354816154220459	0.216353190783885	6.67305236270754	App;Aplp2
GO:0016322	neuron remodeling	biological_process	2	348	18	20900	0.0354816154220459	0.216353190783885	6.67305236270754	App;C1qa
GO:0018279	protein N-linked glycosylation via asparagine	biological_process	2	348	18	20900	0.0354816154220459	0.216353190783885	6.67305236270754	Rpn1;Dad1
GO:0042157	lipoprotein metabolic process	biological_process	2	348	18	20900	0.0354816154220459	0.216353190783885	6.67305236270754	Apoe;Apoa2
GO:0043295	glutathione binding	molecular_function	2	348	18	20900	0.0354816154220459	0.216353190783885	6.67305236270754	Mgst1;Gsr
GO:0051787	misfolded protein binding	molecular_function	2	348	18	20900	0.0354816154220459	0.216353190783885	6.67305236270754	Clu;Hspa1a
GO:0061051	positive regulation of cell growth involved in cardiac muscle cell development	biological_process	2	348	18	20900	0.0354816154220459	0.216353190783885	6.67305236270754	Slc25a4;Nr3c1
GO:0086004	regulation of cardiac muscle cell contraction	biological_process	2	348	18	20900	0.0354816154220459	0.216353190783885	6.67305236270754	Pde4d;Sri
GO:0097159	organic cyclic compound binding	molecular_function	2	348	18	20900	0.0354816154220459	0.216353190783885	6.67305236270754	Csf1r;Gabra1
GO:0097401	synaptic vesicle lumen acidification	biological_process	2	348	18	20900	0.0354816154220459	0.216353190783885	6.67305236270754	Slc17a7;Atp6v1d
GO:0032587	ruffle membrane	cellular_component	4	348	75	20900	0.0365006628388225	0.221127938017091	3.20306513409962	Pdpn;Plek;Aif1;Itgav
GO:0042102	positive regulation of T cell proliferation	biological_process	4	348	75	20900	0.0365006628388225	0.221127938017091	3.20306513409962	Tyk2;Il6st;Aif1;Spta1
GO:0050839	cell adhesion molecule binding	molecular_function	4	348	75	20900	0.0365006628388225	0.221127938017091	3.20306513409962	Ptpn6;Itgb2;Ptprd;Adgrl1
GO:0008277	regulation of G protein-coupled receptor signaling pathway	biological_process	3	348	44	20900	0.0366841334091646	0.221285620199918	4.0948275862069	Pde4d;Dgkq;Tulp3
GO:0048786	presynaptic active zone	cellular_component	3	348	44	20900	0.0366841334091646	0.221285620199918	4.0948275862069	App;Adcy8;Slc17a7
GO:0050731	positive regulation of peptidyl-tyrosine phosphorylation	biological_process	5	348	110	20900	0.0369473098950692	0.221925853891081	2.72988505747126	Clec7a;Vtn;Cd44;Sema4d;Dgkq
GO:0046982	protein heterodimerization activity	molecular_function	10	348	312	20900	0.036948167776957	0.221925853891081	1.92491895078102	App;Fcer1g;Hexa;Ceacam1;Nfyb;Adcy8;Sri;Tcf4;Apoa2;Dgkd
GO:0010629	negative regulation of gene expression	biological_process	10	348	313	20900	0.0376293904724837	0.225334075642762	1.9187690499798	Sfrp1;Prkaa2;Notch2;Stat3;App;Apoe;Aif1;Tcf4;Dgkq;Daxx
GO:0006955	immune response	biological_process	9	348	270	20900	0.037675921576698	0.225334075642762	2.00191570881226	Tyk2;Ly86;Ctsh;Cst7;Ccl6;Vtn;H2-D1;Ctsl;Tlr13
GO:0005768	endosome	cellular_component	19	348	731	20900	0.0378459110145868	0.225870182297247	1.56100130509301	Cst7;Arl8a;Gpnmb;Slc9a6;Syt11;Clcn4;Cd68;App;Apoe;Bst2;Grn;Itm2b;Arl8b;Npc1;Lamtor2;Nsg1;Dgkq;Scamp5;Tlr13
GO:0031072	heat shock protein binding	molecular_function	4	348	76	20900	0.0380418802329238	0.226558740115993	3.16091954022989	Itgb2;Hspa1a;Nr3c1;Apoa2
GO:0010811	positive regulation of cell-substrate adhesion	biological_process	3	348	45	20900	0.0388346603911868	0.228775174098591	4.00383141762452	Vtn;Spock2;Smoc1
GO:0019369	arachidonic acid metabolic process	biological_process	3	348	45	20900	0.0388346603911868	0.228775174098591	4.00383141762452	Daglb;Ephx1;Pnpla8
GO:0048487	beta-tubulin binding	molecular_function	3	348	45	20900	0.0388346603911868	0.228775174098591	4.00383141762452	Syt11;Arl8b;Taok1
GO:0004016	adenylate cyclase activity	molecular_function	2	348	19	20900	0.0392279024957386	0.228775174098591	6.32183908045977	Adcy2;Adcy8
GO:0007041	lysosomal transport	biological_process	2	348	19	20900	0.0392279024957386	0.228775174098591	6.32183908045977	Grn;Hspa1a
GO:0009190	cyclic nucleotide biosynthetic process	biological_process	2	348	19	20900	0.0392279024957386	0.228775174098591	6.32183908045977	Adcy2;Adcy8
GO:0046426	negative regulation of receptor signaling pathway via JAK-STAT	biological_process	2	348	19	20900	0.0392279024957386	0.228775174098591	6.32183908045977	Dab1;Ptprd
GO:0051000	positive regulation of nitric-oxide synthase activity	biological_process	2	348	19	20900	0.0392279024957386	0.228775174098591	6.32183908045977	Apoe;S100a1
GO:0070528	protein kinase C signaling	biological_process	2	348	19	20900	0.0392279024957386	0.228775174098591	6.32183908045977	Plek;Dgkq
GO:1902430	negative regulation of amyloid-beta formation	biological_process	2	348	19	20900	0.0392279024957386	0.228775174098591	6.32183908045977	Apoe;Clu
GO:0010628	positive regulation of gene expression	biological_process	15	348	543	20900	0.0393409771287294	0.228959599811301	1.65904616752397	Ctsh;Smad1;Clec7a;Ripk1;Stat3;App;Cd44;Clu;Mapk9;Csf1r;F3;Il34;Gsn;Calr;Dgkq
GO:0005604	basement membrane	cellular_component	5	348	113	20900	0.0407335068423479	0.236086366461525	2.65741023293663	Vtn;Smoc1;Cst3;Rpsa;Vwa1
GO:0007613	memory	biological_process	5	348	113	20900	0.0407335068423479	0.236086366461525	2.65741023293663	Syt11;App;Pde4d;Adcy8;Tafa2
GO:0043204	perikaryon	cellular_component	6	348	152	20900	0.0420821166613708	0.239729757153309	2.37068965517241	Mapk9;Csf1r;Ctsl;Aif1;Rgs7bp;Pnmt
GO:0045766	positive regulation of angiogenesis	biological_process	6	348	152	20900	0.0420821166613708	0.239729757153309	2.37068965517241	Ctsh;Stat3;Grn;Itgb2;Anxa3;F3
GO:0001516	prostaglandin biosynthetic process	biological_process	2	348	20	20900	0.0431167916403285	0.239729757153309	6.00574712643678	Daglb;Pnpla8
GO:0006654	phosphatidic acid biosynthetic process	biological_process	2	348	20	20900	0.0431167916403285	0.239729757153309	6.00574712643678	Dgkq;Dgkd
GO:0015935	small ribosomal subunit	cellular_component	2	348	20	20900	0.0431167916403285	0.239729757153309	6.00574712643678	Rpsa;Rps15
GO:0016849	phosphorus-oxygen lyase activity	molecular_function	2	348	20	20900	0.0431167916403285	0.239729757153309	6.00574712643678	Adcy2;Adcy8
GO:0030220	platelet formation	biological_process	2	348	20	20900	0.0431167916403285	0.239729757153309	6.00574712643678	Ptpn6;Actn1
GO:0031290	retinal ganglion cell axon guidance	biological_process	2	348	20	20900	0.0431167916403285	0.239729757153309	6.00574712643678	Ndp;Ephb3
GO:0031492	nucleosomal DNA binding	molecular_function	2	348	20	20900	0.0431167916403285	0.239729757153309	6.00574712643678	Hmgn1;Hmgn3
GO:0035259	nuclear glucocorticoid receptor binding	molecular_function	2	348	20	20900	0.0431167916403285	0.239729757153309	6.00574712643678	Stat3;Ncoa6
GO:0043691	reverse cholesterol transport	biological_process	2	348	20	20900	0.0431167916403285	0.239729757153309	6.00574712643678	Apoe;Apoa2
GO:0044233	mitochondria-associated endoplasmic reticulum membrane	cellular_component	2	348	20	20900	0.0431167916403285	0.239729757153309	6.00574712643678	Pdzd8;Tmx2
GO:0044344	cellular response to fibroblast growth factor stimulus	biological_process	2	348	20	20900	0.0431167916403285	0.239729757153309	6.00574712643678	Sfrp1;Cd44
GO:0045576	mast cell activation	biological_process	2	348	20	20900	0.0431167916403285	0.239729757153309	6.00574712643678	Cd48;Fcer1g
GO:0048546	digestive tract morphogenesis	biological_process	2	348	20	20900	0.0431167916403285	0.239729757153309	6.00574712643678	Sfrp1;Ephb3
GO:0060037	pharyngeal system development	biological_process	2	348	20	20900	0.0431167916403285	0.239729757153309	6.00574712643678	Plxna2;Six4
GO:1902004	positive regulation of amyloid-beta formation	biological_process	2	348	20	20900	0.0431167916403285	0.239729757153309	6.00574712643678	Apoe;Clu
GO:1905564	positive regulation of vascular endothelial cell proliferation	biological_process	2	348	20	20900	0.0431167916403285	0.239729757153309	6.00574712643678	Mdk;Stat3
GO:0043524	negative regulation of neuron apoptotic process	biological_process	7	348	193	20900	0.0432324079368428	0.239729757153309	2.17825025311179	Il6st;Mdk;Apoe;Clu;Grn;Six4;Gclm
GO:0005778	peroxisomal membrane	cellular_component	3	348	47	20900	0.04332362740444	0.239729757153309	3.83345561261922	Mgst1;Dao;Pnpla8
GO:0043407	negative regulation of MAP kinase activity	biological_process	3	348	47	20900	0.04332362740444	0.239729757153309	3.83345561261922	Ptpn6;Apoe;Cdk5rap3
GO:0050776	regulation of immune response	biological_process	3	348	47	20900	0.04332362740444	0.239729757153309	3.83345561261922	Lag3;Fcer1g;Ptprd
GO:0071333	cellular response to glucose stimulus	biological_process	3	348	47	20900	0.04332362740444	0.239729757153309	3.83345561261922	Prkaa2;Pck2;Adcy8
GO:0004672	protein kinase activity	molecular_function	14	348	504	20900	0.043777914300599	0.241767617090341	1.66826309067688	Eif2ak2;Tyk2;Prkaa2;Epha5;Vrk1;Ripk1;Taok3;Mapk9;Csf1r;Rps6kb1;Taok1;Mast3;Cdk14;Ephb3
GO:0005903	brush border	cellular_component	4	348	80	20900	0.044575152160119	0.245687750435479	3.00287356321839	Flii;Dab1;Actn1;Vil1
GO:0048488	synaptic vesicle endocytosis	biological_process	3	348	48	20900	0.0456610907055666	0.251180677051561	3.75359195402299	Grn;Nlgn4l;Fcho2
GO:0003725	double-stranded RNA binding	molecular_function	4	348	81	20900	0.0463005339972284	0.25241454889125	2.96580105009224	Eif2ak2;Dhx30;Actn1;Hspa1a
GO:0032436	positive regulation of proteasomal ubiquitin-dependent protein catabolic process	biological_process	4	348	81	20900	0.0463005339972284	0.25241454889125	2.96580105009224	Clu;Mapk9;Hspa1a;Hspbp1
GO:0001913	T cell mediated cytotoxicity	biological_process	2	348	21	20900	0.0471425251397745	0.25241454889125	5.71975916803503	Ctsh;H2-D1
GO:0016706	2-oxoglutarate-dependent dioxygenase activity	molecular_function	2	348	21	20900	0.0471425251397745	0.25241454889125	5.71975916803503	Phyhd1;Riox1
GO:0030902	hindbrain development	biological_process	2	348	21	20900	0.0471425251397745	0.25241454889125	5.71975916803503	Smad1;Tbr1
GO:0031954	positive regulation of protein autophosphorylation	biological_process	2	348	21	20900	0.0471425251397745	0.25241454889125	5.71975916803503	Gpnmb;Nbn
GO:0032623	interleukin-2 production	biological_process	2	348	21	20900	0.0471425251397745	0.25241454889125	5.71975916803503	Lag3;Fcer1g
GO:0035641	locomotory exploration behavior	biological_process	2	348	21	20900	0.0471425251397745	0.25241454889125	5.71975916803503	Apoe;Grn
GO:0050709	negative regulation of protein secretion	biological_process	2	348	21	20900	0.0471425251397745	0.25241454889125	5.71975916803503	Apoe;Neo1
GO:0051893	regulation of focal adhesion assembly	biological_process	2	348	21	20900	0.0471425251397745	0.25241454889125	5.71975916803503	Tsc1;Ptpra
GO:0060307	regulation of ventricular cardiac muscle cell membrane repolarization	biological_process	2	348	21	20900	0.0471425251397745	0.25241454889125	5.71975916803503	Scn4b;Kcnh2
GO:0060997	dendritic spine morphogenesis	biological_process	2	348	21	20900	0.0471425251397745	0.25241454889125	5.71975916803503	Epha5;Ephb3
GO:0097386	glial cell projection	cellular_component	2	348	21	20900	0.0471425251397745	0.25241454889125	5.71975916803503	Gfap;Aif1
GO:0120020	cholesterol transfer activity	molecular_function	2	348	21	20900	0.0471425251397745	0.25241454889125	5.71975916803503	Apoe;Apoa2
GO:0140297	DNA-binding transcription factor binding	molecular_function	7	348	197	20900	0.0473557861184907	0.253074362697866	2.13402182157652	Stat3;Nbn;Satb1;Nfyb;Sri;Gtf2b;Dgkq
GO:0005770	late endosome	cellular_component	6	348	157	20900	0.0479331747519531	0.255673916940683	2.29518998462552	Cst7;Slc9a6;Apoe;Grn;Lamtor2;Nsg1
GO:0004896	cytokine receptor activity	molecular_function	3	348	49	20900	0.0480598276382953	0.255863968733424	3.67698803659395	Il6st;Cd44;F3
GO:0007399	nervous system development	biological_process	12	348	420	20900	0.0497395085716777	0.263459924162888	1.71592775041051	Epha5;Tsc1;Sema4d;Dab1;Islr2;Tcf4;Gpm6a;Chd5;Ssna1;Ephb3;Actl6b;Gal
GO:0005267	potassium channel activity	molecular_function	4	348	83	20900	0.0498615011222541	0.263459924162888	2.89433596454785	Kcnip1;Kcnip2;Kcnmb4;Kcnh2
GO:0006821	chloride transport	biological_process	4	348	83	20900	0.0498615011222541	0.263459924162888	2.89433596454785	Clcn4;Slc17a7;Gabra1;Ttyh3
GO:0034599	cellular response to oxidative stress	biological_process	4	348	83	20900	0.0498615011222541	0.263459924162888	2.89433596454785	Prkaa2;Cst3;Aif1;Gsr
GO:0007157	heterophilic cell-cell adhesion via plasma membrane cell adhesion molecules	biological_process	3	348	50	20900	0.050519260144297	0.265438579935736	3.60344827586207	Lgals1;Ptprd;Adgrl1
GO:0009636	response to toxic substance	biological_process	3	348	50	20900	0.050519260144297	0.265438579935736	3.60344827586207	Eif2ak2;Mbp;Ephx1
GO:0031623	receptor internalization	biological_process	3	348	50	20900	0.050519260144297	0.265438579935736	3.60344827586207	Lrrtm1;Fcer1g;Itgb2
GO:0003723	RNA binding	molecular_function	21	348	857	20900	0.0507921554236161	0.265567006795455	1.4716533215306	Eif2ak2;Sde2;Tnrc6a;Dtd2;Riox1;Ddx3y;Dhx30;Rida;Nudt5;Edc3;Hnrnpf;Larp4;Raver1;Rpl22;Eif3d;Xrn1;Fbl;Rps15;Eif1ax;Tlr13;Parn
GO:0005796	Golgi lumen	cellular_component	2	348	22	20900	0.0512994965101146	0.265567006795455	5.45977011494253	Vtn;Sdc4
GO:0030325	adrenal gland development	biological_process	2	348	22	20900	0.0512994965101146	0.265567006795455	5.45977011494253	Mdk;Nr3c1
GO:0030670	phagocytic vesicle membrane	cellular_component	2	348	22	20900	0.0512994965101146	0.265567006795455	5.45977011494253	H2-D1;Anxa3
GO:0033130	acetylcholine receptor binding	molecular_function	2	348	22	20900	0.0512994965101146	0.265567006795455	5.45977011494253	App;Ly6h
GO:0042562	hormone binding	molecular_function	2	348	22	20900	0.0512994965101146	0.265567006795455	5.45977011494253	Calr;Nr3c1
GO:0048156	tau protein binding	molecular_function	2	348	22	20900	0.0512994965101146	0.265567006795455	5.45977011494253	Apoe;Clu
GO:0051493	regulation of cytoskeleton organization	biological_process	2	348	22	20900	0.0512994965101146	0.265567006795455	5.45977011494253	Plxnb1;Taok1
GO:0016324	apical plasma membrane	cellular_component	12	348	424	20900	0.0527030461437378	0.272065700975269	1.69973975276513	Lrrc15;Prkaa2;Bst2;Cd44;Pdpn;Ceacam1;Ctsb;Adcy8;Hspa1a;Thy1;Stxbp3;Cd55
GO:0006487	protein N-linked glycosylation	biological_process	3	348	51	20900	0.0530387777070251	0.272065700975269	3.53279242731575	Gorasp1;Rpn1;Dad1
GO:0034446	substrate adhesion-dependent cell spreading	biological_process	3	348	51	20900	0.0530387777070251	0.272065700975269	3.53279242731575	Sfrp1;Itgav;Ephb3
GO:0034707	chloride channel complex	cellular_component	3	348	51	20900	0.0530387777070251	0.272065700975269	3.53279242731575	Slc17a7;Gabra1;Ttyh3
GO:0051879	Hsp90 protein binding	molecular_function	3	348	51	20900	0.0530387777070251	0.272065700975269	3.53279242731575	Tsc1;Usp19;Nr3c1
GO:0005930	axoneme	cellular_component	5	348	122	20900	0.0534588866371084	0.273721184584539	2.46137177312983	Ctsh;Hydin;Wdr54;Ssna1;Tulp3
GO:0006897	endocytosis	biological_process	7	348	203	20900	0.0539975533595521	0.274765315927083	2.0709472849782	Bin3;App;Fcho2;Aplp1;Npc1;Heatr5b;Dgkd
GO:0008285	negative regulation of cell population proliferation	biological_process	11	348	380	20900	0.0544091669852901	0.274765315927083	1.73850574712644	Smad1;Sfrp1;Tbrg1;Tsc1;Stat3;App;Pdpn;Csf1r;Fbxo2;Chd5;Gal
GO:0004713	protein tyrosine kinase activity	molecular_function	5	348	123	20900	0.0550001602618802	0.274765315927083	2.44136062050276	Eif2ak2;Tyk2;Epha5;Csf1r;Ephb3
GO:0032956	regulation of actin cytoskeleton organization	biological_process	4	348	86	20900	0.0554773043875967	0.274765315927083	2.79337075648222	Epha5;Bst2;Csf1r;Taok1
GO:0005791	rough endoplasmic reticulum	cellular_component	2	348	23	20900	0.055582247083441	0.274765315927083	5.2223888055972	Epha5;Rpn1
GO:0008375	acetylglucosaminyltransferase activity	molecular_function	2	348	23	20900	0.055582247083441	0.274765315927083	5.2223888055972	Hexb;Hexa
GO:0016831	carboxy-lyase activity	molecular_function	2	348	23	20900	0.055582247083441	0.274765315927083	5.2223888055972	Pck2;Csad
GO:0032438	melanosome organization	biological_process	2	348	23	20900	0.055582247083441	0.274765315927083	5.2223888055972	Apoe;Bloc1s5
GO:0035640	exploration behavior	biological_process	2	348	23	20900	0.055582247083441	0.274765315927083	5.2223888055972	Lrrtm1;Ndp
GO:0044790	suppression of viral release by host	biological_process	2	348	23	20900	0.055582247083441	0.274765315927083	5.2223888055972	Trim11;Trim12a
GO:0061178	regulation of insulin secretion involved in cellular response to glucose stimulus	biological_process	2	348	23	20900	0.055582247083441	0.274765315927083	5.2223888055972	Epha5;Hmgn3
GO:0140416	transcription regulator inhibitor activity	molecular_function	2	348	23	20900	0.055582247083441	0.274765315927083	5.2223888055972	Hspa1a;Daxx
GO:1903672	positive regulation of sprouting angiogenesis	biological_process	2	348	23	20900	0.055582247083441	0.274765315927083	5.2223888055972	Smad1;S100a1
GO:2000406	positive regulation of T cell migration	biological_process	2	348	23	20900	0.055582247083441	0.274765315927083	5.2223888055972	App;Aif1
GO:0006869	lipid transport	biological_process	6	348	163	20900	0.0555872338289451	0.274765315927083	2.21070446371906	Apoe;Npc1;Pdzd8;Pitpnc1;Osbp;Apoa2
GO:0001890	placenta development	biological_process	3	348	52	20900	0.0556177391542193	0.274765315927083	3.46485411140584	Notch2;Ndp;Htra1
GO:0007040	lysosome organization	biological_process	3	348	52	20900	0.0556177391542193	0.274765315927083	3.46485411140584	Hexb;Hexa;Grn
GO:0021915	neural tube development	biological_process	3	348	52	20900	0.0556177391542193	0.274765315927083	3.46485411140584	Sfrp1;Plxna2;Tulp3
GO:0030316	osteoclast differentiation	biological_process	3	348	52	20900	0.0556177391542193	0.274765315927083	3.46485411140584	Sfrp1;Fcer1g;Csf1r
GO:0055088	lipid homeostasis	biological_process	3	348	52	20900	0.0556177391542193	0.274765315927083	3.46485411140584	Apoe;Rbp1;Pnpla8
GO:0019900	kinase binding	molecular_function	5	348	124	20900	0.0565669418014124	0.27847578529557	2.42167222840193	Trip6;Gfap;Ceacam1;Dgkq;Dgkd
GO:0030674	protein-macromolecule adaptor activity	molecular_function	5	348	124	20900	0.0565669418014124	0.27847578529557	2.42167222840193	Prkaa2;Trim11;Ncstn;Ppp4r2;Trim12a
GO:0070161	anchoring junction	cellular_component	11	348	383	20900	0.0569106093035159	0.279677836979341	1.7248882086372	Trip6;Flii;Pdpn;Adam15;Ceacam1;Flrt1;Fap;Actn1;Ptpra;Itgav;Lpp
GO:0030097	hemopoiesis	biological_process	4	348	87	20900	0.0574219891772883	0.280718628830187	2.7612630466376	Sfrp1;Csf1r;Spta1;Zfat
GO:0043525	positive regulation of neuron apoptotic process	biological_process	4	348	87	20900	0.0574219891772883	0.280718628830187	2.7612630466376	Ripk1;App;Grn;Nr3c1
GO:0043621	protein self-association	molecular_function	4	348	87	20900	0.0574219891772883	0.280718628830187	2.7612630466376	Ctsh;Ctsb;Tcf4;Ssna1
GO:0005743	mitochondrial inner membrane	cellular_component	14	348	525	20900	0.057598905716347	0.281094659667798	1.60153256704981	Mrps21;Sqor;Mgst1;Stat3;Mrpl57;Clu;Higd1a;Mrpl9;Ndufb4;Slc25a5;Cox7c;Timm10;Slc25a4;Mrps11
GO:0005789	endoplasmic reticulum membrane	cellular_component	15	348	574	20900	0.0582113926979968	0.281367935635274	1.56944611318034	Hpd;Slc9a6;Clcn4;Ncstn;Calu;Rpn1;Calr;Pdzd8;Sri;Cyb5a;Osbp;Usp19;Tmx2;Dad1;Clgn
GO:0004714	transmembrane receptor protein tyrosine kinase activity	molecular_function	3	348	53	20900	0.0582554744004729	0.281367935635274	3.39947950553025	Epha5;Csf1r;Ephb3
GO:0030374	nuclear receptor coactivator activity	molecular_function	3	348	53	20900	0.0582554744004729	0.281367935635274	3.39947950553025	Actn1;Ncoa6;Slc30a9
GO:0031334	positive regulation of protein-containing complex assembly	biological_process	3	348	53	20900	0.0582554744004729	0.281367935635274	3.39947950553025	Clec7a;Clu;Ppp2r5b
GO:0045095	keratin filament	cellular_component	3	348	53	20900	0.0582554744004729	0.281367935635274	3.39947950553025	Krt82;Krt85;Krtap9-3
GO:1902895	positive regulation of miRNA transcription	biological_process	3	348	53	20900	0.0582554744004729	0.281367935635274	3.39947950553025	Smad1;Stat3;Nr3c1
GO:0030414	peptidase inhibitor activity	molecular_function	5	348	126	20900	0.0597769785581104	0.282444113142728	2.38323298668126	Cst7;Ngp;App;Cst3;Cstb
GO:0001741	XY body	cellular_component	2	348	24	20900	0.0599854626631834	0.282444113142728	5.00478927203065	Ube2b;Daxx
GO:0002437	inflammatory response to antigenic stimulus	biological_process	2	348	24	20900	0.0599854626631834	0.282444113142728	5.00478927203065	Notch2;Cd68
GO:0005248	voltage-gated sodium channel activity	molecular_function	2	348	24	20900	0.0599854626631834	0.282444113142728	5.00478927203065	Scn4b;Scn1a
GO:0008637	apoptotic mitochondrial changes	biological_process	2	348	24	20900	0.0599854626631834	0.282444113142728	5.00478927203065	Gclm;Slc25a4
GO:0016209	antioxidant activity	molecular_function	2	348	24	20900	0.0599854626631834	0.282444113142728	5.00478927203065	Prdx4;Apoe
GO:0016226	iron-sulfur cluster assembly	biological_process	2	348	24	20900	0.0599854626631834	0.282444113142728	5.00478927203065	Ciao1;Nfu1
GO:0031528	microvillus membrane	cellular_component	2	348	24	20900	0.0599854626631834	0.282444113142728	5.00478927203065	Pdpn;Itgav
GO:0031674	I band	cellular_component	2	348	24	20900	0.0599854626631834	0.282444113142728	5.00478927203065	Polr2m;S100a1
GO:0038024	cargo receptor activity	molecular_function	2	348	24	20900	0.0599854626631834	0.282444113142728	5.00478927203065	Cd44;Itgb2
GO:0043395	heparan sulfate proteoglycan binding	molecular_function	2	348	24	20900	0.0599854626631834	0.282444113142728	5.00478927203065	App;Apoe
GO:0048015	phosphatidylinositol-mediated signaling	biological_process	2	348	24	20900	0.0599854626631834	0.282444113142728	5.00478927203065	Gsn;Pi4ka
GO:0048260	positive regulation of receptor-mediated endocytosis	biological_process	2	348	24	20900	0.0599854626631834	0.282444113142728	5.00478927203065	Vtn;Clu
GO:0070300	phosphatidic acid binding	molecular_function	2	348	24	20900	0.0599854626631834	0.282444113142728	5.00478927203065	Pitpnc1;Nrgn
GO:1904036	negative regulation of epithelial cell apoptotic process	biological_process	2	348	24	20900	0.0599854626631834	0.282444113142728	5.00478927203065	Mdk;Npc1
GO:0001558	regulation of cell growth	biological_process	3	348	54	20900	0.0609512861314979	0.2853754671803	3.33652618135377	Cd44;Ceacam1;Lamtor2
GO:0033674	positive regulation of kinase activity	biological_process	3	348	54	20900	0.0609512861314979	0.2853754671803	3.33652618135377	Epha5;Nbn;Csf1r
GO:0000932	P-body	cellular_component	4	348	89	20900	0.061419700359887	0.2853754671803	2.69921219165698	Tnrc6a;Edc3;Xrn1;Trim12a
GO:0048306	calcium-dependent protein binding	molecular_function	4	348	89	20900	0.061419700359887	0.2853754671803	2.69921219165698	S100a6;Anxa3;Anxa11;S100a1
GO:0050679	positive regulation of epithelial cell proliferation	biological_process	4	348	89	20900	0.061419700359887	0.2853754671803	2.69921219165698	Sfrp1;Dlx6;Htra1;Grn
GO:0097110	scaffold protein binding	molecular_function	4	348	89	20900	0.061419700359887	0.2853754671803	2.69921219165698	Il6st;Nlgn4l;Pde4d;Kcnh2
GO:0010466	negative regulation of peptidase activity	biological_process	5	348	127	20900	0.0614201912643478	0.2853754671803	2.36446737261291	Cst7;Ngp;App;Cst3;Cstb
GO:0071805	potassium ion transmembrane transport	biological_process	5	348	127	20900	0.0614201912643478	0.2853754671803	2.36446737261291	Kcnip1;Slc9a6;Kcnip2;Kcnmb4;Kcnh2
GO:0007254	JNK cascade	biological_process	3	348	55	20900	0.063704451431683	0.286321056882076	3.27586206896552	Hacd3;Mapk9;Daxx
GO:0048477	oogenesis	biological_process	3	348	55	20900	0.063704451431683	0.286321056882076	3.27586206896552	Mdk;Hexb;Adrm1
GO:0006352	DNA-templated transcription initiation	biological_process	2	348	25	20900	0.0645039702492832	0.286321056882076	4.80459770114942	Ncoa6;Gtf2b
GO:0008016	regulation of heart contraction	biological_process	2	348	25	20900	0.0645039702492832	0.286321056882076	4.80459770114942	Kcnip2;S100a1
GO:0045821	positive regulation of glycolytic process	biological_process	2	348	25	20900	0.0645039702492832	0.286321056882076	4.80459770114942	Prkaa2;App
GO:0046697	decidualization	biological_process	2	348	25	20900	0.0645039702492832	0.286321056882076	4.80459770114942	Ctsl;Ctsb
GO:0050860	negative regulation of T cell receptor signaling pathway	biological_process	2	348	25	20900	0.0645039702492832	0.286321056882076	4.80459770114942	Ptpn6;Thy1
GO:0050868	negative regulation of T cell activation	biological_process	2	348	25	20900	0.0645039702492832	0.286321056882076	4.80459770114942	Lag3;Gpnmb
GO:0030308	negative regulation of cell growth	biological_process	5	348	130	20900	0.0665022070930493	0.286321056882076	2.30990274093722	Sfrp1;Crlf3;Bst2;Adam15;Ahsg
GO:0030178	negative regulation of Wnt signaling pathway	biological_process	3	348	56	20900	0.0665142233564997	0.286321056882076	3.2173645320197	Sfrp1;Lzts2;Dkk3
GO:0042531	positive regulation of tyrosine phosphorylation of STAT protein	biological_process	3	348	56	20900	0.0665142233564997	0.286321056882076	3.2173645320197	Il6st;Csf1r;Osbp
GO:0048538	thymus development	biological_process	3	348	56	20900	0.0665142233564997	0.286321056882076	3.2173645320197	Six4;Ephb3;Adrm1
GO:0090575	RNA polymerase II transcription regulator complex	cellular_component	5	348	131	20900	0.0682468544578376	0.286321056882076	2.29226989558656	Stat3;Nfyb;E2f6;Gtf2b;Atf1
GO:0005759	mitochondrial matrix	cellular_component	6	348	172	20900	0.0683759239360097	0.286321056882076	2.09502806736167	Hsd17b8;Mars2;Rida;Pck2;Clpp;Glrx5
GO:0001778	plasma membrane repair	biological_process	2	348	26	20900	0.0691327348318703	0.286321056882076	4.61980548187445	Syt11;Arl8b
GO:0007205	protein kinase C-activating G protein-coupled receptor signaling pathway	biological_process	2	348	26	20900	0.0691327348318703	0.286321056882076	4.61980548187445	Dgkq;Dgkd
GO:0007276	gamete generation	biological_process	2	348	26	20900	0.0691327348318703	0.286321056882076	4.61980548187445	Smad1;Ddx3y
GO:0015078	proton transmembrane transporter activity	molecular_function	2	348	26	20900	0.0691327348318703	0.286321056882076	4.61980548187445	Slc25a5;Slc25a4
GO:0030301	cholesterol transport	biological_process	2	348	26	20900	0.0691327348318703	0.286321056882076	4.61980548187445	Npc1;Apoa2
GO:0051537	2 iron, 2 sulfur cluster binding	molecular_function	2	348	26	20900	0.0691327348318703	0.286321056882076	4.61980548187445	Aox1;Glrx5
GO:0060441	epithelial tube branching involved in lung morphogenesis	biological_process	2	348	26	20900	0.0691327348318703	0.286321056882076	4.61980548187445	Ctsz;Ctsl
GO:1900181	negative regulation of protein localization to nucleus	biological_process	2	348	26	20900	0.0691327348318703	0.286321056882076	4.61980548187445	Lzts2;App
GO:2000147	positive regulation of cell motility	biological_process	2	348	26	20900	0.0691327348318703	0.286321056882076	4.61980548187445	Pdpn;Csf1r
GO:0008021	synaptic vesicle	cellular_component	6	348	173	20900	0.06989397424625	0.286321056882076	2.08291807853299	Syt11;Clcn4;App;Ncstn;Slc17a7;Scamp5
GO:0046983	protein dimerization activity	molecular_function	6	348	173	20900	0.06989397424625	0.286321056882076	2.08291807853299	Stat3;Apoe;Ceacam1;Adcy8;Tcf4;E2f6
GO:0006814	sodium ion transport	biological_process	5	348	132	20900	0.0700167310063521	0.286321056882076	2.27490421455939	Slc9a6;Commd9;Scn4b;Scn1a;Slc17a7
GO:0032543	mitochondrial translation	biological_process	4	348	94	20900	0.0720381735525713	0.286321056882076	2.55563707507948	Mrps21;Mrpl57;Mrpl9;Mrps11
GO:0032731	positive regulation of interleukin-1 beta production	biological_process	3	348	58	20900	0.0723004882178154	0.286321056882076	3.1064209274673	Clec7a;Stat3;App
GO:0043280	positive regulation of cysteine-type endopeptidase activity involved in apoptotic process	biological_process	3	348	58	20900	0.0723004882178154	0.286321056882076	3.1064209274673	Clec7a;App;Mapk9
GO:0045597	positive regulation of cell differentiation	biological_process	3	348	58	20900	0.0723004882178154	0.286321056882076	3.1064209274673	Smad1;Clu;Actl6b
GO:0045668	negative regulation of osteoblast differentiation	biological_process	3	348	58	20900	0.0723004882178154	0.286321056882076	3.1064209274673	Sfrp1;Riox1;Sema4d
GO:2000045	regulation of G1/S transition of mitotic cell cycle	biological_process	3	348	58	20900	0.0723004882178154	0.286321056882076	3.1064209274673	Ptpn6;Pdpn;Actl6b
GO:0042734	presynaptic membrane	cellular_component	6	348	175	20900	0.0729882141831082	0.286321056882076	2.05911330049261	Ncstn;Adcy8;Ptprd;Adgrl1;Scn1a;Rgs7bp
GO:0002102	podosome	cellular_component	2	348	27	20900	0.0738668562520773	0.286321056882076	4.44870157513836	Bin2;Gsn
GO:0004602	glutathione peroxidase activity	molecular_function	2	348	27	20900	0.0738668562520773	0.286321056882076	4.44870157513836	Mgst1;Mgst3
GO:0021542	dentate gyrus development	biological_process	2	348	27	20900	0.0738668562520773	0.286321056882076	4.44870157513836	Mdk;Csf1r
GO:0031090	organelle membrane	cellular_component	2	348	27	20900	0.0738668562520773	0.286321056882076	4.44870157513836	Faah;Itm2b
GO:0034612	response to tumor necrosis factor	biological_process	2	348	27	20900	0.0738668562520773	0.286321056882076	4.44870157513836	Ripk1;Rps6kb1
GO:0046488	phosphatidylinositol metabolic process	biological_process	2	348	27	20900	0.0738668562520773	0.286321056882076	4.44870157513836	Plek;Pitpnc1
GO:0050678	regulation of epithelial cell proliferation	biological_process	2	348	27	20900	0.0738668562520773	0.286321056882076	4.44870157513836	Hmgn1;Six4
GO:0006508	proteolysis	biological_process	15	348	595	20900	0.0740538491220833	0.286321056882076	1.51405389742104	Ctsh;Psmb8;Ctsz;Htra1;Adam15;Dpp7;Ctsl;Ctsb;Cpq;Fap;Clpp;Capns1;Usp19;Usp11;Senp7
GO:0005546	phosphatidylinositol-4,5-bisphosphate binding	molecular_function	4	348	95	20900	0.0742673112512676	0.286321056882076	2.52873563218391	Flii;Fcho2;Gsn;Vil1
GO:0007160	cell-matrix adhesion	biological_process	4	348	95	20900	0.0742673112512676	0.286321056882076	2.52873563218391	Vtn;Tsc1;Itgb2;Itgav
GO:0030544	Hsp70 protein binding	molecular_function	3	348	59	20900	0.0752753805303096	0.286321056882076	3.05376972530684	Tsc1;Hikeshi;Nr3c1
GO:0016055	Wnt signaling pathway	biological_process	7	348	220	20900	0.0758485644282976	0.286321056882076	1.91091954022989	Sfrp1;Prkaa2;Lzts2;Ndp;Cd44;Dkk3;Cdk14
GO:0005244	voltage-gated monoatomic ion channel activity	molecular_function	5	348	136	20900	0.0773471347135234	0.286321056882076	2.20799526707235	Kcnip1;Kcnip2;Scn4b;Scn1a;Kcnh2
GO:0030864	cortical actin cytoskeleton	cellular_component	3	348	60	20900	0.0783036810019474	0.286321056882076	3.00287356321839	Spta1;Gsn;Actn1
GO:0071466	cellular response to xenobiotic stimulus	biological_process	3	348	60	20900	0.0783036810019474	0.286321056882076	3.00287356321839	Prkaa2;Recql5;Kcnh2
GO:0004553	hydrolase activity, hydrolyzing O-glycosyl compounds	molecular_function	2	348	28	20900	0.0787015661286567	0.286321056882076	4.28981937602627	Hexb;Hexa
GO:0006820	monoatomic anion transport	biological_process	2	348	28	20900	0.0787015661286567	0.286321056882076	4.28981937602627	Lrrc8a;Slc17a7
GO:0008305	integrin complex	cellular_component	2	348	28	20900	0.0787015661286567	0.286321056882076	4.28981937602627	Itgb2;Itgav
GO:0045648	positive regulation of erythrocyte differentiation	biological_process	2	348	28	20900	0.0787015661286567	0.286321056882076	4.28981937602627	Isg15;Stat3
GO:0090026	positive regulation of monocyte chemotaxis	biological_process	2	348	28	20900	0.0787015661286567	0.286321056882076	4.28981937602627	App;Aif1
GO:0030182	neuron differentiation	biological_process	7	348	222	20900	0.0787162332486402	0.286321056882076	1.89370404887646	App;Ndp;Itm2c;Dab1;Ptprd;Acsl3;Tbr1
GO:0000320	re-entry into mitotic cell cycle	biological_process	1	348	5	20900	0.0805343553737936	0.286321056882076	12.0114942528736	Ndp
GO:0001401	SAM complex	cellular_component	1	348	5	20900	0.0805343553737936	0.286321056882076	12.0114942528736	Mtx2
GO:0001661	conditioned taste aversion	biological_process	1	348	5	20900	0.0805343553737936	0.286321056882076	12.0114942528736	Tbr1
GO:0002191	cap-dependent translational initiation	biological_process	1	348	5	20900	0.0805343553737936	0.286321056882076	12.0114942528736	Eif3d
GO:0002246	wound healing involved in inflammatory response	biological_process	1	348	5	20900	0.0805343553737936	0.286321056882076	12.0114942528736	Cd44
GO:0002719	negative regulation of cytokine production involved in immune response	biological_process	1	348	5	20900	0.0805343553737936	0.286321056882076	12.0114942528736	Apoa2
GO:0002732	positive regulation of dendritic cell cytokine production	biological_process	1	348	5	20900	0.0805343553737936	0.286321056882076	12.0114942528736	Clec7a
GO:0002793	positive regulation of peptide secretion	biological_process	1	348	5	20900	0.0805343553737936	0.286321056882076	12.0114942528736	Ncoa6
GO:0002906	negative regulation of mature B cell apoptotic process	biological_process	1	348	5	20900	0.0805343553737936	0.286321056882076	12.0114942528736	Cd44
GO:0002949	tRNA threonylcarbamoyladenosine modification	biological_process	1	348	5	20900	0.0805343553737936	0.286321056882076	12.0114942528736	Tprkb
GO:0003711	transcription elongation factor activity	molecular_function	1	348	5	20900	0.0805343553737936	0.286321056882076	12.0114942528736	Polr2m
GO:0004464	leukotriene-C4 synthase activity	molecular_function	1	348	5	20900	0.0805343553737936	0.286321056882076	12.0114942528736	Mgst3
GO:0005225	volume-sensitive anion channel activity	molecular_function	1	348	5	20900	0.0805343553737936	0.286321056882076	12.0114942528736	Lrrc8a
GO:0005253	monoatomic anion channel activity	molecular_function	1	348	5	20900	0.0805343553737936	0.286321056882076	12.0114942528736	Lrrc8a
GO:0005315	inorganic phosphate transmembrane transporter activity	molecular_function	1	348	5	20900	0.0805343553737936	0.286321056882076	12.0114942528736	Slc17a7
GO:0005534	galactose binding	molecular_function	1	348	5	20900	0.0805343553737936	0.286321056882076	12.0114942528736	Lgals1
GO:0008294	calcium- and calmodulin-responsive adenylate cyclase activity	molecular_function	1	348	5	20900	0.0805343553737936	0.286321056882076	12.0114942528736	Adcy8
GO:0008517	folic acid transmembrane transporter activity	molecular_function	1	348	5	20900	0.0805343553737936	0.286321056882076	12.0114942528736	Pdpn
GO:0008582	regulation of synaptic assembly at neuromuscular junction	biological_process	1	348	5	20900	0.0805343553737936	0.286321056882076	12.0114942528736	Six4
GO:0010255	glucose mediated signaling pathway	biological_process	1	348	5	20900	0.0805343553737936	0.286321056882076	12.0114942528736	Adcy8
GO:0010693	negative regulation of alkaline phosphatase activity	biological_process	1	348	5	20900	0.0805343553737936	0.286321056882076	12.0114942528736	Sema4d
GO:0010878	cholesterol storage	biological_process	1	348	5	20900	0.0805343553737936	0.286321056882076	12.0114942528736	Npc1
GO:0015884	folic acid transport	biological_process	1	348	5	20900	0.0805343553737936	0.286321056882076	12.0114942528736	Pdpn
GO:0016199	axon midline choice point recognition	biological_process	1	348	5	20900	0.0805343553737936	0.286321056882076	12.0114942528736	App
GO:0016668	oxidoreductase activity, acting on a sulfur group of donors, NAD(P) as acceptor	molecular_function	1	348	5	20900	0.0805343553737936	0.286321056882076	12.0114942528736	Gsr
GO:0017076	purine nucleotide binding	molecular_function	1	348	5	20900	0.0805343553737936	0.286321056882076	12.0114942528736	Pck2
GO:0019834	phospholipase A2 inhibitor activity	molecular_function	1	348	5	20900	0.0805343553737936	0.286321056882076	12.0114942528736	Anxa3
GO:0019960	C-X3-C chemokine binding	molecular_function	1	348	5	20900	0.0805343553737936	0.286321056882076	12.0114942528736	Itgav
GO:0022417	protein maturation by protein folding	biological_process	1	348	5	20900	0.0805343553737936	0.286321056882076	12.0114942528736	Prdx4
GO:0022615	protein to membrane docking	biological_process	1	348	5	20900	0.0805343553737936	0.286321056882076	12.0114942528736	Stxbp3
GO:0030368	interleukin-17 receptor activity	molecular_function	1	348	5	20900	0.0805343553737936	0.286321056882076	12.0114942528736	Il17ra
GO:0030870	Mre11 complex	cellular_component	1	348	5	20900	0.0805343553737936	0.286321056882076	12.0114942528736	Nbn
GO:0031102	neuron projection regeneration	biological_process	1	348	5	20900	0.0805343553737936	0.286321056882076	12.0114942528736	Gfap
GO:0031547	brain-derived neurotrophic factor receptor signaling pathway	biological_process	1	348	5	20900	0.0805343553737936	0.286321056882076	12.0114942528736	Slc9a6
GO:0032020	ISG15-protein conjugation	biological_process	1	348	5	20900	0.0805343553737936	0.286321056882076	12.0114942528736	Isg15
GO:0032369	negative regulation of lipid transport	biological_process	1	348	5	20900	0.0805343553737936	0.286321056882076	12.0114942528736	Itgav
GO:0032765	positive regulation of mast cell cytokine production	biological_process	1	348	5	20900	0.0805343553737936	0.286321056882076	12.0114942528736	Fcer1g
GO:0033007	negative regulation of mast cell activation involved in immune response	biological_process	1	348	5	20900	0.0805343553737936	0.286321056882076	12.0114942528736	Ptpn6
GO:0033024	mast cell apoptotic process	biological_process	1	348	5	20900	0.0805343553737936	0.286321056882076	12.0114942528736	Fcer1g
GO:0033864	positive regulation of NAD(P)H oxidase activity	biological_process	1	348	5	20900	0.0805343553737936	0.286321056882076	12.0114942528736	Rfk
GO:0035065	regulation of histone acetylation	biological_process	1	348	5	20900	0.0805343553737936	0.286321056882076	12.0114942528736	Nfyb
GO:0035702	monocyte homeostasis	biological_process	1	348	5	20900	0.0805343553737936	0.286321056882076	12.0114942528736	Csf1r
GO:0035860	glial cell-derived neurotrophic factor receptor signaling pathway	biological_process	1	348	5	20900	0.0805343553737936	0.286321056882076	12.0114942528736	Sulf2
GO:0036006	cellular response to macrophage colony-stimulating factor stimulus	biological_process	1	348	5	20900	0.0805343553737936	0.286321056882076	12.0114942528736	Csf1r
GO:0038003	G protein-coupled opioid receptor signaling pathway	biological_process	1	348	5	20900	0.0805343553737936	0.286321056882076	12.0114942528736	Adcy8
GO:0042105	alpha-beta T cell receptor complex	cellular_component	1	348	5	20900	0.0805343553737936	0.286321056882076	12.0114942528736	Ptpn6
GO:0042637	catagen	biological_process	1	348	5	20900	0.0805343553737936	0.286321056882076	12.0114942528736	Ctsl
GO:0042719	mitochondrial intermembrane space protein transporter complex	cellular_component	1	348	5	20900	0.0805343553737936	0.286321056882076	12.0114942528736	Timm10
GO:0042921	glucocorticoid receptor signaling pathway	biological_process	1	348	5	20900	0.0805343553737936	0.286321056882076	12.0114942528736	Nr3c1
GO:0042998	positive regulation of Golgi to plasma membrane protein transport	biological_process	1	348	5	20900	0.0805343553737936	0.286321056882076	12.0114942528736	Acsl3
GO:0043949	regulation of cAMP-mediated signaling	biological_process	1	348	5	20900	0.0805343553737936	0.286321056882076	12.0114942528736	Pde4d
GO:0045541	negative regulation of cholesterol biosynthetic process	biological_process	1	348	5	20900	0.0805343553737936	0.286321056882076	12.0114942528736	Apoe
GO:0045601	regulation of endothelial cell differentiation	biological_process	1	348	5	20900	0.0805343553737936	0.286321056882076	12.0114942528736	Ceacam1
GO:0045822	negative regulation of heart contraction	biological_process	1	348	5	20900	0.0805343553737936	0.286321056882076	12.0114942528736	Pde4d
GO:0046602	regulation of mitotic centrosome separation	biological_process	1	348	5	20900	0.0805343553737936	0.286321056882076	12.0114942528736	Map9
GO:0046661	male sex differentiation	biological_process	1	348	5	20900	0.0805343553737936	0.286321056882076	12.0114942528736	Six4
GO:0047631	ADP-ribose diphosphatase activity	molecular_function	1	348	5	20900	0.0805343553737936	0.286321056882076	12.0114942528736	Nudt5
GO:0048002	antigen processing and presentation of peptide antigen	biological_process	1	348	5	20900	0.0805343553737936	0.286321056882076	12.0114942528736	Ctsl
GO:0048145	regulation of fibroblast proliferation	biological_process	1	348	5	20900	0.0805343553737936	0.286321056882076	12.0114942528736	Nbn
GO:0048597	post-embryonic camera-type eye morphogenesis	biological_process	1	348	5	20900	0.0805343553737936	0.286321056882076	12.0114942528736	Hmgn1
GO:0048861	leukemia inhibitory factor signaling pathway	biological_process	1	348	5	20900	0.0805343553737936	0.286321056882076	12.0114942528736	Il6st
GO:0051347	positive regulation of transferase activity	biological_process	1	348	5	20900	0.0805343553737936	0.286321056882076	12.0114942528736	Ripk1
GO:0051900	regulation of mitochondrial depolarization	biological_process	1	348	5	20900	0.0805343553737936	0.286321056882076	12.0114942528736	Gclm
GO:0060318	definitive erythrocyte differentiation	biological_process	1	348	5	20900	0.0805343553737936	0.286321056882076	12.0114942528736	Cdk5rap3
GO:0060438	trachea development	biological_process	1	348	5	20900	0.0805343553737936	0.286321056882076	12.0114942528736	Hydin
GO:0060473	cortical granule	cellular_component	1	348	5	20900	0.0805343553737936	0.286321056882076	12.0114942528736	Hexb
GO:0061073	ciliary body morphogenesis	biological_process	1	348	5	20900	0.0805343553737936	0.286321056882076	12.0114942528736	Notch2
GO:0061551	trigeminal ganglion development	biological_process	1	348	5	20900	0.0805343553737936	0.286321056882076	12.0114942528736	Six4
GO:0061574	ASAP complex	cellular_component	1	348	5	20900	0.0805343553737936	0.286321056882076	12.0114942528736	Sap18
GO:0065004	protein-DNA complex assembly	biological_process	1	348	5	20900	0.0805343553737936	0.286321056882076	12.0114942528736	Tcf4
GO:0070106	interleukin-27-mediated signaling pathway	biological_process	1	348	5	20900	0.0805343553737936	0.286321056882076	12.0114942528736	Il6st
GO:0070120	ciliary neurotrophic factor-mediated signaling pathway	biological_process	1	348	5	20900	0.0805343553737936	0.286321056882076	12.0114942528736	Il6st
GO:0070139	SUMO-specific endopeptidase activity	molecular_function	1	348	5	20900	0.0805343553737936	0.286321056882076	12.0114942528736	Senp7
GO:0070252	actin-mediated cell contraction	biological_process	1	348	5	20900	0.0805343553737936	0.286321056882076	12.0114942528736	Pdpn
GO:0070513	death domain binding	molecular_function	1	348	5	20900	0.0805343553737936	0.286321056882076	12.0114942528736	Ripk1
GO:0071226	cellular response to molecule of fungal origin	biological_process	1	348	5	20900	0.0805343553737936	0.286321056882076	12.0114942528736	Clec7a
GO:0071417	cellular response to organonitrogen compound	biological_process	1	348	5	20900	0.0805343553737936	0.286321056882076	12.0114942528736	Recql5
GO:0071672	negative regulation of smooth muscle cell chemotaxis	biological_process	1	348	5	20900	0.0805343553737936	0.286321056882076	12.0114942528736	Aif1
GO:0071677	positive regulation of mononuclear cell migration	biological_process	1	348	5	20900	0.0805343553737936	0.286321056882076	12.0114942528736	Aif1
GO:0072075	metanephric mesenchyme development	biological_process	1	348	5	20900	0.0805343553737936	0.286321056882076	12.0114942528736	Six4
GO:0072757	cellular response to camptothecin	biological_process	1	348	5	20900	0.0805343553737936	0.286321056882076	12.0114942528736	Recql5
GO:0075525	viral translational termination-reinitiation	biological_process	1	348	5	20900	0.0805343553737936	0.286321056882076	12.0114942528736	Eif3d
GO:0090038	negative regulation of protein kinase C signaling	biological_process	1	348	5	20900	0.0805343553737936	0.286321056882076	12.0114942528736	Dgkd
GO:0090656	t-circle formation	biological_process	1	348	5	20900	0.0805343553737936	0.286321056882076	12.0114942528736	Nbn
GO:0097325	melanocyte proliferation	biological_process	1	348	5	20900	0.0805343553737936	0.286321056882076	12.0114942528736	Fap
GO:0097342	ripoptosome	cellular_component	1	348	5	20900	0.0805343553737936	0.286321056882076	12.0114942528736	Ripk1
GO:0097361	CIA complex	cellular_component	1	348	5	20900	0.0805343553737936	0.286321056882076	12.0114942528736	Ciao1
GO:0097418	neurofibrillary tangle	cellular_component	1	348	5	20900	0.0805343553737936	0.286321056882076	12.0114942528736	Clu
GO:0097487	multivesicular body, internal vesicle	cellular_component	1	348	5	20900	0.0805343553737936	0.286321056882076	12.0114942528736	Apoe
GO:0098915	membrane repolarization during ventricular cardiac muscle cell action potential	biological_process	1	348	5	20900	0.0805343553737936	0.286321056882076	12.0114942528736	Kcnh2
GO:0099186	structural constituent of postsynapse	molecular_function	1	348	5	20900	0.0805343553737936	0.286321056882076	12.0114942528736	Actn1
GO:0099576	regulation of protein catabolic process at postsynapse, modulating synaptic transmission	biological_process	1	348	5	20900	0.0805343553737936	0.286321056882076	12.0114942528736	Fbxo2
GO:0110135	Norrin signaling pathway	biological_process	1	348	5	20900	0.0805343553737936	0.286321056882076	12.0114942528736	Ndp
GO:0140361	cyclic-GMP-AMP transmembrane import across plasma membrane	biological_process	1	348	5	20900	0.0805343553737936	0.286321056882076	12.0114942528736	Lrrc8a
GO:0140824	thioredoxin-dependent peroxiredoxin activity	molecular_function	1	348	5	20900	0.0805343553737936	0.286321056882076	12.0114942528736	Prdx4
GO:1900024	regulation of substrate adhesion-dependent cell spreading	biological_process	1	348	5	20900	0.0805343553737936	0.286321056882076	12.0114942528736	Pdpn
GO:1900186	negative regulation of clathrin-dependent endocytosis	biological_process	1	348	5	20900	0.0805343553737936	0.286321056882076	12.0114942528736	Syt11
GO:1901388	regulation of transforming growth factor beta activation	biological_process	1	348	5	20900	0.0805343553737936	0.286321056882076	12.0114942528736	Itgav
GO:1902710	GABA receptor complex	cellular_component	1	348	5	20900	0.0805343553737936	0.286321056882076	12.0114942528736	Gabra1
GO:1902950	regulation of dendritic spine maintenance	biological_process	1	348	5	20900	0.0805343553737936	0.286321056882076	12.0114942528736	App
GO:1903039	positive regulation of leukocyte cell-cell adhesion	biological_process	1	348	5	20900	0.0805343553737936	0.286321056882076	12.0114942528736	Mdk
GO:1903670	regulation of sprouting angiogenesis	biological_process	1	348	5	20900	0.0805343553737936	0.286321056882076	12.0114942528736	Ceacam1
GO:1903936	cellular response to sodium arsenite	biological_process	1	348	5	20900	0.0805343553737936	0.286321056882076	12.0114942528736	Daxx
GO:1904354	negative regulation of telomere capping	biological_process	1	348	5	20900	0.0805343553737936	0.286321056882076	12.0114942528736	Nbn
GO:1905598	negative regulation of low-density lipoprotein receptor activity	biological_process	1	348	5	20900	0.0805343553737936	0.286321056882076	12.0114942528736	Itgav
GO:1990111	spermatoproteasome complex	cellular_component	1	348	5	20900	0.0805343553737936	0.286321056882076	12.0114942528736	Psmb8
GO:1990716	axonemal central apparatus	cellular_component	1	348	5	20900	0.0805343553737936	0.286321056882076	12.0114942528736	Hydin
GO:2000340	positive regulation of chemokine (C-X-C motif) ligand 1 production	biological_process	1	348	5	20900	0.0805343553737936	0.286321056882076	12.0114942528736	Il17ra
GO:0000165	MAPK cascade	biological_process	4	348	98	20900	0.0811615140862574	0.286321056882076	2.4513253577293	Smad1;Ptpn6;Taok3;Mbp
GO:0034765	regulation of monoatomic ion transmembrane transport	biological_process	5	348	138	20900	0.0811617225066525	0.286321056882076	2.1759953356655	Kcnip1;Kcnip2;Scn4b;Scn1a;Kcnh2
GO:0000792	heterochromatin	cellular_component	3	348	61	20900	0.0813845443035995	0.286321056882076	2.95364612775579	Satb1;Chd5;Daxx
GO:0007266	Rho protein signal transduction	biological_process	3	348	61	20900	0.0813845443035995	0.286321056882076	2.95364612775579	Hacd3;Arhgdib;Pdpn
GO:0010595	positive regulation of endothelial cell migration	biological_process	3	348	61	20900	0.0813845443035995	0.286321056882076	2.95364612775579	Grn;Anxa3;Calr
GO:0010976	positive regulation of neuron projection development	biological_process	6	348	181	20900	0.0827341324744563	0.286321056882076	1.99085540102877	Mdk;Apoe;Grn;Arsb;Ppp2r5b;Atf1
GO:0046330	positive regulation of JNK cascade	biological_process	4	348	99	20900	0.0835276612110042	0.286321056882076	2.42656449553001	Ripk1;App;Taok3;Taok1
GO:0016064	immunoglobulin mediated immune response	biological_process	2	348	29	20900	0.0836322248490879	0.286321056882076	4.1418945699564	C4b;Fcer1g
GO:0022604	regulation of cell morphogenesis	biological_process	2	348	29	20900	0.0836322248490879	0.286321056882076	4.1418945699564	Pdzd8;Larp4
GO:0030866	cortical actin cytoskeleton organization	biological_process	2	348	29	20900	0.0836322248490879	0.286321056882076	4.1418945699564	Plek;Calr
GO:0046966	nuclear thyroid hormone receptor binding	molecular_function	2	348	29	20900	0.0836322248490879	0.286321056882076	4.1418945699564	Ncoa6;Gtf2b
GO:0060078	regulation of postsynaptic membrane potential	biological_process	2	348	29	20900	0.0836322248490879	0.286321056882076	4.1418945699564	Rgs7bp;Gabra1
GO:0005080	protein kinase C binding	molecular_function	3	348	62	20900	0.0845171094359155	0.286321056882076	2.90600667408231	Plek;Sdc4;Itgav
GO:0055038	recycling endosome membrane	cellular_component	3	348	62	20900	0.0845171094359155	0.286321056882076	2.90600667408231	Slc9a6;Nsg1;Scamp5
GO:0030336	negative regulation of cell migration	biological_process	5	348	140	20900	0.0850748756543082	0.286321056882076	2.14490968801314	Sfrp1;Tmeff2;Bst2;Adam15;Thy1
GO:0042632	cholesterol homeostasis	biological_process	4	348	100	20900	0.0859273970517107	0.286321056882076	2.40229885057471	Apoe;Npc1;Commd9;Apoa2
GO:0005777	peroxisome	cellular_component	5	348	141	20900	0.0870681404723862	0.286321056882076	2.12969756256623	Agps;Rida;Acsl3;Dao;Pnpla8
GO:0006898	receptor-mediated endocytosis	biological_process	3	348	63	20900	0.0877005009561398	0.286321056882076	2.85987958401751	Apoe;Cd44;Itgb2
GO:0048787	presynaptic active zone membrane	cellular_component	3	348	63	20900	0.0877005009561398	0.286321056882076	2.85987958401751	Lrfn3;Syt11;Gpm6a
GO:0001843	neural tube closure	biological_process	4	348	101	20900	0.0883604361257339	0.286321056882076	2.37851371344031	Sfrp1;Tsc1;Sdc4;Tulp3
GO:0006368	transcription elongation by RNA polymerase II	biological_process	2	348	30	20900	0.0886543186238895	0.286321056882076	4.00383141762452	Polr2m;Adrm1
GO:0006904	vesicle docking involved in exocytosis	biological_process	2	348	30	20900	0.0886543186238895	0.286321056882076	4.00383141762452	Plek;Stxbp3
GO:0019888	protein phosphatase regulator activity	molecular_function	2	348	30	20900	0.0886543186238895	0.286321056882076	4.00383141762452	Ppp4r2;Ppp2r5b
GO:0032355	response to estradiol	biological_process	2	348	30	20900	0.0886543186238895	0.286321056882076	4.00383141762452	Stat3;Grn
GO:0038187	pattern recognition receptor activity	molecular_function	2	348	30	20900	0.0886543186238895	0.286321056882076	4.00383141762452	Clec7a;Trim12a
GO:0097440	apical dendrite	cellular_component	2	348	30	20900	0.0886543186238895	0.286321056882076	4.00383141762452	Ptpn6;Clu
GO:0099560	synaptic membrane adhesion	biological_process	2	348	30	20900	0.0886543186238895	0.286321056882076	4.00383141762452	Lrfn3;Ptprd
GO:0140677	molecular function activator activity	molecular_function	2	348	30	20900	0.0886543186238895	0.286321056882076	4.00383141762452	Htra1;Skp1
GO:0016477	cell migration	biological_process	8	348	274	20900	0.0886891818919767	0.286321056882076	1.75350281063848	Mdk;Vtn;Cd44;Pdpn;Itgb2;Sdc4;Itgav;Ephb3
GO:0009611	response to wounding	biological_process	3	348	64	20900	0.0909338301609226	0.286321056882076	2.81519396551724	Sulf2;Mdk;Syt11
GO:0005622	intracellular anatomical structure	cellular_component	5	348	144	20900	0.093193236434149	0.286321056882076	2.0853288633461	Uba52;Dhx30;Sri;Polr2m;Nr3c1
GO:0045177	apical part of cell	cellular_component	5	348	144	20900	0.093193236434149	0.286321056882076	2.0853288633461	Mgst1;App;Ctsl;Dab1;Fap
GO:0000993	RNA polymerase II complex binding	molecular_function	2	348	31	20900	0.093763456602874	0.286321056882076	3.87467556544309	Recql5;Gtf2b
GO:0006953	acute-phase response	biological_process	2	348	31	20900	0.093763456602874	0.286321056882076	3.87467556544309	Stat3;Ahsg
GO:0007214	gamma-aminobutyric acid signaling pathway	biological_process	2	348	31	20900	0.093763456602874	0.286321056882076	3.87467556544309	Plcl2;Gabra1
GO:0030279	negative regulation of ossification	biological_process	2	348	31	20900	0.093763456602874	0.286321056882076	3.87467556544309	Mdk;Sfrp1
GO:0030863	cortical cytoskeleton	cellular_component	2	348	31	20900	0.093763456602874	0.286321056882076	3.87467556544309	Spta1;Actn1
GO:0043393	regulation of protein binding	biological_process	2	348	31	20900	0.093763456602874	0.286321056882076	3.87467556544309	App;Aplp2
GO:0045454	cell redox homeostasis	biological_process	2	348	31	20900	0.093763456602874	0.286321056882076	3.87467556544309	Prdx4;Gsr
GO:0070328	triglyceride homeostasis	biological_process	2	348	31	20900	0.093763456602874	0.286321056882076	3.87467556544309	Apoe;Pnpla8
GO:0060291	long-term synaptic potentiation	biological_process	3	348	65	20900	0.0942161962263655	0.286321056882076	2.77188328912467	Lrrtm1;App;Gfap
GO:0016567	protein ubiquitination	biological_process	9	348	325	20900	0.0948566502057673	0.286321056882076	1.6631299734748	Traip;Sde2;Isg15;Uba52;Trim11;Ndp;Ube2b;Fbxo2;Skp1
GO:0007165	signal transduction	biological_process	28	348	1296	20900	0.0955599003275445	0.286321056882076	1.29753795941535	Traip;Lrrc8a;Il6st;Olfml3;Gpnmb;Vrk1;Trip6;Clec1a;Ripk1;Stat3;Cd48;Scube1;Lsp1;Fcer1g;Pdpn;Ceacam1;Rps6kb1;Pde4d;Adgrl1;Ppp2r5b;Pitpnc1;Plcl2;Diras2;Bex2;Gabra1;Dgkq;Tlr13;Dgkd
GO:0000237	leptotene	biological_process	1	348	6	20900	0.0958477817595282	0.286321056882076	10.0095785440613	Ube2b
GO:0001093	TFIIB-class transcription factor binding	molecular_function	1	348	6	20900	0.0958477817595282	0.286321056882076	10.0095785440613	Tcf4
GO:0001665	alpha-N-acetylgalactosaminide alpha-2,6-sialyltransferase activity	molecular_function	1	348	6	20900	0.0958477817595282	0.286321056882076	10.0095785440613	St6galnac5
GO:0001775	cell activation	biological_process	1	348	6	20900	0.0958477817595282	0.286321056882076	10.0095785440613	Clec7a
GO:0001834	trophectodermal cell proliferation	biological_process	1	348	6	20900	0.0958477817595282	0.286321056882076	10.0095785440613	Grn
GO:0002051	osteoblast fate commitment	biological_process	1	348	6	20900	0.0958477817595282	0.286321056882076	10.0095785440613	Smad1
GO:0002138	retinoic acid biosynthetic process	biological_process	1	348	6	20900	0.0958477817595282	0.286321056882076	10.0095785440613	Rbp1
GO:0002322	B cell proliferation involved in immune response	biological_process	1	348	6	20900	0.0958477817595282	0.286321056882076	10.0095785440613	Plcl2
GO:0002752	cell surface pattern recognition receptor signaling pathway	biological_process	1	348	6	20900	0.0958477817595282	0.286321056882076	10.0095785440613	Clec7a
GO:0004031	aldehyde oxidase activity	molecular_function	1	348	6	20900	0.0958477817595282	0.286321056882076	10.0095785440613	Aox1
GO:0004112	cyclic-nucleotide phosphodiesterase activity	molecular_function	1	348	6	20900	0.0958477817595282	0.286321056882076	10.0095785440613	Pde4d
GO:0004694	eukaryotic translation initiation factor 2alpha kinase activity	molecular_function	1	348	6	20900	0.0958477817595282	0.286321056882076	10.0095785440613	Eif2ak2
GO:0004711	ribosomal protein S6 kinase activity	molecular_function	1	348	6	20900	0.0958477817595282	0.286321056882076	10.0095785440613	Rps6kb1
GO:0004768	stearoyl-CoA 9-desaturase activity	molecular_function	1	348	6	20900	0.0958477817595282	0.286321056882076	10.0095785440613	Cyb5a
GO:0004859	phospholipase inhibitor activity	molecular_function	1	348	6	20900	0.0958477817595282	0.286321056882076	10.0095785440613	Anxa3
GO:0005131	growth hormone receptor binding	molecular_function	1	348	6	20900	0.0958477817595282	0.286321056882076	10.0095785440613	Tyk2
GO:0005372	water transmembrane transporter activity	molecular_function	1	348	6	20900	0.0958477817595282	0.286321056882076	10.0095785440613	Pdpn
GO:0005732	sno(s)RNA-containing ribonucleoprotein complex	cellular_component	1	348	6	20900	0.0958477817595282	0.286321056882076	10.0095785440613	Nop58
GO:0006116	NADH oxidation	biological_process	1	348	6	20900	0.0958477817595282	0.286321056882076	10.0095785440613	Pck2
GO:0006642	triglyceride mobilization	biological_process	1	348	6	20900	0.0958477817595282	0.286321056882076	10.0095785440613	Il6st
GO:0007023	post-chaperonin tubulin folding pathway	biological_process	1	348	6	20900	0.0958477817595282	0.286321056882076	10.0095785440613	Tbcc
GO:0008091	spectrin	cellular_component	1	348	6	20900	0.0958477817595282	0.286321056882076	10.0095785440613	Spta1
GO:0008611	ether lipid biosynthetic process	biological_process	1	348	6	20900	0.0958477817595282	0.286321056882076	10.0095785440613	Fasn
GO:0008649	rRNA methyltransferase activity	molecular_function	1	348	6	20900	0.0958477817595282	0.286321056882076	10.0095785440613	Fbl
GO:0009378	four-way junction helicase activity	molecular_function	1	348	6	20900	0.0958477817595282	0.286321056882076	10.0095785440613	Recql5
GO:0010324	membrane invagination	biological_process	1	348	6	20900	0.0958477817595282	0.286321056882076	10.0095785440613	Fcho2
GO:0014731	spectrin-associated cytoskeleton	cellular_component	1	348	6	20900	0.0958477817595282	0.286321056882076	10.0095785440613	Spta1
GO:0015734	taurine transport	biological_process	1	348	6	20900	0.0958477817595282	0.286321056882076	10.0095785440613	Lrrc8a
GO:0016282	eukaryotic 43S preinitiation complex	cellular_component	1	348	6	20900	0.0958477817595282	0.286321056882076	10.0095785440613	Eif1ax
GO:0016602	CCAAT-binding factor complex	cellular_component	1	348	6	20900	0.0958477817595282	0.286321056882076	10.0095785440613	Nfyb
GO:0018158	protein oxidation	biological_process	1	348	6	20900	0.0958477817595282	0.286321056882076	10.0095785440613	Apoa2
GO:0018812	3-hydroxyacyl-CoA dehydratase activity	molecular_function	1	348	6	20900	0.0958477817595282	0.286321056882076	10.0095785440613	Hacd3
GO:0019068	virion assembly	biological_process	1	348	6	20900	0.0958477817595282	0.286321056882076	10.0095785440613	Apoe
GO:0019863	IgE binding	molecular_function	1	348	6	20900	0.0958477817595282	0.286321056882076	10.0095785440613	Fcer1g
GO:0021764	amygdala development	biological_process	1	348	6	20900	0.0958477817595282	0.286321056882076	10.0095785440613	Tbr1
GO:0021902	commitment of neuronal cell to specific neuron type in forebrain	biological_process	1	348	6	20900	0.0958477817595282	0.286321056882076	10.0095785440613	Tbr1
GO:0030289	protein phosphatase 4 complex	cellular_component	1	348	6	20900	0.0958477817595282	0.286321056882076	10.0095785440613	Ppp4r2
GO:0030522	intracellular receptor signaling pathway	biological_process	1	348	6	20900	0.0958477817595282	0.286321056882076	10.0095785440613	Stat3
GO:0031264	death-inducing signaling complex	cellular_component	1	348	6	20900	0.0958477817595282	0.286321056882076	10.0095785440613	Ripk1
GO:0031579	membrane raft organization	biological_process	1	348	6	20900	0.0958477817595282	0.286321056882076	10.0095785440613	Npc1
GO:0031914	negative regulation of synaptic plasticity	biological_process	1	348	6	20900	0.0958477817595282	0.286321056882076	10.0095785440613	Nr3c1
GO:0031952	regulation of protein autophosphorylation	biological_process	1	348	6	20900	0.0958477817595282	0.286321056882076	10.0095785440613	Ppp2r5b
GO:0032051	clathrin light chain binding	molecular_function	1	348	6	20900	0.0958477817595282	0.286321056882076	10.0095785440613	Nsg1
GO:0032649	regulation of type II interferon production	biological_process	1	348	6	20900	0.0958477817595282	0.286321056882076	10.0095785440613	Isg15
GO:0032692	negative regulation of interleukin-1 production	biological_process	1	348	6	20900	0.0958477817595282	0.286321056882076	10.0095785440613	Ceacam1
GO:0032762	mast cell cytokine production	biological_process	1	348	6	20900	0.0958477817595282	0.286321056882076	10.0095785440613	Fcer1g
GO:0032934	sterol binding	molecular_function	1	348	6	20900	0.0958477817595282	0.286321056882076	10.0095785440613	Osbp
GO:0032998	Fc-epsilon receptor I complex	cellular_component	1	348	6	20900	0.0958477817595282	0.286321056882076	10.0095785440613	Fcer1g
GO:0034121	regulation of toll-like receptor signaling pathway	biological_process	1	348	6	20900	0.0958477817595282	0.286321056882076	10.0095785440613	App
GO:0034372	very-low-density lipoprotein particle remodeling	biological_process	1	348	6	20900	0.0958477817595282	0.286321056882076	10.0095785440613	Apoe
GO:0034647	histone H3K4me/H3K4me2/H3K4me3 demethylase activity	molecular_function	1	348	6	20900	0.0958477817595282	0.286321056882076	10.0095785440613	Riox1
GO:0038094	Fc-gamma receptor signaling pathway	biological_process	1	348	6	20900	0.0958477817595282	0.286321056882076	10.0095785440613	Fcer1g
GO:0038132	neuregulin binding	molecular_function	1	348	6	20900	0.0958477817595282	0.286321056882076	10.0095785440613	Itgav
GO:0038173	interleukin-17A-mediated signaling pathway	biological_process	1	348	6	20900	0.0958477817595282	0.286321056882076	10.0095785440613	Il17ra
GO:0042030	ATPase inhibitor activity	molecular_function	1	348	6	20900	0.0958477817595282	0.286321056882076	10.0095785440613	Tsc1
GO:0042158	lipoprotein biosynthetic process	biological_process	1	348	6	20900	0.0958477817595282	0.286321056882076	10.0095785440613	Apoe
GO:0042159	lipoprotein catabolic process	biological_process	1	348	6	20900	0.0958477817595282	0.286321056882076	10.0095785440613	Apoe
GO:0042423	catecholamine biosynthetic process	biological_process	1	348	6	20900	0.0958477817595282	0.286321056882076	10.0095785440613	Pnmt
GO:0042585	germinal vesicle	cellular_component	1	348	6	20900	0.0958477817595282	0.286321056882076	10.0095785440613	Gtf2b
GO:0042590	antigen processing and presentation of exogenous peptide antigen via MHC class I	biological_process	1	348	6	20900	0.0958477817595282	0.286321056882076	10.0095785440613	Fcer1g
GO:0042592	homeostatic process	biological_process	1	348	6	20900	0.0958477817595282	0.286321056882076	10.0095785440613	Smad1
GO:0043199	sulfate binding	molecular_function	1	348	6	20900	0.0958477817595282	0.286321056882076	10.0095785440613	Gns
GO:0043218	compact myelin	cellular_component	1	348	6	20900	0.0958477817595282	0.286321056882076	10.0095785440613	Mbp
GO:0043312	neutrophil degranulation	biological_process	1	348	6	20900	0.0958477817595282	0.286321056882076	10.0095785440613	Anxa3
GO:0043378	positive regulation of CD8-positive, alpha-beta T cell differentiation	biological_process	1	348	6	20900	0.0958477817595282	0.286321056882076	10.0095785440613	Cbfb
GO:0043546	molybdopterin cofactor binding	molecular_function	1	348	6	20900	0.0958477817595282	0.286321056882076	10.0095785440613	Aox1
GO:0043615	astrocyte cell migration	biological_process	1	348	6	20900	0.0958477817595282	0.286321056882076	10.0095785440613	Hexb
GO:0043967	histone H4 acetylation	biological_process	1	348	6	20900	0.0958477817595282	0.286321056882076	10.0095785440613	Actl6b
GO:0044304	main axon	cellular_component	1	348	6	20900	0.0958477817595282	0.286321056882076	10.0095785440613	App
GO:0045123	cellular extravasation	biological_process	1	348	6	20900	0.0958477817595282	0.286321056882076	10.0095785440613	Itgb2
GO:0045163	clustering of voltage-gated potassium channels	biological_process	1	348	6	20900	0.0958477817595282	0.286321056882076	10.0095785440613	Kcnip2
GO:0045650	negative regulation of macrophage differentiation	biological_process	1	348	6	20900	0.0958477817595282	0.286321056882076	10.0095785440613	C1qc
GO:0045916	negative regulation of complement activation	biological_process	1	348	6	20900	0.0958477817595282	0.286321056882076	10.0095785440613	Cd55
GO:0048237	rough endoplasmic reticulum lumen	cellular_component	1	348	6	20900	0.0958477817595282	0.286321056882076	10.0095785440613	Vtn
GO:0048642	negative regulation of skeletal muscle tissue development	biological_process	1	348	6	20900	0.0958477817595282	0.286321056882076	10.0095785440613	Usp19
GO:0050859	negative regulation of B cell receptor signaling pathway	biological_process	1	348	6	20900	0.0958477817595282	0.286321056882076	10.0095785440613	Plcl2
GO:0051054	positive regulation of DNA metabolic process	biological_process	1	348	6	20900	0.0958477817595282	0.286321056882076	10.0095785440613	Anxa3
GO:0051127	positive regulation of actin nucleation	biological_process	1	348	6	20900	0.0958477817595282	0.286321056882076	10.0095785440613	Gsn
GO:0051142	positive regulation of NK T cell proliferation	biological_process	1	348	6	20900	0.0958477817595282	0.286321056882076	10.0095785440613	Tyk2
GO:0051177	meiotic sister chromatid cohesion	biological_process	1	348	6	20900	0.0958477817595282	0.286321056882076	10.0095785440613	Gtf2b
GO:0051580	regulation of neurotransmitter uptake	biological_process	1	348	6	20900	0.0958477817595282	0.286321056882076	10.0095785440613	Gfap
GO:0051920	peroxiredoxin activity	molecular_function	1	348	6	20900	0.0958477817595282	0.286321056882076	10.0095785440613	Prdx4
GO:0052548	regulation of endopeptidase activity	biological_process	1	348	6	20900	0.0958477817595282	0.286321056882076	10.0095785440613	Psmb8
GO:0060179	male mating behavior	biological_process	1	348	6	20900	0.0958477817595282	0.286321056882076	10.0095785440613	Grn
GO:0060266	negative regulation of respiratory burst involved in inflammatory response	biological_process	1	348	6	20900	0.0958477817595282	0.286321056882076	10.0095785440613	Grn
GO:0060267	positive regulation of respiratory burst	biological_process	1	348	6	20900	0.0958477817595282	0.286321056882076	10.0095785440613	Clec7a
GO:0060545	positive regulation of necroptotic process	biological_process	1	348	6	20900	0.0958477817595282	0.286321056882076	10.0095785440613	Ripk1
GO:0060687	regulation of branching involved in prostate gland morphogenesis	biological_process	1	348	6	20900	0.0958477817595282	0.286321056882076	10.0095785440613	Sfrp1
GO:0060718	chorionic trophoblast cell differentiation	biological_process	1	348	6	20900	0.0958477817595282	0.286321056882076	10.0095785440613	Htra1
GO:0061097	regulation of protein tyrosine kinase activity	biological_process	1	348	6	20900	0.0958477817595282	0.286321056882076	10.0095785440613	App
GO:0061304	retinal blood vessel morphogenesis	biological_process	1	348	6	20900	0.0958477817595282	0.286321056882076	10.0095785440613	Ndp
GO:0061951	establishment of protein localization to plasma membrane	biological_process	1	348	6	20900	0.0958477817595282	0.286321056882076	10.0095785440613	Gorasp1
GO:0070487	monocyte aggregation	biological_process	1	348	6	20900	0.0958477817595282	0.286321056882076	10.0095785440613	Cd44
GO:0070533	BRCA1-C complex	cellular_component	1	348	6	20900	0.0958477817595282	0.286321056882076	10.0095785440613	Nbn
GO:0070665	positive regulation of leukocyte proliferation	biological_process	1	348	6	20900	0.0958477817595282	0.286321056882076	10.0095785440613	Csf1r
GO:0070779	D-aspartate import across plasma membrane	biological_process	1	348	6	20900	0.0958477817595282	0.286321056882076	10.0095785440613	Gfap
GO:0071377	cellular response to glucagon stimulus	biological_process	1	348	6	20900	0.0958477817595282	0.286321056882076	10.0095785440613	Adcy8
GO:0071569	protein ufmylation	biological_process	1	348	6	20900	0.0958477817595282	0.286321056882076	10.0095785440613	Cdk5rap3
GO:0071704	organic substance metabolic process	biological_process	1	348	6	20900	0.0958477817595282	0.286321056882076	10.0095785440613	Pgm2l1
GO:0071986	Ragulator complex	cellular_component	1	348	6	20900	0.0958477817595282	0.286321056882076	10.0095785440613	Lamtor2
GO:0072015	podocyte development	biological_process	1	348	6	20900	0.0958477817595282	0.286321056882076	10.0095785440613	Notch2
GO:0072537	fibroblast activation	biological_process	1	348	6	20900	0.0958477817595282	0.286321056882076	10.0095785440613	Il17ra
GO:0086003	cardiac muscle cell contraction	biological_process	1	348	6	20900	0.0958477817595282	0.286321056882076	10.0095785440613	Gsn
GO:0086006	voltage-gated sodium channel activity involved in cardiac muscle cell action potential	molecular_function	1	348	6	20900	0.0958477817595282	0.286321056882076	10.0095785440613	Scn4b
GO:0086012	membrane depolarization during cardiac muscle cell action potential	biological_process	1	348	6	20900	0.0958477817595282	0.286321056882076	10.0095785440613	Scn4b
GO:0090166	Golgi disassembly	biological_process	1	348	6	20900	0.0958477817595282	0.286321056882076	10.0095785440613	Vrk1
GO:0090209	negative regulation of triglyceride metabolic process	biological_process	1	348	6	20900	0.0958477817595282	0.286321056882076	10.0095785440613	Apoe
GO:0090271	positive regulation of fibroblast growth factor production	biological_process	1	348	6	20900	0.0958477817595282	0.286321056882076	10.0095785440613	Aif1
GO:0097006	regulation of plasma lipoprotein particle levels	biological_process	1	348	6	20900	0.0958477817595282	0.286321056882076	10.0095785440613	Apoe
GO:0097065	anterior head development	biological_process	1	348	6	20900	0.0958477817595282	0.286321056882076	10.0095785440613	Arsb
GO:0097113	AMPA glutamate receptor clustering	biological_process	1	348	6	20900	0.0958477817595282	0.286321056882076	10.0095785440613	Apoe
GO:0097114	NMDA glutamate receptor clustering	biological_process	1	348	6	20900	0.0958477817595282	0.286321056882076	10.0095785440613	Apoe
GO:0097444	spine apparatus	cellular_component	1	348	6	20900	0.0958477817595282	0.286321056882076	10.0095785440613	Aplp2
GO:0098700	neurotransmitter loading into synaptic vesicle	biological_process	1	348	6	20900	0.0958477817595282	0.286321056882076	10.0095785440613	Slc17a7
GO:0140031	phosphorylation-dependent protein binding	molecular_function	1	348	6	20900	0.0958477817595282	0.286321056882076	10.0095785440613	Ptpn6
GO:0160072	ubiquitin ligase complex scaffold activity	molecular_function	1	348	6	20900	0.0958477817595282	0.286321056882076	10.0095785440613	Skp1
GO:1901532	regulation of hematopoietic progenitor cell differentiation	biological_process	1	348	6	20900	0.0958477817595282	0.286321056882076	10.0095785440613	Eif2ak2
GO:1902667	regulation of axon guidance	biological_process	1	348	6	20900	0.0958477817595282	0.286321056882076	10.0095785440613	Tbr1
GO:1904158	axonemal central apparatus assembly	biological_process	1	348	6	20900	0.0958477817595282	0.286321056882076	10.0095785440613	Hydin
GO:1904399	heparan sulfate binding	molecular_function	1	348	6	20900	0.0958477817595282	0.286321056882076	10.0095785440613	Mdk
GO:1904628	cellular response to phorbol 13-acetate 12-myristate	biological_process	1	348	6	20900	0.0958477817595282	0.286321056882076	10.0095785440613	Adam15
GO:1904798	positive regulation of core promoter binding	biological_process	1	348	6	20900	0.0958477817595282	0.286321056882076	10.0095785440613	Gtf2b
GO:1905673	positive regulation of lysosome organization	biological_process	1	348	6	20900	0.0958477817595282	0.286321056882076	10.0095785440613	Grn
GO:1990239	steroid hormone binding	molecular_function	1	348	6	20900	0.0958477817595282	0.286321056882076	10.0095785440613	Nr3c1
GO:1990430	extracellular matrix protein binding	molecular_function	1	348	6	20900	0.0958477817595282	0.286321056882076	10.0095785440613	Itgav
GO:1990963	establishment of blood-retinal barrier	biological_process	1	348	6	20900	0.0958477817595282	0.286321056882076	10.0095785440613	Ndp
GO:2000052	positive regulation of non-canonical Wnt signaling pathway	biological_process	1	348	6	20900	0.0958477817595282	0.286321056882076	10.0095785440613	Sfrp1
GO:2000324	positive regulation of glucocorticoid receptor signaling pathway	biological_process	1	348	6	20900	0.0958477817595282	0.286321056882076	10.0095785440613	Nr3c1
GO:2000370	positive regulation of clathrin-dependent endocytosis	biological_process	1	348	6	20900	0.0958477817595282	0.286321056882076	10.0095785440613	Dgkd
GO:2000394	positive regulation of lamellipodium morphogenesis	biological_process	1	348	6	20900	0.0958477817595282	0.286321056882076	10.0095785440613	Vil1
GO:2000758	positive regulation of peptidyl-lysine acetylation	biological_process	1	348	6	20900	0.0958477817595282	0.286321056882076	10.0095785440613	Prkaa2
GO:0030175	filopodium	cellular_component	3	348	66	20900	0.0975466873065152	0.291086770720397	2.72988505747126	Pdpn;Gpm6a;Vil1
GO:0003779	actin binding	molecular_function	10	348	375	20900	0.0980276624199378	0.292211833576294	1.60153256704981	Flii;Lsp1;Ceacam1;Aif1;Spta1;Ppp1r18;Adcy8;Gsn;Actn1;Vil1
GO:0003678	DNA helicase activity	molecular_function	2	348	32	20900	0.0989553680521107	0.292495835535734	3.75359195402299	Dhx30;Recql5
GO:0004364	glutathione transferase activity	molecular_function	2	348	32	20900	0.0989553680521107	0.292495835535734	3.75359195402299	Mgst1;Mgst3
GO:0005272	sodium channel activity	molecular_function	2	348	32	20900	0.0989553680521107	0.292495835535734	3.75359195402299	Scn4b;Scn1a
GO:0005763	mitochondrial small ribosomal subunit	cellular_component	2	348	32	20900	0.0989553680521107	0.292495835535734	3.75359195402299	Mrps21;Mrps11
GO:0019915	lipid storage	biological_process	2	348	32	20900	0.0989553680521107	0.292495835535734	3.75359195402299	Hexb;Hexa
GO:0031669	cellular response to nutrient levels	biological_process	2	348	32	20900	0.0989553680521107	0.292495835535734	3.75359195402299	Prkaa2;Cd68
GO:0032819	positive regulation of natural killer cell proliferation	biological_process	2	348	32	20900	0.0989553680521107	0.292495835535734	3.75359195402299	Tyk2;H2-D1
GO:0051281	positive regulation of release of sequestered calcium ion into cytosol	biological_process	2	348	32	20900	0.0989553680521107	0.292495835535734	3.75359195402299	Sri;Thy1
GO:0051536	iron-sulfur cluster binding	molecular_function	3	348	67	20900	0.100924381591487	0.293558628057105	2.68914050437468	Aox1;Nfu1;Glrx5
GO:0005506	iron ion binding	molecular_function	5	348	148	20900	0.101694039524716	0.293558628057105	2.02896862379621	Aox1;Hpd;Riox1;Nfu1;Calr
GO:0006417	regulation of translation	biological_process	5	348	149	20900	0.103877907608381	0.293558628057105	2.01535138471033	Tsc1;Tnrc6a;App;Rps6kb1;Aplp1
GO:0006402	mRNA catabolic process	biological_process	2	348	33	20900	0.104225899590381	0.293558628057105	3.63984674329502	Rida;Parn
GO:0050681	nuclear androgen receptor binding	molecular_function	2	348	33	20900	0.104225899590381	0.293558628057105	3.63984674329502	Calr;Daxx
GO:0051085	chaperone cofactor-dependent protein refolding	biological_process	2	348	33	20900	0.104225899590381	0.293558628057105	3.63984674329502	Hspa1a;Dnajb5
GO:0061077	chaperone-mediated protein folding	biological_process	2	348	33	20900	0.104225899590381	0.293558628057105	3.63984674329502	Clu;Pdia4
GO:0097193	intrinsic apoptotic signaling pathway	biological_process	2	348	33	20900	0.104225899590381	0.293558628057105	3.63984674329502	Clu;Nbn
GO:0140678	molecular function inhibitor activity	molecular_function	2	348	33	20900	0.104225899590381	0.293558628057105	3.63984674329502	Bex2;Adrm1
GO:0008344	adult locomotory behavior	biological_process	3	348	68	20900	0.104348348326367	0.293558628057105	2.64959432048682	Tsc1;App;Cstb
GO:0032720	negative regulation of tumor necrosis factor production	biological_process	3	348	68	20900	0.104348348326367	0.293558628057105	2.64959432048682	Ptpn6;Gpnmb;Syt11
GO:0045109	intermediate filament organization	biological_process	3	348	68	20900	0.104348348326367	0.293558628057105	2.64959432048682	Krt82;Krt85;Gfap
GO:0007275	multicellular organism development	biological_process	24	348	1097	20900	0.105317617121384	0.293558628057105	1.31392826831798	Mdk;Sfrp1;Epha5;Notch2;Fstl1;Flii;Dlx6;Tmeff2;Pdpn;Smoc1;Flrt1;Six4;Csf1r;Sema4d;Dkk3;Dab1;Islr2;Itgav;Hydin;Tcf4;Nosip;Ephb3;Clgn;Tulp3
GO:0070374	positive regulation of ERK1 and ERK2 cascade	biological_process	7	348	240	20900	0.107311029860197	0.293558628057105	1.75167624521073	Ccl6;Gpnmb;Notch2;App;Apoe;Cd44;Csf1r
GO:0006364	rRNA processing	biological_process	5	348	151	20900	0.108314930187065	0.293558628057105	1.98865798888635	Rpl35a;Fbl;Rps15;Nop14;Utp14a
GO:0030280	structural constituent of skin epidermis	molecular_function	2	348	34	20900	0.10957101248394	0.293558628057105	3.53279242731575	Krt82;Krt85
GO:0030332	cyclin binding	molecular_function	2	348	34	20900	0.10957101248394	0.293558628057105	3.53279242731575	Cdk5rap3;Cdk14
GO:0043113	receptor clustering	biological_process	2	348	34	20900	0.10957101248394	0.293558628057105	3.53279242731575	Itgb2;Thy1
GO:0045672	positive regulation of osteoclast differentiation	biological_process	2	348	34	20900	0.10957101248394	0.293558628057105	3.53279242731575	Notch2;Csf1r
GO:0050661	NADP binding	molecular_function	2	348	34	20900	0.10957101248394	0.293558628057105	3.53279242731575	Hibadh;Gsr
GO:0051225	spindle assembly	biological_process	2	348	34	20900	0.10957101248394	0.293558628057105	3.53279242731575	Map9;Gtf2b
GO:0000055	ribosomal large subunit export from nucleus	biological_process	1	348	7	20900	0.110906888294787	0.293558628057105	8.57963875205255	Nup88
GO:0000152	nuclear ubiquitin ligase complex	cellular_component	1	348	7	20900	0.110906888294787	0.293558628057105	8.57963875205255	Babam2
GO:0001651	dense fibrillar component	cellular_component	1	348	7	20900	0.110906888294787	0.293558628057105	8.57963875205255	Fbl
GO:0001848	complement binding	molecular_function	1	348	7	20900	0.110906888294787	0.293558628057105	8.57963875205255	C4b
GO:0002068	glandular epithelial cell development	biological_process	1	348	7	20900	0.110906888294787	0.293558628057105	8.57963875205255	Fasn
GO:0002283	neutrophil activation involved in immune response	biological_process	1	348	7	20900	0.110906888294787	0.293558628057105	8.57963875205255	Fcer1g
GO:0002317	plasma cell differentiation	biological_process	1	348	7	20900	0.110906888294787	0.293558628057105	8.57963875205255	Lgals1
GO:0003402	planar cell polarity pathway involved in axis elongation	biological_process	1	348	7	20900	0.110906888294787	0.293558628057105	8.57963875205255	Sfrp1
GO:0005004	GPI-linked ephrin receptor activity	molecular_function	1	348	7	20900	0.110906888294787	0.293558628057105	8.57963875205255	Epha5
GO:0005127	ciliary neurotrophic factor receptor binding	molecular_function	1	348	7	20900	0.110906888294787	0.293558628057105	8.57963875205255	Il6st
GO:0005138	interleukin-6 receptor binding	molecular_function	1	348	7	20900	0.110906888294787	0.293558628057105	8.57963875205255	Il6st
GO:0005501	retinoid binding	molecular_function	1	348	7	20900	0.110906888294787	0.293558628057105	8.57963875205255	Rbp1
GO:0006572	tyrosine catabolic process	biological_process	1	348	7	20900	0.110906888294787	0.293558628057105	8.57963875205255	Hpd
GO:0006703	estrogen biosynthetic process	biological_process	1	348	7	20900	0.110906888294787	0.293558628057105	8.57963875205255	Hsd17b8
GO:0008211	glucocorticoid metabolic process	biological_process	1	348	7	20900	0.110906888294787	0.293558628057105	8.57963875205255	Nr3c1
GO:0008379	thioredoxin peroxidase activity	molecular_function	1	348	7	20900	0.110906888294787	0.293558628057105	8.57963875205255	Prdx4
GO:0010543	regulation of platelet activation	biological_process	1	348	7	20900	0.110906888294787	0.293558628057105	8.57963875205255	Fcer1g
GO:0010544	negative regulation of platelet activation	biological_process	1	348	7	20900	0.110906888294787	0.293558628057105	8.57963875205255	Apoe
GO:0010594	regulation of endothelial cell migration	biological_process	1	348	7	20900	0.110906888294787	0.293558628057105	8.57963875205255	Ceacam1
GO:0010632	regulation of epithelial cell migration	biological_process	1	348	7	20900	0.110906888294787	0.293558628057105	8.57963875205255	Arsb
GO:0010815	bradykinin catabolic process	biological_process	1	348	7	20900	0.110906888294787	0.293558628057105	8.57963875205255	Ctsh
GO:0019239	deaminase activity	molecular_function	1	348	7	20900	0.110906888294787	0.293558628057105	8.57963875205255	Rida
GO:0019530	taurine metabolic process	biological_process	1	348	7	20900	0.110906888294787	0.293558628057105	8.57963875205255	Csad
GO:0019956	chemokine binding	molecular_function	1	348	7	20900	0.110906888294787	0.293558628057105	8.57963875205255	Pdpn
GO:0021942	radial glia guided migration of Purkinje cell	biological_process	1	348	7	20900	0.110906888294787	0.293558628057105	8.57963875205255	Dab1
GO:0030262	apoptotic nuclear changes	biological_process	1	348	7	20900	0.110906888294787	0.293558628057105	8.57963875205255	Cdk5rap3
GO:0030578	PML body organization	biological_process	1	348	7	20900	0.110906888294787	0.293558628057105	8.57963875205255	Daxx
GO:0031702	type 1 angiotensin receptor binding	molecular_function	1	348	7	20900	0.110906888294787	0.293558628057105	8.57963875205255	Tyk2
GO:0031726	CCR1 chemokine receptor binding	molecular_function	1	348	7	20900	0.110906888294787	0.293558628057105	8.57963875205255	Ccl6
GO:0031956	medium-chain fatty acid-CoA ligase activity	molecular_function	1	348	7	20900	0.110906888294787	0.293558628057105	8.57963875205255	Acsl3
GO:0032489	regulation of Cdc42 protein signal transduction	biological_process	1	348	7	20900	0.110906888294787	0.293558628057105	8.57963875205255	Apoe
GO:0032532	regulation of microvillus length	biological_process	1	348	7	20900	0.110906888294787	0.293558628057105	8.57963875205255	Vil1
GO:0033602	negative regulation of dopamine secretion	biological_process	1	348	7	20900	0.110906888294787	0.293558628057105	8.57963875205255	Syt11
GO:0034382	chylomicron remnant clearance	biological_process	1	348	7	20900	0.110906888294787	0.293558628057105	8.57963875205255	Apoe
GO:0034702	monoatomic ion channel complex	cellular_component	1	348	7	20900	0.110906888294787	0.293558628057105	8.57963875205255	Lrrc8a
GO:0035325	Toll-like receptor binding	molecular_function	1	348	7	20900	0.110906888294787	0.293558628057105	8.57963875205255	Ceacam1
GO:0035336	long-chain fatty-acyl-CoA metabolic process	biological_process	1	348	7	20900	0.110906888294787	0.293558628057105	8.57963875205255	Acsl3
GO:0035425	autocrine signaling	biological_process	1	348	7	20900	0.110906888294787	0.293558628057105	8.57963875205255	Cd68
GO:0035627	ceramide transport	biological_process	1	348	7	20900	0.110906888294787	0.293558628057105	8.57963875205255	Osbp
GO:0036041	long-chain fatty acid binding	molecular_function	1	348	7	20900	0.110906888294787	0.293558628057105	8.57963875205255	Rida
GO:0038113	interleukin-9-mediated signaling pathway	biological_process	1	348	7	20900	0.110906888294787	0.293558628057105	8.57963875205255	Stat3
GO:0042289	MHC class II protein binding	molecular_function	1	348	7	20900	0.110906888294787	0.293558628057105	8.57963875205255	Lag3
GO:0042699	follicle-stimulating hormone signaling pathway	biological_process	1	348	7	20900	0.110906888294787	0.293558628057105	8.57963875205255	Adrm1
GO:0042721	TIM22 mitochondrial import inner membrane insertion complex	cellular_component	1	348	7	20900	0.110906888294787	0.293558628057105	8.57963875205255	Timm10
GO:0043315	positive regulation of neutrophil degranulation	biological_process	1	348	7	20900	0.110906888294787	0.293558628057105	8.57963875205255	Itgb2
GO:0044320	cellular response to leptin stimulus	biological_process	1	348	7	20900	0.110906888294787	0.293558628057105	8.57963875205255	Stat3
GO:0044341	sodium-dependent phosphate transport	biological_process	1	348	7	20900	0.110906888294787	0.293558628057105	8.57963875205255	Slc17a7
GO:0045185	maintenance of protein location	biological_process	1	348	7	20900	0.110906888294787	0.293558628057105	8.57963875205255	Lgals1
GO:0046324	regulation of glucose import	biological_process	1	348	7	20900	0.110906888294787	0.293558628057105	8.57963875205255	Rps6kb1
GO:0046685	response to arsenic-containing substance	biological_process	1	348	7	20900	0.110906888294787	0.293558628057105	8.57963875205255	Nr3c1
GO:0046848	hydroxyapatite binding	molecular_function	1	348	7	20900	0.110906888294787	0.293558628057105	8.57963875205255	Apoe
GO:0047035	testosterone dehydrogenase (NAD+) activity	molecular_function	1	348	7	20900	0.110906888294787	0.293558628057105	8.57963875205255	Hsd17b8
GO:0048387	negative regulation of retinoic acid receptor signaling pathway	biological_process	1	348	7	20900	0.110906888294787	0.293558628057105	8.57963875205255	Calr
GO:0048633	positive regulation of skeletal muscle tissue growth	biological_process	1	348	7	20900	0.110906888294787	0.293558628057105	8.57963875205255	Rps6kb1
GO:0050672	negative regulation of lymphocyte proliferation	biological_process	1	348	7	20900	0.110906888294787	0.293558628057105	8.57963875205255	Gal
GO:0051645	Golgi localization	biological_process	1	348	7	20900	0.110906888294787	0.293558628057105	8.57963875205255	Dab1
GO:0051712	positive regulation of killing of cells of another organism	biological_process	1	348	7	20900	0.110906888294787	0.293558628057105	8.57963875205255	Clec7a
GO:0052651	monoacylglycerol catabolic process	biological_process	1	348	7	20900	0.110906888294787	0.293558628057105	8.57963875205255	Faah
GO:0055102	lipase inhibitor activity	molecular_function	1	348	7	20900	0.110906888294787	0.293558628057105	8.57963875205255	Apoa2
GO:0060442	branching involved in prostate gland morphogenesis	biological_process	1	348	7	20900	0.110906888294787	0.293558628057105	8.57963875205255	Cd44
GO:0060527	prostate epithelial cord arborization involved in prostate glandular acinus morphogenesis	biological_process	1	348	7	20900	0.110906888294787	0.293558628057105	8.57963875205255	Sfrp1
GO:0060712	spongiotrophoblast layer development	biological_process	1	348	7	20900	0.110906888294787	0.293558628057105	8.57963875205255	Zfat
GO:0070324	thyroid hormone binding	molecular_function	1	348	7	20900	0.110906888294787	0.293558628057105	8.57963875205255	Ctsh
GO:0070552	BRISC complex	cellular_component	1	348	7	20900	0.110906888294787	0.293558628057105	8.57963875205255	Babam2
GO:0070761	pre-snoRNP complex	cellular_component	1	348	7	20900	0.110906888294787	0.293558628057105	8.57963875205255	Nop58
GO:0071731	response to nitric oxide	biological_process	1	348	7	20900	0.110906888294787	0.293558628057105	8.57963875205255	Itgav
GO:0071800	podosome assembly	biological_process	1	348	7	20900	0.110906888294787	0.293558628057105	8.57963875205255	Bin2
GO:0090158	endoplasmic reticulum membrane organization	biological_process	1	348	7	20900	0.110906888294787	0.293558628057105	8.57963875205255	Steep1
GO:0090370	negative regulation of cholesterol efflux	biological_process	1	348	7	20900	0.110906888294787	0.293558628057105	8.57963875205255	Apoe
GO:0097450	astrocyte end-foot	cellular_component	1	348	7	20900	0.110906888294787	0.293558628057105	8.57963875205255	Gfap
GO:0098528	skeletal muscle fiber differentiation	biological_process	1	348	7	20900	0.110906888294787	0.293558628057105	8.57963875205255	Six4
GO:0098835	presynaptic endocytic zone membrane	cellular_component	1	348	7	20900	0.110906888294787	0.293558628057105	8.57963875205255	Fcho2
GO:0098890	extrinsic component of postsynaptic membrane	cellular_component	1	348	7	20900	0.110906888294787	0.293558628057105	8.57963875205255	Fbxo2
GO:0099179	regulation of synaptic membrane adhesion	biological_process	1	348	7	20900	0.110906888294787	0.293558628057105	8.57963875205255	Lrfn3
GO:0106035	protein maturation by [4Fe-4S] cluster transfer	biological_process	1	348	7	20900	0.110906888294787	0.293558628057105	8.57963875205255	Glrx5
GO:0106139	symbiont cell surface	cellular_component	1	348	7	20900	0.110906888294787	0.293558628057105	8.57963875205255	C4b
GO:0110025	DNA strand resection involved in replication fork processing	biological_process	1	348	7	20900	0.110906888294787	0.293558628057105	8.57963875205255	Nbn
GO:0120200	rod photoreceptor outer segment	cellular_component	1	348	7	20900	0.110906888294787	0.293558628057105	8.57963875205255	Tmem237
GO:1900038	negative regulation of cellular response to hypoxia	biological_process	1	348	7	20900	0.110906888294787	0.293558628057105	8.57963875205255	Daxx
GO:1900223	positive regulation of amyloid-beta clearance	biological_process	1	348	7	20900	0.110906888294787	0.293558628057105	8.57963875205255	Apoe
GO:1902952	positive regulation of dendritic spine maintenance	biological_process	1	348	7	20900	0.110906888294787	0.293558628057105	8.57963875205255	Apoe
GO:1903432	regulation of TORC1 signaling	biological_process	1	348	7	20900	0.110906888294787	0.293558628057105	8.57963875205255	Dgkq
GO:1905691	lipid droplet disassembly	biological_process	1	348	7	20900	0.110906888294787	0.293558628057105	8.57963875205255	Prkaa2
GO:1905806	regulation of synapse pruning	biological_process	1	348	7	20900	0.110906888294787	0.293558628057105	8.57963875205255	Plxnc1
GO:1990050	phosphatidic acid transfer activity	molecular_function	1	348	7	20900	0.110906888294787	0.293558628057105	8.57963875205255	Pitpnc1
GO:1990456	mitochondrion-endoplasmic reticulum membrane tethering	biological_process	1	348	7	20900	0.110906888294787	0.293558628057105	8.57963875205255	Pdzd8
GO:2000117	negative regulation of cysteine-type endopeptidase activity	biological_process	1	348	7	20900	0.110906888294787	0.293558628057105	8.57963875205255	Cst3
GO:2000346	negative regulation of hepatocyte proliferation	biological_process	1	348	7	20900	0.110906888294787	0.293558628057105	8.57963875205255	Ceacam1
GO:2000510	positive regulation of dendritic cell chemotaxis	biological_process	1	348	7	20900	0.110906888294787	0.293558628057105	8.57963875205255	Calr
GO:2001269	positive regulation of cysteine-type endopeptidase activity involved in apoptotic signaling pathway	biological_process	1	348	7	20900	0.110906888294787	0.293558628057105	8.57963875205255	Gsn
GO:0021987	cerebral cortex development	biological_process	3	348	70	20900	0.111331337248883	0.294128185156588	2.57389162561576	Mdk;Tsc1;Tbr1
GO:0050660	flavin adenine dinucleotide binding	molecular_function	3	348	70	20900	0.111331337248883	0.294128185156588	2.57389162561576	Aox1;Agps;Gsr
GO:0042274	ribosomal small subunit biogenesis	biological_process	3	348	71	20900	0.114888461844857	0.302647788928394	2.53763963088878	Nop58;Fbl;Rps15
GO:0030099	myeloid cell differentiation	biological_process	2	348	35	20900	0.114986779998408	0.302647788928394	3.43185550082102	Cbfb;Ncoa6
GO:0030901	midbrain development	biological_process	2	348	35	20900	0.114986779998408	0.302647788928394	3.43185550082102	Smad1;Aplp2
GO:0070507	regulation of microtubule cytoskeleton organization	biological_process	2	348	35	20900	0.114986779998408	0.302647788928394	3.43185550082102	Prkaa2;Taok1
GO:0051402	neuron apoptotic process	biological_process	4	348	113	20900	0.120038606310034	0.307490010716593	2.1259281863493	App;Ndp;Ncstn;Ctsb
GO:0016235	aggresome	cellular_component	2	348	36	20900	0.120469384806669	0.307490010716593	3.33652618135377	Clu;Hspa1a
GO:0019882	antigen processing and presentation	biological_process	2	348	36	20900	0.120469384806669	0.307490010716593	3.33652618135377	Psmb8;H2-D1
GO:0048013	ephrin receptor signaling pathway	biological_process	2	348	36	20900	0.120469384806669	0.307490010716593	3.33652618135377	Epha5;Ephb3
GO:0050919	negative chemotaxis	biological_process	2	348	36	20900	0.120469384806669	0.307490010716593	3.33652618135377	Sema4d;Itgav
GO:0086091	regulation of heart rate by cardiac conduction	biological_process	2	348	36	20900	0.120469384806669	0.307490010716593	3.33652618135377	Scn4b;Kcnh2
GO:0002232	leukocyte chemotaxis involved in inflammatory response	biological_process	1	348	8	20900	0.125715886661388	0.307490010716593	7.50718390804598	Mdk
GO:0002474	antigen processing and presentation of peptide antigen via MHC class I	biological_process	1	348	8	20900	0.125715886661388	0.307490010716593	7.50718390804598	H2-D1
GO:0002693	positive regulation of cellular extravasation	biological_process	1	348	8	20900	0.125715886661388	0.307490010716593	7.50718390804598	Thy1
GO:0003406	retinal pigment epithelium development	biological_process	1	348	8	20900	0.125715886661388	0.307490010716593	7.50718390804598	Ndp
GO:0004176	ATP-dependent peptidase activity	molecular_function	1	348	8	20900	0.125715886661388	0.307490010716593	7.50718390804598	Clpp
GO:0004559	alpha-mannosidase activity	molecular_function	1	348	8	20900	0.125715886661388	0.307490010716593	7.50718390804598	Man2b1
GO:0005436	sodium:phosphate symporter activity	molecular_function	1	348	8	20900	0.125715886661388	0.307490010716593	7.50718390804598	Slc17a7
GO:0006221	pyrimidine nucleotide biosynthetic process	biological_process	1	348	8	20900	0.125715886661388	0.307490010716593	7.50718390804598	Ctps2
GO:0006301	postreplication repair	biological_process	1	348	8	20900	0.125715886661388	0.307490010716593	7.50718390804598	Ube2b
GO:0006688	glycosphingolipid biosynthetic process	biological_process	1	348	8	20900	0.125715886661388	0.307490010716593	7.50718390804598	St6galnac5
GO:0006707	cholesterol catabolic process	biological_process	1	348	8	20900	0.125715886661388	0.307490010716593	7.50718390804598	Apoe
GO:0008541	proteasome regulatory particle, lid subcomplex	cellular_component	1	348	8	20900	0.125715886661388	0.307490010716593	7.50718390804598	Adrm1
GO:0010587	miRNA catabolic process	biological_process	1	348	8	20900	0.125715886661388	0.307490010716593	7.50718390804598	Parn
GO:0010757	negative regulation of plasminogen activation	biological_process	1	348	8	20900	0.125715886661388	0.307490010716593	7.50718390804598	Ctsz
GO:0014074	response to purine-containing compound	biological_process	1	348	8	20900	0.125715886661388	0.307490010716593	7.50718390804598	Atf1
GO:0015036	disulfide oxidoreductase activity	molecular_function	1	348	8	20900	0.125715886661388	0.307490010716593	7.50718390804598	Tmx2
GO:0015866	ADP transport	biological_process	1	348	8	20900	0.125715886661388	0.307490010716593	7.50718390804598	Slc25a4
GO:0016868	intramolecular transferase activity, phosphotransferases	molecular_function	1	348	8	20900	0.125715886661388	0.307490010716593	7.50718390804598	Pgm2l1
GO:0019439	aromatic compound catabolic process	biological_process	1	348	8	20900	0.125715886661388	0.307490010716593	7.50718390804598	Ephx1
GO:0019864	IgG binding	molecular_function	1	348	8	20900	0.125715886661388	0.307490010716593	7.50718390804598	Fcer1g
GO:0030449	regulation of complement activation	biological_process	1	348	8	20900	0.125715886661388	0.307490010716593	7.50718390804598	Cd55
GO:0030497	fatty acid elongation	biological_process	1	348	8	20900	0.125715886661388	0.307490010716593	7.50718390804598	Hacd3
GO:0031730	CCR5 chemokine receptor binding	molecular_function	1	348	8	20900	0.125715886661388	0.307490010716593	7.50718390804598	Stat3
GO:0032453	histone H3K4 demethylase activity	molecular_function	1	348	8	20900	0.125715886661388	0.307490010716593	7.50718390804598	Riox1
GO:0032507	maintenance of protein location in cell	biological_process	1	348	8	20900	0.125715886661388	0.307490010716593	7.50718390804598	Tnrc6a
GO:0032927	positive regulation of activin receptor signaling pathway	biological_process	1	348	8	20900	0.125715886661388	0.307490010716593	7.50718390804598	Zc3h3
GO:0034098	VCP-NPL4-UFD1 AAA ATPase complex	cellular_component	1	348	8	20900	0.125715886661388	0.307490010716593	7.50718390804598	Nploc4
GO:0035239	tube morphogenesis	biological_process	1	348	8	20900	0.125715886661388	0.307490010716593	7.50718390804598	Pdpn
GO:0035722	interleukin-12-mediated signaling pathway	biological_process	1	348	8	20900	0.125715886661388	0.307490010716593	7.50718390804598	Tyk2
GO:0035727	lysophosphatidic acid binding	molecular_function	1	348	8	20900	0.125715886661388	0.307490010716593	7.50718390804598	Vil1
GO:0038110	interleukin-2-mediated signaling pathway	biological_process	1	348	8	20900	0.125715886661388	0.307490010716593	7.50718390804598	Stat3
GO:0038156	interleukin-3-mediated signaling pathway	biological_process	1	348	8	20900	0.125715886661388	0.307490010716593	7.50718390804598	Fcer1g
GO:0039536	negative regulation of RIG-I signaling pathway	biological_process	1	348	8	20900	0.125715886661388	0.307490010716593	7.50718390804598	Nploc4
GO:0040020	regulation of meiotic nuclear division	biological_process	1	348	8	20900	0.125715886661388	0.307490010716593	7.50718390804598	Calr
GO:0042136	neurotransmitter biosynthetic process	biological_process	1	348	8	20900	0.125715886661388	0.307490010716593	7.50718390804598	Daglb
GO:0042500	aspartic endopeptidase activity, intramembrane cleaving	molecular_function	1	348	8	20900	0.125715886661388	0.307490010716593	7.50718390804598	Ncstn
GO:0042587	glycogen granule	cellular_component	1	348	8	20900	0.125715886661388	0.307490010716593	7.50718390804598	Fasn
GO:0042994	cytoplasmic sequestering of transcription factor	biological_process	1	348	8	20900	0.125715886661388	0.307490010716593	7.50718390804598	Sri
GO:0043009	chordate embryonic development	biological_process	1	348	8	20900	0.125715886661388	0.307490010716593	7.50718390804598	Trip6
GO:0043227	membrane-bounded organelle	cellular_component	1	348	8	20900	0.125715886661388	0.307490010716593	7.50718390804598	Tmx2
GO:0043374	CD8-positive, alpha-beta T cell differentiation	biological_process	1	348	8	20900	0.125715886661388	0.307490010716593	7.50718390804598	Satb1
GO:0046486	glycerolipid metabolic process	biological_process	1	348	8	20900	0.125715886661388	0.307490010716593	7.50718390804598	Dgkq
GO:0046977	TAP binding	molecular_function	1	348	8	20900	0.125715886661388	0.307490010716593	7.50718390804598	H2-D1
GO:0051026	chiasma assembly	biological_process	1	348	8	20900	0.125715886661388	0.307490010716593	7.50718390804598	Ube2b
GO:0051388	positive regulation of neurotrophin TRK receptor signaling pathway	biological_process	1	348	8	20900	0.125715886661388	0.307490010716593	7.50718390804598	Ppp2r5b
GO:0051650	establishment of vesicle localization	biological_process	1	348	8	20900	0.125715886661388	0.307490010716593	7.50718390804598	Syt11
GO:0051938	L-glutamate import	biological_process	1	348	8	20900	0.125715886661388	0.307490010716593	7.50718390804598	Slc17a7
GO:0060315	negative regulation of ryanodine-sensitive calcium-release channel activity	biological_process	1	348	8	20900	0.125715886661388	0.307490010716593	7.50718390804598	Sri
GO:0060396	growth hormone receptor signaling pathway	biological_process	1	348	8	20900	0.125715886661388	0.307490010716593	7.50718390804598	Stat3
GO:0060603	mammary gland duct morphogenesis	biological_process	1	348	8	20900	0.125715886661388	0.307490010716593	7.50718390804598	Nr3c1
GO:0060831	smoothened signaling pathway involved in dorsal/ventral neural tube patterning	biological_process	1	348	8	20900	0.125715886661388	0.307490010716593	7.50718390804598	Tulp3
GO:0061299	retina vasculature morphogenesis in camera-type eye	biological_process	1	348	8	20900	0.125715886661388	0.307490010716593	7.50718390804598	Ndp
GO:0070086	ubiquitin-dependent endocytosis	biological_process	1	348	8	20900	0.125715886661388	0.307490010716593	7.50718390804598	Ndp
GO:0071051	polyadenylation-dependent snoRNA 3'-end processing	biological_process	1	348	8	20900	0.125715886661388	0.307490010716593	7.50718390804598	Parn
GO:0071144	heteromeric SMAD protein complex	cellular_component	1	348	8	20900	0.125715886661388	0.307490010716593	7.50718390804598	Smad1
GO:0071541	eukaryotic translation initiation factor 3 complex, eIF3m	cellular_component	1	348	8	20900	0.125715886661388	0.307490010716593	7.50718390804598	Eif3d
GO:0072378	blood coagulation, fibrin clot formation	biological_process	1	348	8	20900	0.125715886661388	0.307490010716593	7.50718390804598	Pdia4
GO:0072574	hepatocyte proliferation	biological_process	1	348	8	20900	0.125715886661388	0.307490010716593	7.50718390804598	Notch2
GO:0072594	establishment of protein localization to organelle	biological_process	1	348	8	20900	0.125715886661388	0.307490010716593	7.50718390804598	Cd68
GO:0080135	regulation of cellular response to stress	biological_process	1	348	8	20900	0.125715886661388	0.307490010716593	7.50718390804598	Adcy8
GO:0090175	regulation of establishment of planar polarity	biological_process	1	348	8	20900	0.125715886661388	0.307490010716593	7.50718390804598	Sfrp1
GO:0097104	postsynaptic membrane assembly	biological_process	1	348	8	20900	0.125715886661388	0.307490010716593	7.50718390804598	Nlgn4l
GO:0097208	alveolar lamellar body	cellular_component	1	348	8	20900	0.125715886661388	0.307490010716593	7.50718390804598	Ctsh
GO:1901522	positive regulation of transcription from RNA polymerase II promoter involved in cellular response to chemical stimulus	biological_process	1	348	8	20900	0.125715886661388	0.307490010716593	7.50718390804598	Smad1
GO:1901621	negative regulation of smoothened signaling pathway involved in dorsal/ventral neural tube patterning	biological_process	1	348	8	20900	0.125715886661388	0.307490010716593	7.50718390804598	Tulp3
GO:1902036	regulation of hematopoietic stem cell differentiation	biological_process	1	348	8	20900	0.125715886661388	0.307490010716593	7.50718390804598	Eif2ak2
GO:1902961	positive regulation of aspartic-type endopeptidase activity involved in amyloid precursor protein catabolic process	biological_process	1	348	8	20900	0.125715886661388	0.307490010716593	7.50718390804598	App
GO:1903573	negative regulation of response to endoplasmic reticulum stress	biological_process	1	348	8	20900	0.125715886661388	0.307490010716593	7.50718390804598	Clu
GO:1903944	negative regulation of hepatocyte apoptotic process	biological_process	1	348	8	20900	0.125715886661388	0.307490010716593	7.50718390804598	Prkaa2
GO:1904428	negative regulation of tubulin deacetylation	biological_process	1	348	8	20900	0.125715886661388	0.307490010716593	7.50718390804598	Prkaa2
GO:1904668	positive regulation of ubiquitin protein ligase activity	biological_process	1	348	8	20900	0.125715886661388	0.307490010716593	7.50718390804598	Skp1
GO:1990414	replication-born double-strand break repair via sister chromatid exchange	biological_process	1	348	8	20900	0.125715886661388	0.307490010716593	7.50718390804598	Recql5
GO:1990462	omegasome	cellular_component	1	348	8	20900	0.125715886661388	0.307490010716593	7.50718390804598	Trim12a
GO:2000391	positive regulation of neutrophil extravasation	biological_process	1	348	8	20900	0.125715886661388	0.307490010716593	7.50718390804598	Mdk
GO:0006952	defense response	biological_process	4	348	115	20900	0.125739248760587	0.307490010716593	2.08895552223888	Ngp;Stat3;Lsp1;Cst3
GO:0010667	negative regulation of cardiac muscle cell apoptotic process	biological_process	2	348	37	20900	0.126015116451624	0.307490010716593	3.24634979807394	Mdk;Slc25a4
GO:0045740	positive regulation of DNA replication	biological_process	2	348	37	20900	0.126015116451624	0.307490010716593	3.24634979807394	Cst3;Atf1
GO:0050807	regulation of synapse organization	biological_process	2	348	37	20900	0.126015116451624	0.307490010716593	3.24634979807394	Apoe;Gpm6a
GO:0000166	nucleotide binding	molecular_function	35	348	1721	20900	0.126604000146104	0.308659015100346	1.2213895957309	Ctps2;Eif2ak2;Tyk2;Adcy2;Arl8a;Prkaa2;Epha5;Vrk1;Mars2;Clcn4;Ripk1;Sephs2;Taok3;Ddx3y;Rfk;Mapk9;Csf1r;Dhx30;Ube2b;Arl8b;Rps6kb1;Pck2;Adcy8;Uprt;Recql5;Taok1;Pi4ka;Diras2;Chd5;Mast3;Acsl3;Cdk14;Ephb3;Dgkq;Dgkd
GO:0000278	mitotic cell cycle	biological_process	4	348	116	20900	0.128631842843955	0.313331118054037	2.0709472849782	Ptpn6;App;Ndp;Recql5
GO:0005581	collagen trimer	cellular_component	3	348	75	20900	0.129532118584208	0.315250896398448	2.40229885057471	C1qb;C1qc;C1qa
GO:0055037	recycling endosome	cellular_component	4	348	117	20900	0.131552084535756	0.317747011511088	2.05324688083309	Slc9a6;Syt11;Clcn4;App
GO:0000793	condensed chromosome	cellular_component	2	348	38	20900	0.131620368862728	0.317747011511088	3.16091954022989	Champ1;Gtf2b
GO:0030295	protein kinase activator activity	molecular_function	2	348	38	20900	0.131620368862728	0.317747011511088	3.16091954022989	Taok1;Daxx
GO:0032736	positive regulation of interleukin-13 production	biological_process	2	348	38	20900	0.131620368862728	0.317747011511088	3.16091954022989	H2-D1;Il17ra
GO:0046703	natural killer cell lectin-like receptor binding	molecular_function	2	348	38	20900	0.131620368862728	0.317747011511088	3.16091954022989	Ptpn6;H2-D1
GO:0051721	protein phosphatase 2A binding	molecular_function	2	348	38	20900	0.131620368862728	0.317747011511088	3.16091954022989	Rps6kb1;Adcy8
GO:0090398	cellular senescence	biological_process	2	348	38	20900	0.131620368862728	0.317747011511088	3.16091954022989	Calr;Prelp
GO:1990138	neuron projection extension	biological_process	2	348	38	20900	0.131620368862728	0.317747011511088	3.16091954022989	Flrt1;Csf1r
GO:0045860	positive regulation of protein kinase activity	biological_process	3	348	76	20900	0.133291991393165	0.317747011511088	2.37068965517241	Sdc4;Dab1;Daxx
GO:0008584	male gonad development	biological_process	4	348	118	20900	0.134499566887995	0.317747011511088	2.03584648353789	Sfrp1;Prdx4;Six4;Ahsg
GO:0005730	nucleolus	cellular_component	18	348	813	20900	0.135190768635253	0.317747011511088	1.32968571065021	Traip;Ptpn6;Vrk1;Nop58;Riox1;Nbn;Ctsl;Mtx2;Cstb;Osbp;Fbl;Dgkq;Hirip3;Ccdc86;Nop14;Tulp3;Parn;Utp14a
GO:0005254	chloride channel activity	molecular_function	3	348	77	20900	0.137089507434525	0.317747011511088	2.33990147783251	Slc17a7;Gabra1;Ttyh3
GO:0006469	negative regulation of protein kinase activity	biological_process	3	348	77	20900	0.137089507434525	0.317747011511088	2.33990147783251	Ceacam1;Thy1;Daxx
GO:0016798	hydrolase activity, acting on glycosyl bonds	molecular_function	3	348	77	20900	0.137089507434525	0.317747011511088	2.33990147783251	Hexb;Hexa;Man2b1
GO:0015030	Cajal body	cellular_component	2	348	39	20900	0.137281637925211	0.317747011511088	3.07987032124963	Nop58;Fbl
GO:0045671	negative regulation of osteoclast differentiation	biological_process	2	348	39	20900	0.137281637925211	0.317747011511088	3.07987032124963	Sfrp1;Ceacam1
GO:0045861	negative regulation of proteolysis	biological_process	2	348	39	20900	0.137281637925211	0.317747011511088	3.07987032124963	Cst3;Cstb
GO:0045931	positive regulation of mitotic cell cycle	biological_process	2	348	39	20900	0.137281637925211	0.317747011511088	3.07987032124963	App;Rps6kb1
GO:0061512	protein localization to cilium	biological_process	2	348	39	20900	0.137281637925211	0.317747011511088	3.07987032124963	Atp6v1d;Tulp3
GO:0065003	protein-containing complex assembly	biological_process	4	348	119	20900	0.137473878281708	0.317747011511088	2.01873852989472	Pde4d;Ahsg;Clgn;Atf1
GO:0000408	EKC/KEOPS complex	cellular_component	1	348	9	20900	0.140278918991555	0.317747011511088	6.67305236270754	Tprkb
GO:0001652	granular component	cellular_component	1	348	9	20900	0.140278918991555	0.317747011511088	6.67305236270754	Fbl
GO:0001851	complement component C3b binding	molecular_function	1	348	9	20900	0.140278918991555	0.317747011511088	6.67305236270754	Itgb2
GO:0002755	MyD88-dependent toll-like receptor signaling pathway	biological_process	1	348	9	20900	0.140278918991555	0.317747011511088	6.67305236270754	Tlr13
GO:0004298	threonine-type endopeptidase activity	molecular_function	1	348	9	20900	0.140278918991555	0.317747011511088	6.67305236270754	Psmb8
GO:0004679	AMP-activated protein kinase activity	molecular_function	1	348	9	20900	0.140278918991555	0.317747011511088	6.67305236270754	Prkaa2
GO:0006544	glycine metabolic process	biological_process	1	348	9	20900	0.140278918991555	0.317747011511088	6.67305236270754	Ndp
GO:0006559	L-phenylalanine catabolic process	biological_process	1	348	9	20900	0.140278918991555	0.317747011511088	6.67305236270754	Hpd
GO:0006687	glycosphingolipid metabolic process	biological_process	1	348	9	20900	0.140278918991555	0.317747011511088	6.67305236270754	Hexb
GO:0007021	tubulin complex assembly	biological_process	1	348	9	20900	0.140278918991555	0.317747011511088	6.67305236270754	Tbcc
GO:0007215	glutamate receptor signaling pathway	biological_process	1	348	9	20900	0.140278918991555	0.317747011511088	6.67305236270754	Ncstn
GO:0008088	axo-dendritic transport	biological_process	1	348	9	20900	0.140278918991555	0.317747011511088	6.67305236270754	App
GO:0010224	response to UV-B	biological_process	1	348	9	20900	0.140278918991555	0.317747011511088	6.67305236270754	Hmgn1
GO:0010225	response to UV-C	biological_process	1	348	9	20900	0.140278918991555	0.317747011511088	6.67305236270754	Hmgn1
GO:0015075	monoatomic ion transmembrane transporter activity	molecular_function	1	348	9	20900	0.140278918991555	0.317747011511088	6.67305236270754	S100a6
GO:0016830	carbon-carbon lyase activity	molecular_function	1	348	9	20900	0.140278918991555	0.317747011511088	6.67305236270754	Csad
GO:0017151	DEAD/H-box RNA helicase binding	molecular_function	1	348	9	20900	0.140278918991555	0.317747011511088	6.67305236270754	Smad1
GO:0021554	optic nerve development	biological_process	1	348	9	20900	0.140278918991555	0.317747011511088	6.67305236270754	Ndp
GO:0030223	neutrophil differentiation	biological_process	1	348	9	20900	0.140278918991555	0.317747011511088	6.67305236270754	Fasn
GO:0030299	intestinal cholesterol absorption	biological_process	1	348	9	20900	0.140278918991555	0.317747011511088	6.67305236270754	Npc1
GO:0030865	cortical cytoskeleton organization	biological_process	1	348	9	20900	0.140278918991555	0.317747011511088	6.67305236270754	Actn1
GO:0031000	response to caffeine	biological_process	1	348	9	20900	0.140278918991555	0.317747011511088	6.67305236270754	Prkaa2
GO:0031394	positive regulation of prostaglandin biosynthetic process	biological_process	1	348	9	20900	0.140278918991555	0.317747011511088	6.67305236270754	Mapk9
GO:0031670	cellular response to nutrient	biological_process	1	348	9	20900	0.140278918991555	0.317747011511088	6.67305236270754	Rps6kb1
GO:0032836	glomerular basement membrane development	biological_process	1	348	9	20900	0.140278918991555	0.317747011511088	6.67305236270754	Sulf2
GO:0033081	regulation of T cell differentiation in thymus	biological_process	1	348	9	20900	0.140278918991555	0.317747011511088	6.67305236270754	Adrm1
GO:0033180	proton-transporting V-type ATPase, V1 domain	cellular_component	1	348	9	20900	0.140278918991555	0.317747011511088	6.67305236270754	Atp6v1d
GO:0034214	protein hexamerization	biological_process	1	348	9	20900	0.140278918991555	0.317747011511088	6.67305236270754	Lrrc8a
GO:0035825	homologous recombination	biological_process	1	348	9	20900	0.140278918991555	0.317747011511088	6.67305236270754	Nbn
GO:0036289	peptidyl-serine autophosphorylation	biological_process	1	348	9	20900	0.140278918991555	0.317747011511088	6.67305236270754	Ripk1
GO:0042118	endothelial cell activation	biological_process	1	348	9	20900	0.140278918991555	0.317747011511088	6.67305236270754	Tcf4
GO:0042809	nuclear vitamin D receptor binding	molecular_function	1	348	9	20900	0.140278918991555	0.317747011511088	6.67305236270754	Ncoa6
GO:0044300	cerebellar mossy fiber	cellular_component	1	348	9	20900	0.140278918991555	0.317747011511088	6.67305236270754	Slc17a7
GO:0044321	response to leptin	biological_process	1	348	9	20900	0.140278918991555	0.317747011511088	6.67305236270754	Stat3
GO:0044387	negative regulation of protein kinase activity by regulation of protein phosphorylation	biological_process	1	348	9	20900	0.140278918991555	0.317747011511088	6.67305236270754	Cdk5rap3
GO:0044849	estrous cycle	biological_process	1	348	9	20900	0.140278918991555	0.317747011511088	6.67305236270754	Mdk
GO:0045159	myosin II binding	molecular_function	1	348	9	20900	0.140278918991555	0.317747011511088	6.67305236270754	Gsn
GO:0045545	syndecan binding	molecular_function	1	348	9	20900	0.140278918991555	0.317747011511088	6.67305236270754	Gpnmb
GO:0045657	positive regulation of monocyte differentiation	biological_process	1	348	9	20900	0.140278918991555	0.317747011511088	6.67305236270754	Il34
GO:0047760	butyrate-CoA ligase activity	molecular_function	1	348	9	20900	0.140278918991555	0.317747011511088	6.67305236270754	Acsl3
GO:0051057	positive regulation of small GTPase mediated signal transduction	biological_process	1	348	9	20900	0.140278918991555	0.317747011511088	6.67305236270754	Itgav
GO:0051346	negative regulation of hydrolase activity	biological_process	1	348	9	20900	0.140278918991555	0.317747011511088	6.67305236270754	Grn
GO:0051880	G-quadruplex DNA binding	molecular_function	1	348	9	20900	0.140278918991555	0.317747011511088	6.67305236270754	Xrn1
GO:0055119	relaxation of cardiac muscle	biological_process	1	348	9	20900	0.140278918991555	0.317747011511088	6.67305236270754	Gsn
GO:0060019	radial glial cell differentiation	biological_process	1	348	9	20900	0.140278918991555	0.317747011511088	6.67305236270754	Stat3
GO:0060174	limb bud formation	biological_process	1	348	9	20900	0.140278918991555	0.317747011511088	6.67305236270754	Plxna2
GO:0060333	type II interferon-mediated signaling pathway	biological_process	1	348	9	20900	0.140278918991555	0.317747011511088	6.67305236270754	Tyk2
GO:0061000	negative regulation of dendritic spine development	biological_process	1	348	9	20900	0.140278918991555	0.317747011511088	6.67305236270754	Apoe
GO:0061032	visceral serous pericardium development	biological_process	1	348	9	20900	0.140278918991555	0.317747011511088	6.67305236270754	Pdpn
GO:0061909	autophagosome-lysosome fusion	biological_process	1	348	9	20900	0.140278918991555	0.317747011511088	6.67305236270754	Arl8b
GO:0070531	BRCA1-A complex	cellular_component	1	348	9	20900	0.140278918991555	0.317747011511088	6.67305236270754	Babam2
GO:0070765	gamma-secretase complex	cellular_component	1	348	9	20900	0.140278918991555	0.317747011511088	6.67305236270754	Ncstn
GO:0071028	nuclear mRNA surveillance	biological_process	1	348	9	20900	0.140278918991555	0.317747011511088	6.67305236270754	Xrn1
GO:0071481	cellular response to X-ray	biological_process	1	348	9	20900	0.140278918991555	0.317747011511088	6.67305236270754	Sfrp1
GO:0071875	adrenergic receptor signaling pathway	biological_process	1	348	9	20900	0.140278918991555	0.317747011511088	6.67305236270754	Pde4d
GO:0072197	ureter morphogenesis	biological_process	1	348	9	20900	0.140278918991555	0.317747011511088	6.67305236270754	Lzts2
GO:0072540	T-helper 17 cell lineage commitment	biological_process	1	348	9	20900	0.140278918991555	0.317747011511088	6.67305236270754	Stat3
GO:0090150	establishment of protein localization to membrane	biological_process	1	348	9	20900	0.140278918991555	0.317747011511088	6.67305236270754	Npc1
GO:0090594	inflammatory response to wounding	biological_process	1	348	9	20900	0.140278918991555	0.317747011511088	6.67305236270754	Mapk9
GO:0097250	mitochondrial respirasome assembly	biological_process	1	348	9	20900	0.140278918991555	0.317747011511088	6.67305236270754	Higd1a
GO:0097300	programmed necrotic cell death	biological_process	1	348	9	20900	0.140278918991555	0.317747011511088	6.67305236270754	Ripk1
GO:0097527	necroptotic signaling pathway	biological_process	1	348	9	20900	0.140278918991555	0.317747011511088	6.67305236270754	Ripk1
GO:0098637	protein complex involved in cell-matrix adhesion	cellular_component	1	348	9	20900	0.140278918991555	0.317747011511088	6.67305236270754	Vtn
GO:0106072	negative regulation of adenylate cyclase-activating G protein-coupled receptor signaling pathway	biological_process	1	348	9	20900	0.140278918991555	0.317747011511088	6.67305236270754	Aplp1
GO:1901731	positive regulation of platelet aggregation	biological_process	1	348	9	20900	0.140278918991555	0.317747011511088	6.67305236270754	Pdpn
GO:2000270	negative regulation of fibroblast apoptotic process	biological_process	1	348	9	20900	0.140278918991555	0.317747011511088	6.67305236270754	Sfrp1
GO:0007611	learning or memory	biological_process	3	348	78	20900	0.140923694682033	0.318693890387123	2.30990274093722	App;Ncstn;Man2b1
GO:0045665	negative regulation of neuron differentiation	biological_process	3	348	78	20900	0.140923694682033	0.318693890387123	2.30990274093722	App;Nbn;Calr
GO:0000086	G2/M transition of mitotic cell cycle	biological_process	2	348	40	20900	0.142995519100934	0.321311274334713	3.00287356321839	App;Cdk14
GO:0004180	carboxypeptidase activity	molecular_function	2	348	40	20900	0.142995519100934	0.321311274334713	3.00287356321839	Ctsz;Cpq
GO:0015914	phospholipid transport	biological_process	2	348	40	20900	0.142995519100934	0.321311274334713	3.00287356321839	Pitpnc1;Osbp
GO:0030513	positive regulation of BMP signaling pathway	biological_process	2	348	40	20900	0.142995519100934	0.321311274334713	3.00287356321839	Notch2;Neo1
GO:0032743	positive regulation of interleukin-2 production	biological_process	2	348	40	20900	0.142995519100934	0.321311274334713	3.00287356321839	Clec7a;Pde4d
GO:0051017	actin filament bundle assembly	biological_process	2	348	40	20900	0.142995519100934	0.321311274334713	3.00287356321839	Aif1;Actn1
GO:0070372	regulation of ERK1 and ERK2 cascade	biological_process	2	348	40	20900	0.142995519100934	0.321311274334713	3.00287356321839	Ptpn6;Ceacam1
GO:2000134	negative regulation of G1/S transition of mitotic cell cycle	biological_process	2	348	40	20900	0.142995519100934	0.321311274334713	3.00287356321839	Gpnmb;Crlf3
GO:0001664	G protein-coupled receptor binding	molecular_function	3	348	79	20900	0.14479358108561	0.321673401840071	2.28066346573549	App;Hspa1a;Tulp3
GO:0001889	liver development	biological_process	3	348	80	20900	0.14869819519959	0.321673401840071	2.25215517241379	Notch2;Npc1;Cdk5rap3
GO:0031398	positive regulation of protein ubiquitination	biological_process	3	348	80	20900	0.14869819519959	0.321673401840071	2.25215517241379	Mapk9;Hspbp1;Cdk5rap3
GO:0043406	positive regulation of MAP kinase activity	biological_process	3	348	80	20900	0.14869819519959	0.321673401840071	2.25215517241379	App;Ceacam1;Il34
GO:0048661	positive regulation of smooth muscle cell proliferation	biological_process	3	348	80	20900	0.14869819519959	0.321673401840071	2.25215517241379	Aif1;Rps6kb1;Pde4d
GO:0030177	positive regulation of Wnt signaling pathway	biological_process	2	348	41	20900	0.148758705099842	0.321673401840071	2.92963274460331	Sulf2;Sfrp1
GO:0042056	chemoattractant activity	molecular_function	2	348	41	20900	0.148758705099842	0.321673401840071	2.92963274460331	Ccl6;App
GO:0044853	plasma membrane raft	cellular_component	2	348	41	20900	0.148758705099842	0.321673401840071	2.92963274460331	Itgb2;Adcy8
GO:0045747	positive regulation of Notch signaling pathway	biological_process	2	348	41	20900	0.148758705099842	0.321673401840071	2.92963274460331	Il6st;Stat3
GO:0072593	reactive oxygen species metabolic process	biological_process	2	348	41	20900	0.148758705099842	0.321673401840071	2.92963274460331	Prdx4;Rfk
GO:1900026	positive regulation of substrate adhesion-dependent cell spreading	biological_process	2	348	41	20900	0.148758705099842	0.321673401840071	2.92963274460331	Mdk;Calr
GO:0044325	transmembrane transporter binding	molecular_function	5	348	168	20900	0.149559086483398	0.321673401840071	1.78742474001095	Kcnip1;Pde4d;Kcnip2;Actn1;Scn4b
GO:0008104	protein localization	biological_process	5	348	169	20900	0.152169478345357	0.321673401840071	1.7768482622594	Bin3;Ndp;Apoe;Lamtor2;Heatr5b
GO:0010634	positive regulation of epithelial cell migration	biological_process	2	348	42	20900	0.154567983600991	0.321673401840071	2.85987958401751	Ctsh;Vil1
GO:0032590	dendrite membrane	cellular_component	2	348	42	20900	0.154567983600991	0.321673401840071	2.85987958401751	Thy1;Gabra1
GO:0048147	negative regulation of fibroblast proliferation	biological_process	2	348	42	20900	0.154567983600991	0.321673401840071	2.85987958401751	Sfrp1;Lzts2
GO:0048675	axon extension	biological_process	2	348	42	20900	0.154567983600991	0.321673401840071	2.85987958401751	Slc9a6;Ssna1
GO:1900182	positive regulation of protein localization to nucleus	biological_process	2	348	42	20900	0.154567983600991	0.321673401840071	2.85987958401751	Tyk2;Cdk5rap3
GO:0000729	DNA double-strand break processing	biological_process	1	348	10	20900	0.15460005901314	0.321673401840071	6.00574712643678	Nbn
GO:0001832	blastocyst growth	biological_process	1	348	10	20900	0.15460005901314	0.321673401840071	6.00574712643678	Nbn
GO:0002315	marginal zone B cell differentiation	biological_process	1	348	10	20900	0.15460005901314	0.321673401840071	6.00574712643678	Notch2
GO:0002821	positive regulation of adaptive immune response	biological_process	1	348	10	20900	0.15460005901314	0.321673401840071	6.00574712643678	Cd44
GO:0004726	non-membrane spanning protein tyrosine phosphatase activity	molecular_function	1	348	10	20900	0.15460005901314	0.321673401840071	6.00574712643678	Ptpn6
GO:0005548	phospholipid transporter activity	molecular_function	1	348	10	20900	0.15460005901314	0.321673401840071	6.00574712643678	Pitpnc1
GO:0006013	mannose metabolic process	biological_process	1	348	10	20900	0.15460005901314	0.321673401840071	6.00574712643678	Man2b1
GO:0006084	acetyl-CoA metabolic process	biological_process	1	348	10	20900	0.15460005901314	0.321673401840071	6.00574712643678	Fasn
GO:0006241	CTP biosynthetic process	biological_process	1	348	10	20900	0.15460005901314	0.321673401840071	6.00574712643678	Ctps2
GO:0006283	transcription-coupled nucleotide-excision repair	biological_process	1	348	10	20900	0.15460005901314	0.321673401840071	6.00574712643678	Hmgn1
GO:0006482	protein demethylation	biological_process	1	348	10	20900	0.15460005901314	0.321673401840071	6.00574712643678	Riox1
GO:0007158	neuron cell-cell adhesion	biological_process	1	348	10	20900	0.15460005901314	0.321673401840071	6.00574712643678	Nlgn4l
GO:0007220	Notch receptor processing	biological_process	1	348	10	20900	0.15460005901314	0.321673401840071	6.00574712643678	Ncstn
GO:0008526	phosphatidylinositol transfer activity	molecular_function	1	348	10	20900	0.15460005901314	0.321673401840071	6.00574712643678	Pitpnc1
GO:0009072	aromatic amino acid metabolic process	biological_process	1	348	10	20900	0.15460005901314	0.321673401840071	6.00574712643678	Hpd
GO:0009950	dorsal/ventral axis specification	biological_process	1	348	10	20900	0.15460005901314	0.321673401840071	6.00574712643678	Sfrp1
GO:0010591	regulation of lamellipodium assembly	biological_process	1	348	10	20900	0.15460005901314	0.321673401840071	6.00574712643678	Bin3
GO:0010745	negative regulation of macrophage derived foam cell differentiation	biological_process	1	348	10	20900	0.15460005901314	0.321673401840071	6.00574712643678	Itgav
GO:0014850	response to muscle activity	biological_process	1	348	10	20900	0.15460005901314	0.321673401840071	6.00574712643678	Prkaa2
GO:0016247	channel regulator activity	molecular_function	1	348	10	20900	0.15460005901314	0.321673401840071	6.00574712643678	Cd44
GO:0019774	proteasome core complex, beta-subunit complex	cellular_component	1	348	10	20900	0.15460005901314	0.321673401840071	6.00574712643678	Psmb8
GO:0021517	ventral spinal cord development	biological_process	1	348	10	20900	0.15460005901314	0.321673401840071	6.00574712643678	Dab1
GO:0031080	nuclear pore outer ring	cellular_component	1	348	10	20900	0.15460005901314	0.321673401840071	6.00574712643678	Nup43
GO:0031666	positive regulation of lipopolysaccharide-mediated signaling pathway	biological_process	1	348	10	20900	0.15460005901314	0.321673401840071	6.00574712643678	Ly86
GO:0031698	beta-2 adrenergic receptor binding	molecular_function	1	348	10	20900	0.15460005901314	0.321673401840071	6.00574712643678	Pde4d
GO:0032432	actin filament bundle	cellular_component	1	348	10	20900	0.15460005901314	0.321673401840071	6.00574712643678	Vil1
GO:0033625	positive regulation of integrin activation	biological_process	1	348	10	20900	0.15460005901314	0.321673401840071	6.00574712643678	Plek
GO:0034340	response to type I interferon	biological_process	1	348	10	20900	0.15460005901314	0.321673401840071	6.00574712643678	Isg15
GO:0034379	very-low-density lipoprotein particle assembly	biological_process	1	348	10	20900	0.15460005901314	0.321673401840071	6.00574712643678	Acsl3
GO:0034706	sodium channel complex	cellular_component	1	348	10	20900	0.15460005901314	0.321673401840071	6.00574712643678	Scn1a
GO:0035374	chondroitin sulfate binding	molecular_function	1	348	10	20900	0.15460005901314	0.321673401840071	6.00574712643678	Mdk
GO:0035646	endosome to melanosome transport	biological_process	1	348	10	20900	0.15460005901314	0.321673401840071	6.00574712643678	Bloc1s5
GO:0035723	interleukin-15-mediated signaling pathway	biological_process	1	348	10	20900	0.15460005901314	0.321673401840071	6.00574712643678	Stat3
GO:0036435	K48-linked polyubiquitin modification-dependent protein binding	molecular_function	1	348	10	20900	0.15460005901314	0.321673401840071	6.00574712643678	Nploc4
GO:0042415	norepinephrine metabolic process	biological_process	1	348	10	20900	0.15460005901314	0.321673401840071	6.00574712643678	Pnmt
GO:0043367	CD4-positive, alpha-beta T cell differentiation	biological_process	1	348	10	20900	0.15460005901314	0.321673401840071	6.00574712643678	Satb1
GO:0044571	[2Fe-2S] cluster assembly	biological_process	1	348	10	20900	0.15460005901314	0.321673401840071	6.00574712643678	Glrx5
GO:0045039	protein insertion into mitochondrial inner membrane	biological_process	1	348	10	20900	0.15460005901314	0.321673401840071	6.00574712643678	Timm10
GO:0045955	negative regulation of calcium ion-dependent exocytosis	biological_process	1	348	10	20900	0.15460005901314	0.321673401840071	6.00574712643678	Stxbp3
GO:0046850	regulation of bone remodeling	biological_process	1	348	10	20900	0.15460005901314	0.321673401840071	6.00574712643678	Mdk
GO:0047499	calcium-independent phospholipase A2 activity	molecular_function	1	348	10	20900	0.15460005901314	0.321673401840071	6.00574712643678	Pnpla8
GO:0048672	positive regulation of collateral sprouting	biological_process	1	348	10	20900	0.15460005901314	0.321673401840071	6.00574712643678	Sema4d
GO:0048679	regulation of axon regeneration	biological_process	1	348	10	20900	0.15460005901314	0.321673401840071	6.00574712643678	Neo1
GO:0048702	embryonic neurocranium morphogenesis	biological_process	1	348	10	20900	0.15460005901314	0.321673401840071	6.00574712643678	Tulp3
GO:0050671	positive regulation of lymphocyte proliferation	biological_process	1	348	10	20900	0.15460005901314	0.321673401840071	6.00574712643678	Csf1r
GO:0050786	RAGE receptor binding	molecular_function	1	348	10	20900	0.15460005901314	0.321673401840071	6.00574712643678	App
GO:0050996	positive regulation of lipid catabolic process	biological_process	1	348	10	20900	0.15460005901314	0.321673401840071	6.00574712643678	Apoa2
GO:0051001	negative regulation of nitric-oxide synthase activity	biological_process	1	348	10	20900	0.15460005901314	0.321673401840071	6.00574712643678	Nosip
GO:0051093	negative regulation of developmental process	biological_process	1	348	10	20900	0.15460005901314	0.321673401840071	6.00574712643678	Ube2b
GO:0051148	negative regulation of muscle cell differentiation	biological_process	1	348	10	20900	0.15460005901314	0.321673401840071	6.00574712643678	Smad1
GO:0051248	negative regulation of protein metabolic process	biological_process	1	348	10	20900	0.15460005901314	0.321673401840071	6.00574712643678	Apoe
GO:0051647	nucleus localization	biological_process	1	348	10	20900	0.15460005901314	0.321673401840071	6.00574712643678	Nr3c1
GO:0051918	negative regulation of fibrinolysis	biological_process	1	348	10	20900	0.15460005901314	0.321673401840071	6.00574712643678	Vtn
GO:0060346	bone trabecula formation	biological_process	1	348	10	20900	0.15460005901314	0.321673401840071	6.00574712643678	Sfrp1
GO:0060856	establishment of blood-brain barrier	biological_process	1	348	10	20900	0.15460005901314	0.321673401840071	6.00574712643678	Ndp
GO:0062061	TAP complex binding	molecular_function	1	348	10	20900	0.15460005901314	0.321673401840071	6.00574712643678	H2-D1
GO:0070573	metallodipeptidase activity	molecular_function	1	348	10	20900	0.15460005901314	0.321673401840071	6.00574712643678	Cpq
GO:0070782	phosphatidylserine exposure on apoptotic cell surface	biological_process	1	348	10	20900	0.15460005901314	0.321673401840071	6.00574712643678	Xkr4
GO:0071044	histone mRNA catabolic process	biological_process	1	348	10	20900	0.15460005901314	0.321673401840071	6.00574712643678	Xrn1
GO:0071813	lipoprotein particle binding	molecular_function	1	348	10	20900	0.15460005901314	0.321673401840071	6.00574712643678	Apoe
GO:0071872	cellular response to epinephrine stimulus	biological_process	1	348	10	20900	0.15460005901314	0.321673401840071	6.00574712643678	Pde4d
GO:0090091	positive regulation of extracellular matrix disassembly	biological_process	1	348	10	20900	0.15460005901314	0.321673401840071	6.00574712643678	Pdpn
GO:0090129	positive regulation of synapse maturation	biological_process	1	348	10	20900	0.15460005901314	0.321673401840071	6.00574712643678	Adgrl1
GO:0090331	negative regulation of platelet aggregation	biological_process	1	348	10	20900	0.15460005901314	0.321673401840071	6.00574712643678	Ceacam1
GO:0097197	tetraspanin-enriched microdomain	cellular_component	1	348	10	20900	0.15460005901314	0.321673401840071	6.00574712643678	Pdpn
GO:0098887	neurotransmitter receptor transport, endosome to postsynaptic membrane	biological_process	1	348	10	20900	0.15460005901314	0.321673401840071	6.00574712643678	Nsg1
GO:0099054	presynapse assembly	biological_process	1	348	10	20900	0.15460005901314	0.321673401840071	6.00574712643678	Ptprd
GO:0102545	phosphatidyl phospholipase B activity	molecular_function	1	348	10	20900	0.15460005901314	0.321673401840071	6.00574712643678	Pnpla8
GO:0120199	cone photoreceptor outer segment	cellular_component	1	348	10	20900	0.15460005901314	0.321673401840071	6.00574712643678	Tmem237
GO:0140092	bBAF complex	cellular_component	1	348	10	20900	0.15460005901314	0.321673401840071	6.00574712643678	Actl6b
GO:0140928	inhibition of non-skeletal tissue mineralization	biological_process	1	348	10	20900	0.15460005901314	0.321673401840071	6.00574712643678	Atf1
GO:0140933	5'-(N(7)-methylguanosine 5'-triphospho)-[mRNA] hydrolase activity	molecular_function	1	348	10	20900	0.15460005901314	0.321673401840071	6.00574712643678	Nudt5
GO:1900121	negative regulation of receptor binding	biological_process	1	348	10	20900	0.15460005901314	0.321673401840071	6.00574712643678	Adam15
GO:1900408	negative regulation of cellular response to oxidative stress	biological_process	1	348	10	20900	0.15460005901314	0.321673401840071	6.00574712643678	Tsc1
GO:1900426	positive regulation of defense response to bacterium	biological_process	1	348	10	20900	0.15460005901314	0.321673401840071	6.00574712643678	Grn
GO:1900454	positive regulation of long-term synaptic depression	biological_process	1	348	10	20900	0.15460005901314	0.321673401840071	6.00574712643678	Adcy8
GO:1901985	positive regulation of protein acetylation	biological_process	1	348	10	20900	0.15460005901314	0.321673401840071	6.00574712643678	Taok1
GO:1902282	voltage-gated potassium channel activity involved in ventricular cardiac muscle cell action potential repolarization	molecular_function	1	348	10	20900	0.15460005901314	0.321673401840071	6.00574712643678	Kcnh2
GO:1902414	protein localization to cell junction	biological_process	1	348	10	20900	0.15460005901314	0.321673401840071	6.00574712643678	Lamtor2
GO:1903265	positive regulation of tumor necrosis factor-mediated signaling pathway	biological_process	1	348	10	20900	0.15460005901314	0.321673401840071	6.00574712643678	Ripk1
GO:1990877	FNIP-folliculin RagC/D GAP	cellular_component	1	348	10	20900	0.15460005901314	0.321673401840071	6.00574712643678	Lamtor2
GO:1990948	ubiquitin ligase inhibitor activity	molecular_function	1	348	10	20900	0.15460005901314	0.321673401840071	6.00574712643678	Rps15
GO:0006511	ubiquitin-dependent protein catabolic process	biological_process	7	348	265	20900	0.154956108914691	0.322168629784516	1.58642376924745	Rnf130;Nploc4;Ube2b;Fbxo2;Skp1;Usp19;Usp11
GO:0051015	actin filament binding	molecular_function	6	348	217	20900	0.155067291390413	0.322168629784516	1.66057524233275	Flii;Aif1;Spta1;Gsn;Actn1;Vil1
GO:0043005	neuron projection	cellular_component	9	348	364	20900	0.155571132551252	0.322976701330554	1.48493747631679	Syt11;App;Rps6kb1;Adgrl1;Rap1gap2;Rgs7bp;Gpm6a;Slc17a7;Gabra1
GO:0005788	endoplasmic reticulum lumen	cellular_component	3	348	82	20900	0.156607727381783	0.324171076340349	2.19722455845248	Calu;Pdia4;Calr
GO:0005902	microvillus	cellular_component	3	348	82	20900	0.156607727381783	0.324171076340349	2.19722455845248	Cd44;Ctsl;Vil1
GO:0006909	phagocytosis	biological_process	3	348	82	20900	0.156607727381783	0.324171076340349	2.19722455845248	Itgb2;Anxa3;Anxa11
GO:0051213	dioxygenase activity	molecular_function	3	348	82	20900	0.156607727381783	0.324171076340349	2.19722455845248	Hpd;Phyhd1;Riox1
GO:0016323	basolateral plasma membrane	cellular_component	7	348	266	20900	0.15703994992387	0.324826563087563	1.58045977011494	Cnnm2;Cd44;Pdpn;Ceacam1;Adcy8;Hspa1a;Stxbp3
GO:0007189	adenylate cyclase-activating G protein-coupled receptor signaling pathway	biological_process	4	348	126	20900	0.159009829602801	0.32638611306491	1.90658638934501	Adcy2;App;Adcy8;Adgrl1
GO:0030496	midbody	cellular_component	5	348	172	20900	0.160113961343185	0.32638611306491	1.74585672280139	Arl8a;Lzts2;Arl8b;Anxa11;Ssna1
GO:0010975	regulation of neuron projection development	biological_process	2	348	43	20900	0.160420235022162	0.32638611306491	2.79337075648222	Sfrp1;Tbr1
GO:0030010	establishment of cell polarity	biological_process	2	348	43	20900	0.160420235022162	0.32638611306491	2.79337075648222	Slc9a6;Fam89b
GO:0030509	BMP signaling pathway	biological_process	3	348	83	20900	0.160610710866516	0.32638611306491	2.17075197341088	Smad1;Sfrp1;Notch2
GO:0004674	protein serine/threonine kinase activity	molecular_function	10	348	418	20900	0.161654411272213	0.32638611306491	1.4367816091954	Eif2ak2;Prkaa2;Vrk1;Ripk1;Taok3;Mapk9;Rps6kb1;Taok1;Mast3;Cdk14
GO:0050728	negative regulation of inflammatory response	biological_process	4	348	127	20900	0.162183476378036	0.32638611306491	1.89157389809032	Stat3;Apoe;Cd44;Grn
GO:0045727	positive regulation of translation	biological_process	3	348	84	20900	0.16464455397175	0.32638611306491	2.14490968801314	Rps6kb1;Larp4;Eif3d
GO:0004386	helicase activity	molecular_function	4	348	128	20900	0.165380077970965	0.32638611306491	1.87679597701149	Ddx3y;Dhx30;Recql5;Chd5
GO:1990830	cellular response to leukemia inhibitory factor	biological_process	4	348	128	20900	0.165380077970965	0.32638611306491	1.87679597701149	Spock2;Nfyb;Gclm;Slc25a5
GO:0038023	signaling receptor activity	molecular_function	5	348	174	20900	0.165502265480814	0.32638611306491	1.7257894041485	Notch2;Nlgn4l;Sema4d;Neo1;Tlr13
GO:0001662	behavioral fear response	biological_process	2	348	44	20900	0.166312430337067	0.32638611306491	2.72988505747126	Mdk;Rps6kb1
GO:0005844	polysome	cellular_component	2	348	44	20900	0.166312430337067	0.32638611306491	2.72988505747126	Calr;Larp4
GO:0045582	positive regulation of T cell differentiation	biological_process	2	348	44	20900	0.166312430337067	0.32638611306491	2.72988505747126	Mdk;Actl6b
GO:0045880	positive regulation of smoothened signaling pathway	biological_process	2	348	44	20900	0.166312430337067	0.32638611306491	2.72988505747126	Sfrp1;Scube1
GO:0046627	negative regulation of insulin receptor signaling pathway	biological_process	2	348	44	20900	0.166312430337067	0.32638611306491	2.72988505747126	Rps6kb1;Ahsg
GO:0048662	negative regulation of smooth muscle cell proliferation	biological_process	2	348	44	20900	0.166312430337067	0.32638611306491	2.72988505747126	Apoe;Aif1
GO:0016740	transferase activity	molecular_function	35	348	1775	20900	0.168075737806243	0.32638611306491	1.1842318277481	Traip;Eif2ak2;Tyk2;Rnf130;St6galnac5;Prkaa2;Agps;Epha5;Vrk1;Ripk1;Mgst1;Trim11;Sephs2;Taok3;Rfk;Mapk9;Csf1r;Ube2b;Rps6kb1;Fasn;Nudt5;Taok1;Clybl;Pi4ka;Pgm2l1;Mast3;Nosip;Cdk14;Pnmt;Ephb3;Fbl;Gtf2b;Dgkq;Mgst3;Dgkd
GO:0001520	outer dense fiber	cellular_component	1	348	11	20900	0.168683313176062	0.32638611306491	5.45977011494253	Ctsh
GO:0001542	ovulation from ovarian follicle	biological_process	1	348	11	20900	0.168683313176062	0.32638611306491	5.45977011494253	Pde4d
GO:0001574	ganglioside biosynthetic process	biological_process	1	348	11	20900	0.168683313176062	0.32638611306491	5.45977011494253	St6galnac5
GO:0002262	myeloid cell homeostasis	biological_process	1	348	11	20900	0.168683313176062	0.32638611306491	5.45977011494253	Ncstn
GO:0002726	positive regulation of T cell cytokine production	biological_process	1	348	11	20900	0.168683313176062	0.32638611306491	5.45977011494253	Cd55
GO:0005005	transmembrane-ephrin receptor activity	molecular_function	1	348	11	20900	0.168683313176062	0.32638611306491	5.45977011494253	Ephb3
GO:0005049	nuclear export signal receptor activity	molecular_function	1	348	11	20900	0.168683313176062	0.32638611306491	5.45977011494253	Calr
GO:0005114	type II transforming growth factor beta receptor binding	molecular_function	1	348	11	20900	0.168683313176062	0.32638611306491	5.45977011494253	Cd44
GO:0005237	inhibitory extracellular ligand-gated monoatomic ion channel activity	molecular_function	1	348	11	20900	0.168683313176062	0.32638611306491	5.45977011494253	Gabra1
GO:0005247	voltage-gated chloride channel activity	molecular_function	1	348	11	20900	0.168683313176062	0.32638611306491	5.45977011494253	Clcn4
GO:0005513	detection of calcium ion	biological_process	1	348	11	20900	0.168683313176062	0.32638611306491	5.45977011494253	Kcnmb4
GO:0006750	glutathione biosynthetic process	biological_process	1	348	11	20900	0.168683313176062	0.32638611306491	5.45977011494253	Gclm
GO:0008035	high-density lipoprotein particle binding	molecular_function	1	348	11	20900	0.168683313176062	0.32638611306491	5.45977011494253	Apoa2
GO:0008046	axon guidance receptor activity	molecular_function	1	348	11	20900	0.168683313176062	0.32638611306491	5.45977011494253	Ephb3
GO:0008409	5'-3' exonuclease activity	molecular_function	1	348	11	20900	0.168683313176062	0.32638611306491	5.45977011494253	Xrn1
GO:0008503	benzodiazepine receptor activity	molecular_function	1	348	11	20900	0.168683313176062	0.32638611306491	5.45977011494253	Gabra1
GO:0010888	negative regulation of lipid storage	biological_process	1	348	11	20900	0.168683313176062	0.32638611306491	5.45977011494253	Itgav
GO:0010898	positive regulation of triglyceride catabolic process	biological_process	1	348	11	20900	0.168683313176062	0.32638611306491	5.45977011494253	Daglb
GO:0010960	magnesium ion homeostasis	biological_process	1	348	11	20900	0.168683313176062	0.32638611306491	5.45977011494253	Cnnm2
GO:0015810	aspartate transmembrane transport	biological_process	1	348	11	20900	0.168683313176062	0.32638611306491	5.45977011494253	Lrrc8a
GO:0016075	rRNA catabolic process	biological_process	1	348	11	20900	0.168683313176062	0.32638611306491	5.45977011494253	Xrn1
GO:0016241	regulation of macroautophagy	biological_process	1	348	11	20900	0.168683313176062	0.32638611306491	5.45977011494253	Prkaa2
GO:0016918	retinal binding	molecular_function	1	348	11	20900	0.168683313176062	0.32638611306491	5.45977011494253	Rbp1
GO:0018401	peptidyl-proline hydroxylation to 4-hydroxy-L-proline	biological_process	1	348	11	20900	0.168683313176062	0.32638611306491	5.45977011494253	Prdx4
GO:0019227	neuronal action potential propagation	biological_process	1	348	11	20900	0.168683313176062	0.32638611306491	5.45977011494253	Scn1a
GO:0019911	structural constituent of myelin sheath	molecular_function	1	348	11	20900	0.168683313176062	0.32638611306491	5.45977011494253	Mbp
GO:0021879	forebrain neuron differentiation	biological_process	1	348	11	20900	0.168683313176062	0.32638611306491	5.45977011494253	Csf1r
GO:0030195	negative regulation of blood coagulation	biological_process	1	348	11	20900	0.168683313176062	0.32638611306491	5.45977011494253	Apoe
GO:0033210	leptin-mediated signaling pathway	biological_process	1	348	11	20900	0.168683313176062	0.32638611306491	5.45977011494253	Stat3
GO:0034056	estrogen response element binding	molecular_function	1	348	11	20900	0.168683313176062	0.32638611306491	5.45977011494253	Nr3c1
GO:0034115	negative regulation of heterotypic cell-cell adhesion	biological_process	1	348	11	20900	0.168683313176062	0.32638611306491	5.45977011494253	Mbp
GO:0034205	amyloid-beta formation	biological_process	1	348	11	20900	0.168683313176062	0.32638611306491	5.45977011494253	Ncstn
GO:0034501	protein localization to kinetochore	biological_process	1	348	11	20900	0.168683313176062	0.32638611306491	5.45977011494253	Champ1
GO:0035372	protein localization to microtubule	biological_process	1	348	11	20900	0.168683313176062	0.32638611306491	5.45977011494253	Champ1
GO:0035633	maintenance of blood-brain barrier	biological_process	1	348	11	20900	0.168683313176062	0.32638611306491	5.45977011494253	Mbp
GO:0035726	common myeloid progenitor cell proliferation	biological_process	1	348	11	20900	0.168683313176062	0.32638611306491	5.45977011494253	Ceacam1
GO:0044326	dendritic spine neck	cellular_component	1	348	11	20900	0.168683313176062	0.32638611306491	5.45977011494253	Sri
GO:0045141	meiotic telomere clustering	biological_process	1	348	11	20900	0.168683313176062	0.32638611306491	5.45977011494253	Ube2b
GO:0045217	cell-cell junction maintenance	biological_process	1	348	11	20900	0.168683313176062	0.32638611306491	5.45977011494253	Csf1r
GO:0045760	positive regulation of action potential	biological_process	1	348	11	20900	0.168683313176062	0.32638611306491	5.45977011494253	Kcnip1
GO:0047676	arachidonate-CoA ligase activity	molecular_function	1	348	11	20900	0.168683313176062	0.32638611306491	5.45977011494253	Acsl3
GO:0048019	receptor antagonist activity	molecular_function	1	348	11	20900	0.168683313176062	0.32638611306491	5.45977011494253	Dkk3
GO:0048680	positive regulation of axon regeneration	biological_process	1	348	11	20900	0.168683313176062	0.32638611306491	5.45977011494253	Grn
GO:0050764	regulation of phagocytosis	biological_process	1	348	11	20900	0.168683313176062	0.32638611306491	5.45977011494253	Itgav
GO:0050795	regulation of behavior	biological_process	1	348	11	20900	0.168683313176062	0.32638611306491	5.45977011494253	Mdk
GO:0051315	attachment of mitotic spindle microtubules to kinetochore	biological_process	1	348	11	20900	0.168683313176062	0.32638611306491	5.45977011494253	Champ1
GO:0051451	myoblast migration	biological_process	1	348	11	20900	0.168683313176062	0.32638611306491	5.45977011494253	Six4
GO:0051639	actin filament network formation	biological_process	1	348	11	20900	0.168683313176062	0.32638611306491	5.45977011494253	Actn1
GO:0051864	histone H3K36 demethylase activity	molecular_function	1	348	11	20900	0.168683313176062	0.32638611306491	5.45977011494253	Riox1
GO:0060314	regulation of ryanodine-sensitive calcium-release channel activity	biological_process	1	348	11	20900	0.168683313176062	0.32638611306491	5.45977011494253	Pde4d
GO:0061912	selective autophagy	biological_process	1	348	11	20900	0.168683313176062	0.32638611306491	5.45977011494253	Calr
GO:0070365	hepatocyte differentiation	biological_process	1	348	11	20900	0.168683313176062	0.32638611306491	5.45977011494253	Pck2
GO:0070410	co-SMAD binding	molecular_function	1	348	11	20900	0.168683313176062	0.32638611306491	5.45977011494253	Smad1
GO:0070585	protein localization to mitochondrion	biological_process	1	348	11	20900	0.168683313176062	0.32638611306491	5.45977011494253	Isg15
GO:0071420	cellular response to histamine	biological_process	1	348	11	20900	0.168683313176062	0.32638611306491	5.45977011494253	Gabra1
GO:0075522	IRES-dependent viral translational initiation	biological_process	1	348	11	20900	0.168683313176062	0.32638611306491	5.45977011494253	Eif3d
GO:0086011	membrane repolarization during action potential	biological_process	1	348	11	20900	0.168683313176062	0.32638611306491	5.45977011494253	Kcnh2
GO:0090205	positive regulation of cholesterol metabolic process	biological_process	1	348	11	20900	0.168683313176062	0.32638611306491	5.45977011494253	Apoe
GO:0090207	regulation of triglyceride metabolic process	biological_process	1	348	11	20900	0.168683313176062	0.32638611306491	5.45977011494253	Apoe
GO:0090385	phagosome-lysosome fusion	biological_process	1	348	11	20900	0.168683313176062	0.32638611306491	5.45977011494253	Arl8b
GO:0097400	interleukin-17-mediated signaling pathway	biological_process	1	348	11	20900	0.168683313176062	0.32638611306491	5.45977011494253	Il17ra
GO:0097435	supramolecular fiber organization	biological_process	1	348	11	20900	0.168683313176062	0.32638611306491	5.45977011494253	Cst3
GO:0097484	dendrite extension	biological_process	1	348	11	20900	0.168683313176062	0.32638611306491	5.45977011494253	Slc9a6
GO:0098815	modulation of excitatory postsynaptic potential	biological_process	1	348	11	20900	0.168683313176062	0.32638611306491	5.45977011494253	App
GO:0098869	cellular oxidant detoxification	biological_process	1	348	11	20900	0.168683313176062	0.32638611306491	5.45977011494253	Gsr
GO:0140052	cellular response to oxidised low-density lipoprotein particle stimulus	biological_process	1	348	11	20900	0.168683313176062	0.32638611306491	5.45977011494253	Cd68
GO:1900119	positive regulation of execution phase of apoptosis	biological_process	1	348	11	20900	0.168683313176062	0.32638611306491	5.45977011494253	Fap
GO:1901380	negative regulation of potassium ion transmembrane transport	biological_process	1	348	11	20900	0.168683313176062	0.32638611306491	5.45977011494253	Kcnh2
GO:1901799	negative regulation of proteasomal protein catabolic process	biological_process	1	348	11	20900	0.168683313176062	0.32638611306491	5.45977011494253	Usp19
GO:1903829	positive regulation of protein localization	biological_process	1	348	11	20900	0.168683313176062	0.32638611306491	5.45977011494253	Prkaa2
GO:1990229	iron-sulfur cluster assembly complex	cellular_component	1	348	11	20900	0.168683313176062	0.32638611306491	5.45977011494253	Glrx5
GO:2000242	negative regulation of reproductive process	biological_process	1	348	11	20900	0.168683313176062	0.32638611306491	5.45977011494253	Ube2b
GO:2000678	negative regulation of transcription regulatory region DNA binding	biological_process	1	348	11	20900	0.168683313176062	0.32638611306491	5.45977011494253	Sri
GO:2001214	positive regulation of vasculogenesis	biological_process	1	348	11	20900	0.168683313176062	0.32638611306491	5.45977011494253	Ceacam1
GO:2001223	negative regulation of neuron migration	biological_process	1	348	11	20900	0.168683313176062	0.32638611306491	5.45977011494253	Stat3
GO:0060348	bone development	biological_process	3	348	85	20900	0.168708296792357	0.32638611306491	2.11967545638945	Smad1;Sulf2;Tulp3
GO:0004715	non-membrane spanning protein tyrosine kinase activity	molecular_function	2	348	45	20900	0.172241628939201	0.332535177848965	2.66922094508301	Eif2ak2;Tyk2
GO:0032735	positive regulation of interleukin-12 production	biological_process	2	348	45	20900	0.172241628939201	0.332535177848965	2.66922094508301	Mdk;Clec7a
GO:0042169	SH2 domain binding	molecular_function	2	348	45	20900	0.172241628939201	0.332535177848965	2.66922094508301	Ptpn6;Dab1
GO:0006486	protein glycosylation	biological_process	3	348	86	20900	0.172800983264818	0.333386111158135	2.09502806736167	St6galnac5;Npc1;Rpn1
GO:0001525	angiogenesis	biological_process	7	348	275	20900	0.176360172440716	0.33535895409674	1.52873563218391	Epha5;Ndp;Adam15;Fap;Itgav;Thy1;Ephb3
GO:0018105	peptidyl-serine phosphorylation	biological_process	5	348	178	20900	0.176490626989463	0.33535895409674	1.68700761978561	Vrk1;Mapk9;Rps6kb1;Mast3;Dgkq
GO:0030036	actin cytoskeleton organization	biological_process	6	348	226	20900	0.176494339662355	0.33535895409674	1.59444613976198	Sfrp1;Flii;Plek;Spta1;Gsn;Actn1
GO:0051726	regulation of cell cycle	biological_process	6	348	226	20900	0.176494339662355	0.33535895409674	1.59444613976198	Tbrg1;Tsc1;Stat3;Fap;Ppp2r5b;Nfrkb
GO:0016605	PML body	cellular_component	3	348	87	20900	0.176921661625087	0.33535895409674	2.0709472849782	Nbn;Satb1;Daxx
GO:0030900	forebrain development	biological_process	3	348	87	20900	0.176921661625087	0.33535895409674	2.0709472849782	App;Aplp2;Aplp1
GO:0032869	cellular response to insulin stimulus	biological_process	3	348	87	20900	0.176921661625087	0.33535895409674	2.0709472849782	Ceacam1;Rps6kb1;Pck2
GO:0034976	response to endoplasmic reticulum stress	biological_process	3	348	87	20900	0.176921661625087	0.33535895409674	2.0709472849782	Pdia4;Cdk5rap3;Scamp5
GO:0001657	ureteric bud development	biological_process	2	348	46	20900	0.178204976551396	0.33535895409674	2.6111944027986	Smad1;Sfrp1
GO:0030501	positive regulation of bone mineralization	biological_process	2	348	46	20900	0.178204976551396	0.33535895409674	2.6111944027986	Isg15;Csf1r
GO:0032391	photoreceptor connecting cilium	cellular_component	2	348	46	20900	0.178204976551396	0.33535895409674	2.6111944027986	Tmem237;Tbcc
GO:0006366	transcription by RNA polymerase II	biological_process	6	348	227	20900	0.178946902202855	0.33535895409674	1.58742214795686	Smad1;Stat3;Ndp;Chd5;Hmgn3;Gtf2b
GO:0051028	mRNA transport	biological_process	3	348	88	20900	0.181069384845011	0.33535895409674	2.04741379310345	Nup43;Nup88;Zc3h3
GO:0030018	Z disc	cellular_component	4	348	133	20900	0.181691763093351	0.33535895409674	1.80623973727422	Actn1;Sri;Scn1a;S100a1
GO:0001881	receptor recycling	biological_process	1	348	12	20900	0.182532621760232	0.33535895409674	5.00478927203065	Nsg1
GO:0002011	morphogenesis of an epithelial sheet	biological_process	1	348	12	20900	0.182532621760232	0.33535895409674	5.00478927203065	Notch2
GO:0002690	positive regulation of leukocyte chemotaxis	biological_process	1	348	12	20900	0.182532621760232	0.33535895409674	5.00478927203065	Mdk
GO:0004706	JUN kinase kinase kinase activity	molecular_function	1	348	12	20900	0.182532621760232	0.33535895409674	5.00478927203065	Ripk1
GO:0006107	oxaloacetate metabolic process	biological_process	1	348	12	20900	0.182532621760232	0.33535895409674	5.00478927203065	Pck2
GO:0006516	glycoprotein catabolic process	biological_process	1	348	12	20900	0.182532621760232	0.33535895409674	5.00478927203065	Fbxo2
GO:0006536	glutamate metabolic process	biological_process	1	348	12	20900	0.182532621760232	0.33535895409674	5.00478927203065	Gclm
GO:0006686	sphingomyelin biosynthetic process	biological_process	1	348	12	20900	0.182532621760232	0.33535895409674	5.00478927203065	Osbp
GO:0006690	icosanoid metabolic process	biological_process	1	348	12	20900	0.182532621760232	0.33535895409674	5.00478927203065	Daglb
GO:0006817	phosphate ion transport	biological_process	1	348	12	20900	0.182532621760232	0.33535895409674	5.00478927203065	Slc17a7
GO:0007093	mitotic cell cycle checkpoint signaling	biological_process	1	348	12	20900	0.182532621760232	0.33535895409674	5.00478927203065	Nbn
GO:0010950	positive regulation of endopeptidase activity	biological_process	1	348	12	20900	0.182532621760232	0.33535895409674	5.00478927203065	Ncstn
GO:0014049	positive regulation of glutamate secretion	biological_process	1	348	12	20900	0.182532621760232	0.33535895409674	5.00478927203065	Nr3c1
GO:0015248	sterol transporter activity	molecular_function	1	348	12	20900	0.182532621760232	0.33535895409674	5.00478927203065	Osbp
GO:0015250	water channel activity	molecular_function	1	348	12	20900	0.182532621760232	0.33535895409674	5.00478927203065	Pdpn
GO:0015269	calcium-activated potassium channel activity	molecular_function	1	348	12	20900	0.182532621760232	0.33535895409674	5.00478927203065	Kcnmb4
GO:0015385	sodium:proton antiporter activity	molecular_function	1	348	12	20900	0.182532621760232	0.33535895409674	5.00478927203065	Slc9a6
GO:0016926	protein desumoylation	biological_process	1	348	12	20900	0.182532621760232	0.33535895409674	5.00478927203065	Senp7
GO:0017110	nucleoside diphosphate phosphatase activity	molecular_function	1	348	12	20900	0.182532621760232	0.33535895409674	5.00478927203065	Nudt5
GO:0019370	leukotriene biosynthetic process	biological_process	1	348	12	20900	0.182532621760232	0.33535895409674	5.00478927203065	Mgst3
GO:0021795	cerebral cortex cell migration	biological_process	1	348	12	20900	0.182532621760232	0.33535895409674	5.00478927203065	Dab1
GO:0021952	central nervous system projection neuron axonogenesis	biological_process	1	348	12	20900	0.182532621760232	0.33535895409674	5.00478927203065	Ephb3
GO:0030296	protein tyrosine kinase activator activity	molecular_function	1	348	12	20900	0.182532621760232	0.33535895409674	5.00478927203065	Il6st
GO:0030548	acetylcholine receptor regulator activity	molecular_function	1	348	12	20900	0.182532621760232	0.33535895409674	5.00478927203065	Lypd6b
GO:0031293	membrane protein intracellular domain proteolysis	biological_process	1	348	12	20900	0.182532621760232	0.33535895409674	5.00478927203065	Ncstn
GO:0031571	mitotic G1 DNA damage checkpoint signaling	biological_process	1	348	12	20900	0.182532621760232	0.33535895409674	5.00478927203065	Sde2
GO:0032308	positive regulation of prostaglandin secretion	biological_process	1	348	12	20900	0.182532621760232	0.33535895409674	5.00478927203065	Mapk9
GO:0032330	regulation of chondrocyte differentiation	biological_process	1	348	12	20900	0.182532621760232	0.33535895409674	5.00478927203065	Mdk
GO:0032437	cuticular plate	cellular_component	1	348	12	20900	0.182532621760232	0.33535895409674	5.00478927203065	Spta1
GO:0032780	negative regulation of ATP-dependent activity	biological_process	1	348	12	20900	0.182532621760232	0.33535895409674	5.00478927203065	Tsc1
GO:0034638	phosphatidylcholine catabolic process	biological_process	1	348	12	20900	0.182532621760232	0.33535895409674	5.00478927203065	Pnpla8
GO:0034663	endoplasmic reticulum chaperone complex	cellular_component	1	348	12	20900	0.182532621760232	0.33535895409674	5.00478927203065	Pdia4
GO:0035066	positive regulation of histone acetylation	biological_process	1	348	12	20900	0.182532621760232	0.33535895409674	5.00478927203065	App
GO:0035195	miRNA-mediated post-transcriptional gene silencing	biological_process	1	348	12	20900	0.182532621760232	0.33535895409674	5.00478927203065	Tnrc6a
GO:0042101	T cell receptor complex	cellular_component	1	348	12	20900	0.182532621760232	0.33535895409674	5.00478927203065	Ceacam1
GO:0042246	tissue regeneration	biological_process	1	348	12	20900	0.182532621760232	0.33535895409674	5.00478927203065	Mdk
GO:0042416	dopamine biosynthetic process	biological_process	1	348	12	20900	0.182532621760232	0.33535895409674	5.00478927203065	Dao
GO:0042989	sequestering of actin monomers	biological_process	1	348	12	20900	0.182532621760232	0.33535895409674	5.00478927203065	Gsn
GO:0043586	tongue development	biological_process	1	348	12	20900	0.182532621760232	0.33535895409674	5.00478927203065	Six4
GO:0043652	engulfment of apoptotic cell	biological_process	1	348	12	20900	0.182532621760232	0.33535895409674	5.00478927203065	Xkr4
GO:0044666	MLL3/4 complex	cellular_component	1	348	12	20900	0.182532621760232	0.33535895409674	5.00478927203065	Ncoa6
GO:0048681	negative regulation of axon regeneration	biological_process	1	348	12	20900	0.182532621760232	0.33535895409674	5.00478927203065	Neo1
GO:0050774	negative regulation of dendrite morphogenesis	biological_process	1	348	12	20900	0.182532621760232	0.33535895409674	5.00478927203065	Gorasp1
GO:0060020	Bergmann glial cell differentiation	biological_process	1	348	12	20900	0.182532621760232	0.33535895409674	5.00478927203065	Gfap
GO:0060306	regulation of membrane repolarization	biological_process	1	348	12	20900	0.182532621760232	0.33535895409674	5.00478927203065	Kcnh2
GO:0060317	cardiac epithelial to mesenchymal transition	biological_process	1	348	12	20900	0.182532621760232	0.33535895409674	5.00478927203065	Adam15
GO:0061133	endopeptidase activator activity	molecular_function	1	348	12	20900	0.182532621760232	0.33535895409674	5.00478927203065	Adrm1
GO:0070700	BMP receptor binding	molecular_function	1	348	12	20900	0.182532621760232	0.33535895409674	5.00478927203065	Neo1
GO:0071803	positive regulation of podosome assembly	biological_process	1	348	12	20900	0.182532621760232	0.33535895409674	5.00478927203065	Mapk9
GO:0090557	establishment of endothelial intestinal barrier	biological_process	1	348	12	20900	0.182532621760232	0.33535895409674	5.00478927203065	Fasn
GO:0097398	cellular response to interleukin-17	biological_process	1	348	12	20900	0.182532621760232	0.33535895409674	5.00478927203065	Stat3
GO:0098574	cytoplasmic side of lysosomal membrane	cellular_component	1	348	12	20900	0.182532621760232	0.33535895409674	5.00478927203065	Gfap
GO:1900407	regulation of cellular response to oxidative stress	biological_process	1	348	12	20900	0.182532621760232	0.33535895409674	5.00478927203065	Pnpla8
GO:1901387	positive regulation of voltage-gated calcium channel activity	biological_process	1	348	12	20900	0.182532621760232	0.33535895409674	5.00478927203065	S100a1
GO:1902166	negative regulation of intrinsic apoptotic signaling pathway in response to DNA damage by p53 class mediator	biological_process	1	348	12	20900	0.182532621760232	0.33535895409674	5.00478927203065	Cd44
GO:1902533	positive regulation of intracellular signal transduction	biological_process	1	348	12	20900	0.182532621760232	0.33535895409674	5.00478927203065	Itgav
GO:1902742	apoptotic process involved in development	biological_process	1	348	12	20900	0.182532621760232	0.33535895409674	5.00478927203065	Xkr4
GO:2000562	negative regulation of CD4-positive, alpha-beta T cell proliferation	biological_process	1	348	12	20900	0.182532621760232	0.33535895409674	5.00478927203065	Cd44
GO:2000563	positive regulation of CD4-positive, alpha-beta T cell proliferation	biological_process	1	348	12	20900	0.182532621760232	0.33535895409674	5.00478927203065	Cd55
GO:0003682	chromatin binding	molecular_function	12	348	535	20900	0.18387650704652	0.336442732709162	1.34708346761199	Prkaa2;Hmgn1;App;Dhx30;Satb1;Tcf4;Chd5;Ncoa6;Slc30a9;Hmgn3;Nr3c1;Actl6b
GO:0004857	enzyme inhibitor activity	molecular_function	2	348	47	20900	0.184199703180149	0.336442732709162	2.55563707507948	Calu;Cd55
GO:0008306	associative learning	biological_process	2	348	47	20900	0.184199703180149	0.336442732709162	2.55563707507948	Tsc1;App
GO:0019843	rRNA binding	molecular_function	2	348	47	20900	0.184199703180149	0.336442732709162	2.55563707507948	Rpl9;Tlr13
GO:0034605	cellular response to heat	biological_process	2	348	47	20900	0.184199703180149	0.336442732709162	2.55563707507948	Hikeshi;Daxx
GO:0042789	mRNA transcription by RNA polymerase II	biological_process	2	348	47	20900	0.184199703180149	0.336442732709162	2.55563707507948	Stat3;Atf1
GO:0044183	protein folding chaperone	molecular_function	2	348	47	20900	0.184199703180149	0.336442732709162	2.55563707507948	Hspa1a;Clgn
GO:0045773	positive regulation of axon extension	biological_process	2	348	47	20900	0.184199703180149	0.336442732709162	2.55563707507948	Apoe;Islr2
GO:0097546	ciliary base	cellular_component	2	348	47	20900	0.184199703180149	0.336442732709162	2.55563707507948	Clcn4;Tulp3
GO:0007411	axon guidance	biological_process	5	348	181	20900	0.184909099621635	0.337519142231439	1.65904616752397	Epha5;Csf1r;Sema4d;Neo1;Ephb3
GO:0001725	stress fiber	cellular_component	3	348	89	20900	0.185243211047981	0.337909582255597	2.02440914374274	Trip6;Actn1;Lpp
GO:0032092	positive regulation of protein binding	biological_process	3	348	90	20900	0.189442203904449	0.3416237418894	2.00191570881226	Vtn;App;Spta1
GO:0050727	regulation of inflammatory response	biological_process	3	348	90	20900	0.189442203904449	0.3416237418894	2.00191570881226	Daglb;Grn;Ahsg
GO:0002931	response to ischemia	biological_process	2	348	48	20900	0.190223121113827	0.3416237418894	2.50239463601533	Stat3;Csf1r
GO:0030968	endoplasmic reticulum unfolded protein response	biological_process	2	348	48	20900	0.190223121113827	0.3416237418894	2.50239463601533	Eif2ak2;Cdk5rap3
GO:0031146	SCF-dependent proteasomal ubiquitin-dependent protein catabolic process	biological_process	2	348	48	20900	0.190223121113827	0.3416237418894	2.50239463601533	Fbxo2;Skp1
GO:0032007	negative regulation of TOR signaling	biological_process	2	348	48	20900	0.190223121113827	0.3416237418894	2.50239463601533	Prkaa2;Tsc1
GO:0032753	positive regulation of interleukin-4 production	biological_process	2	348	48	20900	0.190223121113827	0.3416237418894	2.50239463601533	H2-D1;Fcer1g
GO:0042645	mitochondrial nucleoid	cellular_component	2	348	48	20900	0.190223121113827	0.3416237418894	2.50239463601533	Dhx30;Slc25a5
GO:0044295	axonal growth cone	cellular_component	2	348	48	20900	0.190223121113827	0.3416237418894	2.50239463601533	Neo1;Gpm6a
GO:0010468	regulation of gene expression	biological_process	8	348	333	20900	0.193041696335165	0.3416237418894	1.4428221324773	Prkaa2;Trim11;App;Apoe;Six4;Ncoa6;Tbr1;Daxx
GO:0031647	regulation of protein stability	biological_process	3	348	91	20900	0.193665433007964	0.3416237418894	1.97991663508905	Usp19;Apoa2;Dad1
GO:0070062	extracellular exosome	cellular_component	3	348	91	20900	0.193665433007964	0.3416237418894	1.97991663508905	Apoe;Adam15;Sri
GO:0071356	cellular response to tumor necrosis factor	biological_process	3	348	91	20900	0.193665433007964	0.3416237418894	1.97991663508905	Sfrp1;Ccl6;Ripk1
GO:0006281	DNA repair	biological_process	9	348	385	20900	0.194596927324016	0.3416237418894	1.40394088669951	Traip;Babam2;Taok3;Nbn;Ube2b;Recql5;Taok1;Hspa1a;Nfrkb
GO:0002064	epithelial cell development	biological_process	1	348	13	20900	0.196151859965298	0.3416237418894	4.61980548187445	Hydin
GO:0002161	aminoacyl-tRNA editing activity	molecular_function	1	348	13	20900	0.196151859965298	0.3416237418894	4.61980548187445	Dtd2
GO:0002223	stimulatory C-type lectin receptor signaling pathway	biological_process	1	348	13	20900	0.196151859965298	0.3416237418894	4.61980548187445	Clec7a
GO:0004535	poly(A)-specific ribonuclease activity	molecular_function	1	348	13	20900	0.196151859965298	0.3416237418894	4.61980548187445	Parn
GO:0005641	nuclear envelope lumen	cellular_component	1	348	13	20900	0.196151859965298	0.3416237418894	4.61980548187445	App
GO:0005916	fascia adherens	cellular_component	1	348	13	20900	0.196151859965298	0.3416237418894	4.61980548187445	Actn1
GO:0006779	porphyrin-containing compound biosynthetic process	biological_process	1	348	13	20900	0.196151859965298	0.3416237418894	4.61980548187445	Spta1
GO:0006910	phagocytosis, recognition	biological_process	1	348	13	20900	0.196151859965298	0.3416237418894	4.61980548187445	Clec7a
GO:0006970	response to osmotic stress	biological_process	1	348	13	20900	0.196151859965298	0.3416237418894	4.61980548187445	Lrrc8a
GO:0007042	lysosomal lumen acidification	biological_process	1	348	13	20900	0.196151859965298	0.3416237418894	4.61980548187445	Grn
GO:0007341	penetration of zona pellucida	biological_process	1	348	13	20900	0.196151859965298	0.3416237418894	4.61980548187445	Hexb
GO:0008381	mechanosensitive monoatomic ion channel activity	molecular_function	1	348	13	20900	0.196151859965298	0.3416237418894	4.61980548187445	Tmc7
GO:0008429	phosphatidylethanolamine binding	molecular_function	1	348	13	20900	0.196151859965298	0.3416237418894	4.61980548187445	Anxa11
GO:0009062	fatty acid catabolic process	biological_process	1	348	13	20900	0.196151859965298	0.3416237418894	4.61980548187445	Faah
GO:0009083	branched-chain amino acid catabolic process	biological_process	1	348	13	20900	0.196151859965298	0.3416237418894	4.61980548187445	Hibadh
GO:0010243	response to organonitrogen compound	biological_process	1	348	13	20900	0.196151859965298	0.3416237418894	4.61980548187445	Mgst1
GO:0010459	negative regulation of heart rate	biological_process	1	348	13	20900	0.196151859965298	0.3416237418894	4.61980548187445	Sri
GO:0015909	long-chain fatty acid transport	biological_process	1	348	13	20900	0.196151859965298	0.3416237418894	4.61980548187445	Apoe
GO:0016504	peptidase activator activity	molecular_function	1	348	13	20900	0.196151859965298	0.3416237418894	4.61980548187445	App
GO:0017166	vinculin binding	molecular_function	1	348	13	20900	0.196151859965298	0.3416237418894	4.61980548187445	Actn1
GO:0019841	retinol binding	molecular_function	1	348	13	20900	0.196151859965298	0.3416237418894	4.61980548187445	Rbp1
GO:0022851	GABA-gated chloride ion channel activity	molecular_function	1	348	13	20900	0.196151859965298	0.3416237418894	4.61980548187445	Gabra1
GO:0030033	microvillus assembly	biological_process	1	348	13	20900	0.196151859965298	0.3416237418894	4.61980548187445	Vil1
GO:0030518	intracellular steroid hormone receptor signaling pathway	biological_process	1	348	13	20900	0.196151859965298	0.3416237418894	4.61980548187445	Nr3c1
GO:0031167	rRNA methylation	biological_process	1	348	13	20900	0.196151859965298	0.3416237418894	4.61980548187445	Fbl
GO:0031915	positive regulation of synaptic plasticity	biological_process	1	348	13	20900	0.196151859965298	0.3416237418894	4.61980548187445	Adcy8
GO:0031994	insulin-like growth factor I binding	molecular_function	1	348	13	20900	0.196151859965298	0.3416237418894	4.61980548187445	Itgav
GO:0032009	early phagosome	cellular_component	1	348	13	20900	0.196151859965298	0.3416237418894	4.61980548187445	Syt11
GO:0033176	proton-transporting V-type ATPase complex	cellular_component	1	348	13	20900	0.196151859965298	0.3416237418894	4.61980548187445	Atp6v1d
GO:0034116	positive regulation of heterotypic cell-cell adhesion	biological_process	1	348	13	20900	0.196151859965298	0.3416237418894	4.61980548187445	Cd44
GO:0034620	cellular response to unfolded protein	biological_process	1	348	13	20900	0.196151859965298	0.3416237418894	4.61980548187445	Daxx
GO:0035456	response to interferon-beta	biological_process	1	348	13	20900	0.196151859965298	0.3416237418894	4.61980548187445	Bst2
GO:0042405	nuclear inclusion body	cellular_component	1	348	13	20900	0.196151859965298	0.3416237418894	4.61980548187445	Nbn
GO:0042761	very long-chain fatty acid biosynthetic process	biological_process	1	348	13	20900	0.196151859965298	0.3416237418894	4.61980548187445	Hacd3
GO:0043169	cation binding	molecular_function	1	348	13	20900	0.196151859965298	0.3416237418894	4.61980548187445	Parn
GO:0044322	endoplasmic reticulum quality control compartment	cellular_component	1	348	13	20900	0.196151859965298	0.3416237418894	4.61980548187445	Calr
GO:0045577	regulation of B cell differentiation	biological_process	1	348	13	20900	0.196151859965298	0.3416237418894	4.61980548187445	Ptpn6
GO:0046549	retinal cone cell development	biological_process	1	348	13	20900	0.196151859965298	0.3416237418894	4.61980548187445	Thy1
GO:0047372	acylglycerol lipase activity	molecular_function	1	348	13	20900	0.196151859965298	0.3416237418894	4.61980548187445	Faah
GO:0050435	amyloid-beta metabolic process	biological_process	1	348	13	20900	0.196151859965298	0.3416237418894	4.61980548187445	Ncstn
GO:0050793	regulation of developmental process	biological_process	1	348	13	20900	0.196151859965298	0.3416237418894	4.61980548187445	Notch2
GO:0060213	positive regulation of nuclear-transcribed mRNA poly(A) tail shortening	biological_process	1	348	13	20900	0.196151859965298	0.3416237418894	4.61980548187445	Tnrc6a
GO:0060576	intestinal epithelial cell development	biological_process	1	348	13	20900	0.196151859965298	0.3416237418894	4.61980548187445	Il6st
GO:0070986	left/right axis specification	biological_process	1	348	13	20900	0.196151859965298	0.3416237418894	4.61980548187445	Notch2
GO:0071380	cellular response to prostaglandin E stimulus	biological_process	1	348	13	20900	0.196151859965298	0.3416237418894	4.61980548187445	Prkaa2
GO:0097475	motor neuron migration	biological_process	1	348	13	20900	0.196151859965298	0.3416237418894	4.61980548187445	Dab1
GO:0098656	monoatomic anion transmembrane transport	biological_process	1	348	13	20900	0.196151859965298	0.3416237418894	4.61980548187445	Lrrc8a
GO:0098797	plasma membrane protein complex	cellular_component	1	348	13	20900	0.196151859965298	0.3416237418894	4.61980548187445	Neo1
GO:1902043	positive regulation of extrinsic apoptotic signaling pathway via death domain receptors	biological_process	1	348	13	20900	0.196151859965298	0.3416237418894	4.61980548187445	Sfrp1
GO:1990535	neuron projection maintenance	biological_process	1	348	13	20900	0.196151859965298	0.3416237418894	4.61980548187445	App
GO:1990907	beta-catenin-TCF complex	cellular_component	1	348	13	20900	0.196151859965298	0.3416237418894	4.61980548187445	Tcf4
GO:2000271	positive regulation of fibroblast apoptotic process	biological_process	1	348	13	20900	0.196151859965298	0.3416237418894	4.61980548187445	Sfrp1
GO:2000288	positive regulation of myoblast proliferation	biological_process	1	348	13	20900	0.196151859965298	0.3416237418894	4.61980548187445	Csf1r
GO:0010718	positive regulation of epithelial to mesenchymal transition	biological_process	2	348	49	20900	0.19627262296385	0.3416237418894	2.4513253577293	Mdk;Pdpn
GO:0014070	response to organic cyclic compound	biological_process	2	348	49	20900	0.19627262296385	0.3416237418894	2.4513253577293	Sfrp1;Ephx1
GO:0019228	neuronal action potential	biological_process	2	348	49	20900	0.19627262296385	0.3416237418894	2.4513253577293	Scn1a;Kcnmb4
GO:0030155	regulation of cell adhesion	biological_process	2	348	49	20900	0.19627262296385	0.3416237418894	2.4513253577293	Vtn;Pdpn
GO:0043014	alpha-tubulin binding	molecular_function	2	348	49	20900	0.19627262296385	0.3416237418894	2.4513253577293	Arl8b;Taok1
GO:0060048	cardiac muscle contraction	biological_process	2	348	49	20900	0.19627262296385	0.3416237418894	2.4513253577293	Scn4b;Kcnh2
GO:0060395	SMAD protein signal transduction	biological_process	2	348	49	20900	0.19627262296385	0.3416237418894	2.4513253577293	Smad1;Hexa
GO:0004725	protein tyrosine phosphatase activity	molecular_function	3	348	92	20900	0.197911974232328	0.34426396012814	1.95839580209895	Ptpn6;Ptprd;Ptpra
GO:0005769	early endosome	cellular_component	7	348	285	20900	0.198949450339183	0.345854610329897	1.47509578544061	Slc9a6;Clcn4;App;Apoe;H2-D1;Ncstn;Nsg1
GO:0030154	cell differentiation	biological_process	20	348	976	20900	0.199118231930118	0.345934085263017	1.23068588656491	Tyk2;Lrrc8a;Smad1;Ptpn6;Mdk;Psmb8;Sfrp1;Notch2;Fstl1;Dlx6;Stat3;Tmeff2;Ddx3y;Smoc1;Sema4d;Dab1;Itgav;Tcf4;Chd5;Clgn
GO:0051897	positive regulation of phosphatidylinositol 3-kinase/protein kinase B signal transduction	biological_process	5	348	187	20900	0.202170887762333	0.350458229064462	1.60581473968898	Ptpn6;Csf1r;Sema4d;F3;Plxnb1
GO:0071944	cell periphery	cellular_component	3	348	93	20900	0.20218091007048	0.350458229064462	1.93733778272154	Epha5;Clu;Mbp
GO:0015485	cholesterol binding	molecular_function	2	348	50	20900	0.202345679747998	0.350458229064462	2.40229885057471	Npc1;Apoa2
GO:0034504	protein localization to nucleus	biological_process	2	348	50	20900	0.202345679747998	0.350458229064462	2.40229885057471	Six4;Calr
GO:0060173	limb development	biological_process	2	348	50	20900	0.202345679747998	0.350458229064462	2.40229885057471	Smoc1;Tulp3
GO:0043491	phosphatidylinositol 3-kinase/protein kinase B signal transduction	biological_process	3	348	94	20900	0.206471329955686	0.351031312502848	1.91672780630961	Stat3;Ndp;Rps6kb1
GO:0004842	ubiquitin-protein transferase activity	molecular_function	6	348	238	20900	0.20679455963279	0.351031312502848	1.51405389742104	Traip;Rnf130;Trim11;Ube2b;Skp1;Trim12a
GO:0031012	extracellular matrix	cellular_component	6	348	238	20900	0.20679455963279	0.351031312502848	1.51405389742104	Lrrc15;Lrrtm1;Vtn;Apoe;Ahsg;Vwa1
GO:0045739	positive regulation of DNA repair	biological_process	2	348	51	20900	0.208439839014976	0.351031312502848	2.35519495154384	Babam2;Nfrkb
GO:0051287	NAD binding	molecular_function	2	348	51	20900	0.208439839014976	0.351031312502848	2.35519495154384	Aox1;Hibadh
GO:0000289	nuclear-transcribed mRNA poly(A) tail shortening	biological_process	1	348	14	20900	0.20954483898249	0.351031312502848	4.28981937602627	Parn
GO:0000774	adenyl-nucleotide exchange factor activity	molecular_function	1	348	14	20900	0.20954483898249	0.351031312502848	4.28981937602627	Hspbp1
GO:0001946	lymphangiogenesis	biological_process	1	348	14	20900	0.20954483898249	0.351031312502848	4.28981937602627	Pdpn
GO:0002260	lymphocyte homeostasis	biological_process	1	348	14	20900	0.20954483898249	0.351031312502848	4.28981937602627	Spta1
GO:0005149	interleukin-1 receptor binding	molecular_function	1	348	14	20900	0.20954483898249	0.351031312502848	4.28981937602627	Trip6
GO:0005313	L-glutamate transmembrane transporter activity	molecular_function	1	348	14	20900	0.20954483898249	0.351031312502848	4.28981937602627	Slc17a7
GO:0005523	tropomyosin binding	molecular_function	1	348	14	20900	0.20954483898249	0.351031312502848	4.28981937602627	S100a6
GO:0005665	RNA polymerase II, core complex	cellular_component	1	348	14	20900	0.20954483898249	0.351031312502848	4.28981937602627	Polr2m
GO:0006515	protein quality control for misfolded or incompletely synthesized proteins	biological_process	1	348	14	20900	0.20954483898249	0.351031312502848	4.28981937602627	Clpp
GO:0006790	sulfur compound metabolic process	biological_process	1	348	14	20900	0.20954483898249	0.351031312502848	4.28981937602627	Sulf2
GO:0008191	metalloendopeptidase inhibitor activity	molecular_function	1	348	14	20900	0.20954483898249	0.351031312502848	4.28981937602627	Bst2
GO:0030238	male sex determination	biological_process	1	348	14	20900	0.20954483898249	0.351031312502848	4.28981937602627	Six4
GO:0030510	regulation of BMP signaling pathway	biological_process	1	348	14	20900	0.20954483898249	0.351031312502848	4.28981937602627	Fstl1
GO:0030550	acetylcholine receptor inhibitor activity	molecular_function	1	348	14	20900	0.20954483898249	0.351031312502848	4.28981937602627	Ly6h
GO:0031076	embryonic camera-type eye development	biological_process	1	348	14	20900	0.20954483898249	0.351031312502848	4.28981937602627	Tulp3
GO:0031402	sodium ion binding	molecular_function	1	348	14	20900	0.20954483898249	0.351031312502848	4.28981937602627	Scn1a
GO:0033962	P-body assembly	biological_process	1	348	14	20900	0.20954483898249	0.351031312502848	4.28981937602627	Edc3
GO:0035060	brahma complex	cellular_component	1	348	14	20900	0.20954483898249	0.351031312502848	4.28981937602627	Actl6b
GO:0035435	phosphate ion transmembrane transport	biological_process	1	348	14	20900	0.20954483898249	0.351031312502848	4.28981937602627	Slc17a7
GO:0035729	cellular response to hepatocyte growth factor stimulus	biological_process	1	348	14	20900	0.20954483898249	0.351031312502848	4.28981937602627	Vil1
GO:0043138	3'-5' DNA helicase activity	molecular_function	1	348	14	20900	0.20954483898249	0.351031312502848	4.28981937602627	Recql5
GO:0043518	negative regulation of DNA damage response, signal transduction by p53 class mediator	biological_process	1	348	14	20900	0.20954483898249	0.351031312502848	4.28981937602627	Cd44
GO:0045744	negative regulation of G protein-coupled receptor signaling pathway	biological_process	1	348	14	20900	0.20954483898249	0.351031312502848	4.28981937602627	Plek
GO:0045792	negative regulation of cell size	biological_process	1	348	14	20900	0.20954483898249	0.351031312502848	4.28981937602627	Tsc1
GO:0048038	quinone binding	molecular_function	1	348	14	20900	0.20954483898249	0.351031312502848	4.28981937602627	Sqor
GO:0048667	cell morphogenesis involved in neuron differentiation	biological_process	1	348	14	20900	0.20954483898249	0.351031312502848	4.28981937602627	Hexa
GO:0048711	positive regulation of astrocyte differentiation	biological_process	1	348	14	20900	0.20954483898249	0.351031312502848	4.28981937602627	Il6st
GO:0051764	actin crosslink formation	biological_process	1	348	14	20900	0.20954483898249	0.351031312502848	4.28981937602627	Aif1
GO:0060009	Sertoli cell development	biological_process	1	348	14	20900	0.20954483898249	0.351031312502848	4.28981937602627	Adrm1
GO:0060413	atrial septum morphogenesis	biological_process	1	348	14	20900	0.20954483898249	0.351031312502848	4.28981937602627	Notch2
GO:0060674	placenta blood vessel development	biological_process	1	348	14	20900	0.20954483898249	0.351031312502848	4.28981937602627	Notch2
GO:0061099	negative regulation of protein tyrosine kinase activity	biological_process	1	348	14	20900	0.20954483898249	0.351031312502848	4.28981937602627	Thy1
GO:0070207	protein homotrimerization	biological_process	1	348	14	20900	0.20954483898249	0.351031312502848	4.28981937602627	Clybl
GO:0070231	T cell apoptotic process	biological_process	1	348	14	20900	0.20954483898249	0.351031312502848	4.28981937602627	Ripk1
GO:0070679	inositol 1,4,5 trisphosphate binding	molecular_function	1	348	14	20900	0.20954483898249	0.351031312502848	4.28981937602627	Plcl2
GO:0071901	negative regulation of protein serine/threonine kinase activity	biological_process	1	348	14	20900	0.20954483898249	0.351031312502848	4.28981937602627	Cdk5rap3
GO:0072542	protein phosphatase activator activity	molecular_function	1	348	14	20900	0.20954483898249	0.351031312502848	4.28981937602627	Ppp2r5b
GO:0090179	planar cell polarity pathway involved in neural tube closure	biological_process	1	348	14	20900	0.20954483898249	0.351031312502848	4.28981937602627	Sfrp1
GO:0097178	ruffle assembly	biological_process	1	348	14	20900	0.20954483898249	0.351031312502848	4.28981937602627	Aif1
GO:0097194	execution phase of apoptosis	biological_process	1	348	14	20900	0.20954483898249	0.351031312502848	4.28981937602627	Taok1
GO:0097242	amyloid-beta clearance	biological_process	1	348	14	20900	0.20954483898249	0.351031312502848	4.28981937602627	Itgb2
GO:0097731	9+0 non-motile cilium	cellular_component	1	348	14	20900	0.20954483898249	0.351031312502848	4.28981937602627	Tulp3
GO:0098553	lumenal side of endoplasmic reticulum membrane	cellular_component	1	348	14	20900	0.20954483898249	0.351031312502848	4.28981937602627	H2-D1
GO:0099527	postsynapse to nucleus signaling pathway	biological_process	1	348	14	20900	0.20954483898249	0.351031312502848	4.28981937602627	Stat3
GO:0099565	chemical synaptic transmission, postsynaptic	biological_process	1	348	14	20900	0.20954483898249	0.351031312502848	4.28981937602627	Gabra1
GO:0140288	GBAF complex	cellular_component	1	348	14	20900	0.20954483898249	0.351031312502848	4.28981937602627	Actl6b
GO:1902495	transmembrane transporter complex	cellular_component	1	348	14	20900	0.20954483898249	0.351031312502848	4.28981937602627	Atp6v1d
GO:1902808	positive regulation of cell cycle G1/S phase transition	biological_process	1	348	14	20900	0.20954483898249	0.351031312502848	4.28981937602627	Csf1r
GO:1904949	ATPase complex	cellular_component	1	348	14	20900	0.20954483898249	0.351031312502848	4.28981937602627	Atp6v1d
GO:2000347	positive regulation of hepatocyte proliferation	biological_process	1	348	14	20900	0.20954483898249	0.351031312502848	4.28981937602627	Mdk
GO:0007179	transforming growth factor beta receptor signaling pathway	biological_process	3	348	95	20900	0.210782330565612	0.352684006678533	1.89655172413793	Smad1;Stat3;Ndp
GO:0016485	protein processing	biological_process	3	348	95	20900	0.210782330565612	0.352684006678533	1.89655172413793	Sde2;Ncstn;F3
GO:0043410	positive regulation of MAPK cascade	biological_process	5	348	190	20900	0.210999658962544	0.352837621263361	1.58045977011494	Eif2ak2;Ripk1;App;Lamtor2;Trim12a
GO:1904263	positive regulation of TORC1 signaling	biological_process	2	348	52	20900	0.214552723009406	0.35856581711025	2.30990274093722	Rps6kb1;Lamtor2
GO:0004252	serine-type endopeptidase activity	molecular_function	5	348	192	20900	0.216953781767254	0.359800418456512	1.56399664750958	Ctsh;Htra1;Fap;F3;Clpp
GO:0030054	cell junction	cellular_component	5	348	192	20900	0.216953781767254	0.359800418456512	1.56399664750958	Pdpn;Ceacam1;Spta1;Actn1;Osbp
GO:0004879	nuclear receptor activity	molecular_function	2	348	53	20900	0.220682026876423	0.359800418456512	2.2663196703535	Stat3;Nr3c1
GO:0032588	trans-Golgi network membrane	cellular_component	2	348	53	20900	0.220682026876423	0.359800418456512	2.2663196703535	Nsg1;Scamp5
GO:0097009	energy homeostasis	biological_process	2	348	53	20900	0.220682026876423	0.359800418456512	2.2663196703535	Prkaa2;Stat3
GO:0097191	extrinsic apoptotic signaling pathway	biological_process	2	348	53	20900	0.220682026876423	0.359800418456512	2.2663196703535	Sfrp1;Ripk1
GO:0140374	antiviral innate immune response	biological_process	2	348	53	20900	0.220682026876423	0.359800418456512	2.2663196703535	Eif2ak2;Senp7
GO:0003094	glomerular filtration	biological_process	1	348	15	20900	0.222715307048855	0.359800418456512	4.00383141762452	Sulf2
GO:0004115	3',5'-cyclic-AMP phosphodiesterase activity	molecular_function	1	348	15	20900	0.222715307048855	0.359800418456512	4.00383141762452	Pde4d
GO:0004198	calcium-dependent cysteine-type endopeptidase activity	molecular_function	1	348	15	20900	0.222715307048855	0.359800418456512	4.00383141762452	Capns1
GO:0004467	long-chain fatty acid-CoA ligase activity	molecular_function	1	348	15	20900	0.222715307048855	0.359800418456512	4.00383141762452	Acsl3
GO:0006090	pyruvate metabolic process	biological_process	1	348	15	20900	0.222715307048855	0.359800418456512	4.00383141762452	Pck2
GO:0006473	protein acetylation	biological_process	1	348	15	20900	0.222715307048855	0.359800418456512	4.00383141762452	Gtf2b
GO:0008179	adenylate cyclase binding	molecular_function	1	348	15	20900	0.222715307048855	0.359800418456512	4.00383141762452	Adcy2
GO:0009268	response to pH	biological_process	1	348	15	20900	0.222715307048855	0.359800418456512	4.00383141762452	Arsb
GO:0009311	oligosaccharide metabolic process	biological_process	1	348	15	20900	0.222715307048855	0.359800418456512	4.00383141762452	St6galnac5
GO:0010564	regulation of cell cycle process	biological_process	1	348	15	20900	0.222715307048855	0.359800418456512	4.00383141762452	Sfrp1
GO:0010744	positive regulation of macrophage derived foam cell differentiation	biological_process	1	348	15	20900	0.222715307048855	0.359800418456512	4.00383141762452	Mapk9
GO:0010762	regulation of fibroblast migration	biological_process	1	348	15	20900	0.222715307048855	0.359800418456512	4.00383141762452	Sdc4
GO:0014002	astrocyte development	biological_process	1	348	15	20900	0.222715307048855	0.359800418456512	4.00383141762452	Gfap
GO:0015095	magnesium ion transmembrane transporter activity	molecular_function	1	348	15	20900	0.222715307048855	0.359800418456512	4.00383141762452	Cnnm2
GO:0015693	magnesium ion transport	biological_process	1	348	15	20900	0.222715307048855	0.359800418456512	4.00383141762452	Cnnm2
GO:0016442	RISC complex	cellular_component	1	348	15	20900	0.222715307048855	0.359800418456512	4.00383141762452	Tnrc6a
GO:0016586	RSC-type complex	cellular_component	1	348	15	20900	0.222715307048855	0.359800418456512	4.00383141762452	Actl6b
GO:0019732	antifungal humoral response	biological_process	1	348	15	20900	0.222715307048855	0.359800418456512	4.00383141762452	App
GO:0022407	regulation of cell-cell adhesion	biological_process	1	348	15	20900	0.222715307048855	0.359800418456512	4.00383141762452	Ephb3
GO:0030098	lymphocyte differentiation	biological_process	1	348	15	20900	0.222715307048855	0.359800418456512	4.00383141762452	Cbfb
GO:0030224	monocyte differentiation	biological_process	1	348	15	20900	0.222715307048855	0.359800418456512	4.00383141762452	Fasn
GO:0030239	myofibril assembly	biological_process	1	348	15	20900	0.222715307048855	0.359800418456512	4.00383141762452	Flii
GO:0030490	maturation of SSU-rRNA	biological_process	1	348	15	20900	0.222715307048855	0.359800418456512	4.00383141762452	Nop14
GO:0030970	retrograde protein transport, ER to cytosol	biological_process	1	348	15	20900	0.222715307048855	0.359800418456512	4.00383141762452	Nploc4
GO:0031083	BLOC-1 complex	cellular_component	1	348	15	20900	0.222715307048855	0.359800418456512	4.00383141762452	Bloc1s5
GO:0031100	animal organ regeneration	biological_process	1	348	15	20900	0.222715307048855	0.359800418456512	4.00383141762452	Apoa2
GO:0032153	cell division site	cellular_component	1	348	15	20900	0.222715307048855	0.359800418456512	4.00383141762452	Gtf2b
GO:0032402	melanosome transport	biological_process	1	348	15	20900	0.222715307048855	0.359800418456512	4.00383141762452	Bloc1s5
GO:0033690	positive regulation of osteoblast proliferation	biological_process	1	348	15	20900	0.222715307048855	0.359800418456512	4.00383141762452	Itgav
GO:0034244	negative regulation of transcription elongation by RNA polymerase II	biological_process	1	348	15	20900	0.222715307048855	0.359800418456512	4.00383141762452	Recql5
GO:0042043	neurexin family protein binding	molecular_function	1	348	15	20900	0.222715307048855	0.359800418456512	4.00383141762452	Nlgn4l
GO:0042987	amyloid precursor protein catabolic process	biological_process	1	348	15	20900	0.222715307048855	0.359800418456512	4.00383141762452	Ncstn
GO:0043196	varicosity	cellular_component	1	348	15	20900	0.222715307048855	0.359800418456512	4.00383141762452	Pnmt
GO:0043666	regulation of phosphoprotein phosphatase activity	biological_process	1	348	15	20900	0.222715307048855	0.359800418456512	4.00383141762452	Tsc1
GO:0045292	mRNA cis splicing, via spliceosome	biological_process	1	348	15	20900	0.222715307048855	0.359800418456512	4.00383141762452	Sde2
GO:0045948	positive regulation of translational initiation	biological_process	1	348	15	20900	0.222715307048855	0.359800418456512	4.00383141762452	Rps6kb1
GO:0048791	calcium ion-regulated exocytosis of neurotransmitter	biological_process	1	348	15	20900	0.222715307048855	0.359800418456512	4.00383141762452	Syt11
GO:0051258	protein polymerization	biological_process	1	348	15	20900	0.222715307048855	0.359800418456512	4.00383141762452	Vtn
GO:0051279	regulation of release of sequestered calcium ion into cytosol	biological_process	1	348	15	20900	0.222715307048855	0.359800418456512	4.00383141762452	Ptpn6
GO:0051290	protein heterotetramerization	biological_process	1	348	15	20900	0.222715307048855	0.359800418456512	4.00383141762452	Hsd17b8
GO:0051457	maintenance of protein location in nucleus	biological_process	1	348	15	20900	0.222715307048855	0.359800418456512	4.00383141762452	Skp1
GO:0051492	regulation of stress fiber assembly	biological_process	1	348	15	20900	0.222715307048855	0.359800418456512	4.00383141762452	Tsc1
GO:0060071	Wnt signaling pathway, planar cell polarity pathway	biological_process	1	348	15	20900	0.222715307048855	0.359800418456512	4.00383141762452	Sfrp1
GO:0060392	negative regulation of SMAD protein signal transduction	biological_process	1	348	15	20900	0.222715307048855	0.359800418456512	4.00383141762452	Fam89b
GO:0099558	maintenance of synapse structure	biological_process	1	348	15	20900	0.222715307048855	0.359800418456512	4.00383141762452	Grn
GO:1902230	negative regulation of intrinsic apoptotic signaling pathway in response to DNA damage	biological_process	1	348	15	20900	0.222715307048855	0.359800418456512	4.00383141762452	Clu
GO:1902774	late endosome to lysosome transport	biological_process	1	348	15	20900	0.222715307048855	0.359800418456512	4.00383141762452	Arl8b
GO:1903543	positive regulation of exosomal secretion	biological_process	1	348	15	20900	0.222715307048855	0.359800418456512	4.00383141762452	Sdc4
GO:1904507	positive regulation of telomere maintenance in response to DNA damage	biological_process	1	348	15	20900	0.222715307048855	0.359800418456512	4.00383141762452	Nfrkb
GO:1990023	mitotic spindle midzone	cellular_component	1	348	15	20900	0.222715307048855	0.359800418456512	4.00383141762452	Map9
GO:2000343	positive regulation of chemokine (C-X-C motif) ligand 2 production	biological_process	1	348	15	20900	0.222715307048855	0.359800418456512	4.00383141762452	Mbp
GO:0002250	adaptive immune response	biological_process	5	348	194	20900	0.222959946101522	0.35998874697954	1.54787297073113	Lag3;Tsc1;H2-D1;Il17ra;Ctnnbl1
GO:0003743	translation initiation factor activity	molecular_function	2	348	54	20900	0.226825516905074	0.365181287525867	2.22435078756918	Eif3d;Eif1ax
GO:0004527	exonuclease activity	molecular_function	2	348	54	20900	0.226825516905074	0.365181287525867	2.22435078756918	Xrn1;Parn
GO:0031424	keratinization	biological_process	2	348	54	20900	0.226825516905074	0.365181287525867	2.22435078756918	Krt82;Krt85
GO:0032715	negative regulation of interleukin-6 production	biological_process	2	348	54	20900	0.226825516905074	0.365181287525867	2.22435078756918	Ptpn6;Syt11
GO:0035249	synaptic transmission, glutamatergic	biological_process	2	348	54	20900	0.226825516905074	0.365181287525867	2.22435078756918	Slc17a7;Nr3c1
GO:0005884	actin filament	cellular_component	3	348	99	20900	0.228214343015458	0.367206936586406	1.81992337164751	Tsc1;Aif1;Actn1
GO:0006470	protein dephosphorylation	biological_process	4	348	147	20900	0.229876526718248	0.368647633729027	1.63421690515287	Ptpn6;Ptprd;Ptpra;Ppp2r5b
GO:0005856	cytoskeleton	cellular_component	27	348	1391	20900	0.230024186785962	0.368647633729027	1.16574530851037	Tyk2;Arl8a;Lzts2;Trip6;Flii;Bin3;Gfap;Champ1;Clu;Ppp4r2;Aif1;Arl8b;Pde4d;Spta1;Ppp1r18;Gsn;Actn1;Map9;Hydin;Anxa11;Cdk5rap3;Atp6v1d;Slc30a9;Ssna1;Nr3c1;Dgkq;Vil1
GO:0031901	early endosome membrane	cellular_component	3	348	100	20900	0.232614970210213	0.368647633729027	1.80172413793103	Slc9a6;H2-D1;Nsg1
GO:0006282	regulation of DNA repair	biological_process	2	348	55	20900	0.232981028809731	0.368647633729027	2.18390804597701	Babam2;Nfrkb
GO:0009968	negative regulation of signal transduction	biological_process	2	348	55	20900	0.232981028809731	0.368647633729027	2.18390804597701	Rgs7bp;Rgs3
GO:0045954	positive regulation of natural killer cell mediated cytotoxicity	biological_process	2	348	55	20900	0.232981028809731	0.368647633729027	2.18390804597701	Lag3;H2-D1
GO:0070371	ERK1 and ERK2 cascade	biological_process	2	348	55	20900	0.232981028809731	0.368647633729027	2.18390804597701	Ctsh;Itgav
GO:0070534	protein K63-linked ubiquitination	biological_process	2	348	55	20900	0.232981028809731	0.368647633729027	2.18390804597701	Ube2b;Trim12a
GO:0001780	neutrophil homeostasis	biological_process	1	348	16	20900	0.235666950484191	0.368647633729027	3.75359195402299	Csf1r
GO:0001841	neural tube formation	biological_process	1	348	16	20900	0.235666950484191	0.368647633729027	3.75359195402299	Tulp3
GO:0004707	MAP kinase activity	molecular_function	1	348	16	20900	0.235666950484191	0.368647633729027	3.75359195402299	Mapk9
GO:0005123	death receptor binding	molecular_function	1	348	16	20900	0.235666950484191	0.368647633729027	3.75359195402299	Ripk1
GO:0005682	U5 snRNP	cellular_component	1	348	16	20900	0.235666950484191	0.368647633729027	3.75359195402299	Txnl4a
GO:0005852	eukaryotic translation initiation factor 3 complex	cellular_component	1	348	16	20900	0.235666950484191	0.368647633729027	3.75359195402299	Eif3d
GO:0006044	N-acetylglucosamine metabolic process	biological_process	1	348	16	20900	0.235666950484191	0.368647633729027	3.75359195402299	Hexb
GO:0010996	response to auditory stimulus	biological_process	1	348	16	20900	0.235666950484191	0.368647633729027	3.75359195402299	Mdk
GO:0015125	bile acid transmembrane transporter activity	molecular_function	1	348	16	20900	0.235666950484191	0.368647633729027	3.75359195402299	Ceacam1
GO:0015643	toxic substance binding	molecular_function	1	348	16	20900	0.235666950484191	0.368647633729027	3.75359195402299	Adgrl1
GO:0016298	lipase activity	molecular_function	1	348	16	20900	0.235666950484191	0.368647633729027	3.75359195402299	Daglb
GO:0019752	carboxylic acid metabolic process	biological_process	1	348	16	20900	0.235666950484191	0.368647633729027	3.75359195402299	Csad
GO:0021799	cerebral cortex radially oriented cell migration	biological_process	1	348	16	20900	0.235666950484191	0.368647633729027	3.75359195402299	Dab1
GO:0030502	negative regulation of bone mineralization	biological_process	1	348	16	20900	0.235666950484191	0.368647633729027	3.75359195402299	Ahsg
GO:0030857	negative regulation of epithelial cell differentiation	biological_process	1	348	16	20900	0.235666950484191	0.368647633729027	3.75359195402299	Csf1r
GO:0031011	Ino80 complex	cellular_component	1	348	16	20900	0.235666950484191	0.368647633729027	3.75359195402299	Nfrkb
GO:0031404	chloride ion binding	molecular_function	1	348	16	20900	0.235666950484191	0.368647633729027	3.75359195402299	Nlgn4l
GO:0032228	regulation of synaptic transmission, GABAergic	biological_process	1	348	16	20900	0.235666950484191	0.368647633729027	3.75359195402299	Plcl2
GO:0032570	response to progesterone	biological_process	1	348	16	20900	0.235666950484191	0.368647633729027	3.75359195402299	Mbp
GO:0032688	negative regulation of interferon-beta production	biological_process	1	348	16	20900	0.235666950484191	0.368647633729027	3.75359195402299	Traip
GO:0035235	ionotropic glutamate receptor signaling pathway	biological_process	1	348	16	20900	0.235666950484191	0.368647633729027	3.75359195402299	App
GO:0035253	ciliary rootlet	cellular_component	1	348	16	20900	0.235666950484191	0.368647633729027	3.75359195402299	App
GO:0035988	chondrocyte proliferation	biological_process	1	348	16	20900	0.235666950484191	0.368647633729027	3.75359195402299	Grn
GO:0040037	negative regulation of fibroblast growth factor receptor signaling pathway	biological_process	1	348	16	20900	0.235666950484191	0.368647633729027	3.75359195402299	Sulf2
GO:0043068	positive regulation of programmed cell death	biological_process	1	348	16	20900	0.235666950484191	0.368647633729027	3.75359195402299	Ripk1
GO:0043171	peptide catabolic process	biological_process	1	348	16	20900	0.235666950484191	0.368647633729027	3.75359195402299	Cpq
GO:0043508	negative regulation of JUN kinase activity	biological_process	1	348	16	20900	0.235666950484191	0.368647633729027	3.75359195402299	Sfrp1
GO:0045956	positive regulation of calcium ion-dependent exocytosis	biological_process	1	348	16	20900	0.235666950484191	0.368647633729027	3.75359195402299	Scamp5
GO:0046323	glucose import	biological_process	1	348	16	20900	0.235666950484191	0.368647633729027	3.75359195402299	Tsc1
GO:0046632	alpha-beta T cell differentiation	biological_process	1	348	16	20900	0.235666950484191	0.368647633729027	3.75359195402299	Rpl22
GO:0050687	negative regulation of defense response to virus	biological_process	1	348	16	20900	0.235666950484191	0.368647633729027	3.75359195402299	Htra1
GO:0055062	phosphate ion homeostasis	biological_process	1	348	16	20900	0.235666950484191	0.368647633729027	3.75359195402299	Slc17a7
GO:0060042	retina morphogenesis in camera-type eye	biological_process	1	348	16	20900	0.235666950484191	0.368647633729027	3.75359195402299	Ndp
GO:0060259	regulation of feeding behavior	biological_process	1	348	16	20900	0.235666950484191	0.368647633729027	3.75359195402299	Stat3
GO:0060382	regulation of DNA strand elongation	biological_process	1	348	16	20900	0.235666950484191	0.368647633729027	3.75359195402299	Nfrkb
GO:0061298	retina vasculature development in camera-type eye	biological_process	1	348	16	20900	0.235666950484191	0.368647633729027	3.75359195402299	Ndp
GO:0070411	I-SMAD binding	molecular_function	1	348	16	20900	0.235666950484191	0.368647633729027	3.75359195402299	Smad1
GO:0071565	nBAF complex	cellular_component	1	348	16	20900	0.235666950484191	0.368647633729027	3.75359195402299	Actl6b
GO:0097708	intracellular vesicle	cellular_component	1	348	16	20900	0.235666950484191	0.368647633729027	3.75359195402299	Neo1
GO:0099003	vesicle-mediated transport in synapse	biological_process	1	348	16	20900	0.235666950484191	0.368647633729027	3.75359195402299	Nsg1
GO:1901381	positive regulation of potassium ion transmembrane transport	biological_process	1	348	16	20900	0.235666950484191	0.368647633729027	3.75359195402299	Kcnh2
GO:2000001	regulation of DNA damage checkpoint	biological_process	1	348	16	20900	0.235666950484191	0.368647633729027	3.75359195402299	Babam2
GO:0015031	protein transport	biological_process	13	348	621	20900	0.237727216213332	0.371663628907495	1.25724174949562	Nup43;Nup88;Arl8a;Gorasp1;Arl8b;Mtx2;Hikeshi;Timm10;Slc7a6os;Heatr5b;Stxbp3;Scamp5;Dgkd
GO:0001756	somitogenesis	biological_process	2	348	56	20900	0.239146466048739	0.372845655054357	2.14490968801314	Sfrp1;Plxna2
GO:0005762	mitochondrial large ribosomal subunit	cellular_component	2	348	56	20900	0.239146466048739	0.372845655054357	2.14490968801314	Mrpl57;Mrpl9
GO:0006913	nucleocytoplasmic transport	biological_process	2	348	56	20900	0.239146466048739	0.372845655054357	2.14490968801314	Nup43;Nup88
GO:0007193	adenylate cyclase-inhibiting G protein-coupled receptor signaling pathway	biological_process	2	348	56	20900	0.239146466048739	0.372845655054357	2.14490968801314	Adcy2;App
GO:0007405	neuroblast proliferation	biological_process	2	348	56	20900	0.239146466048739	0.372845655054357	2.14490968801314	Daglb;Nbn
GO:0050852	T cell receptor signaling pathway	biological_process	3	348	102	20900	0.241461362967435	0.376246059479745	1.76639621365788	Ptpn6;Pde4d;Thy1
GO:0030514	negative regulation of BMP signaling pathway	biological_process	2	348	57	20900	0.245319798179556	0.377031286464613	2.10727969348659	Sfrp1;Htra1
GO:0031648	protein destabilization	biological_process	2	348	57	20900	0.245319798179556	0.377031286464613	2.10727969348659	Ctsh;Gsn
GO:0046427	positive regulation of receptor signaling pathway via JAK-STAT	biological_process	2	348	57	20900	0.245319798179556	0.377031286464613	2.10727969348659	Tyk2;Crlf3
GO:0007030	Golgi organization	biological_process	3	348	103	20900	0.245905446807657	0.377031286464613	1.74924673585537	Nploc4;Gorasp1;Hikeshi
GO:0001655	urogenital system development	biological_process	1	348	17	20900	0.248403394710944	0.377031286464613	3.53279242731575	Ephb3
GO:0001709	cell fate determination	biological_process	1	348	17	20900	0.248403394710944	0.377031286464613	3.53279242731575	Notch2
GO:0001921	positive regulation of receptor recycling	biological_process	1	348	17	20900	0.248403394710944	0.377031286464613	3.53279242731575	Nsg1
GO:0002720	positive regulation of cytokine production involved in immune response	biological_process	1	348	17	20900	0.248403394710944	0.377031286464613	3.53279242731575	Clec7a
GO:0003184	pulmonary valve morphogenesis	biological_process	1	348	17	20900	0.248403394710944	0.377031286464613	3.53279242731575	Notch2
GO:0004303	estradiol 17-beta-dehydrogenase [NAD(P)] activity	molecular_function	1	348	17	20900	0.248403394710944	0.377031286464613	3.53279242731575	Hsd17b8
GO:0005326	neurotransmitter transmembrane transporter activity	molecular_function	1	348	17	20900	0.248403394710944	0.377031286464613	3.53279242731575	Slc17a7
GO:0005614	interstitial matrix	cellular_component	1	348	17	20900	0.248403394710944	0.377031286464613	3.53279242731575	Vwa1
GO:0005740	mitochondrial envelope	cellular_component	1	348	17	20900	0.248403394710944	0.377031286464613	3.53279242731575	Hsd17b8
GO:0005773	vacuole	cellular_component	1	348	17	20900	0.248403394710944	0.377031286464613	3.53279242731575	Ggh
GO:0006024	glycosaminoglycan biosynthetic process	biological_process	1	348	17	20900	0.248403394710944	0.377031286464613	3.53279242731575	Hexa
GO:0006656	phosphatidylcholine biosynthetic process	biological_process	1	348	17	20900	0.248403394710944	0.377031286464613	3.53279242731575	Apoa2
GO:0006833	water transport	biological_process	1	348	17	20900	0.248403394710944	0.377031286464613	3.53279242731575	Pdpn
GO:0006839	mitochondrial transport	biological_process	1	348	17	20900	0.248403394710944	0.377031286464613	3.53279242731575	Mtx2
GO:0008324	monoatomic cation transmembrane transporter activity	molecular_function	1	348	17	20900	0.248403394710944	0.377031286464613	3.53279242731575	Slc30a9
GO:0008432	JUN kinase binding	molecular_function	1	348	17	20900	0.248403394710944	0.377031286464613	3.53279242731575	Daxx
GO:0009312	oligosaccharide biosynthetic process	biological_process	1	348	17	20900	0.248403394710944	0.377031286464613	3.53279242731575	St6galnac5
GO:0010812	negative regulation of cell-substrate adhesion	biological_process	1	348	17	20900	0.248403394710944	0.377031286464613	3.53279242731575	Lgals1
GO:0016125	sterol metabolic process	biological_process	1	348	17	20900	0.248403394710944	0.377031286464613	3.53279242731575	Npc1
GO:0016581	NuRD complex	cellular_component	1	348	17	20900	0.248403394710944	0.377031286464613	3.53279242731575	Chd5
GO:0021953	central nervous system neuron differentiation	biological_process	1	348	17	20900	0.248403394710944	0.377031286464613	3.53279242731575	Tulp3
GO:0031005	filamin binding	molecular_function	1	348	17	20900	0.248403394710944	0.377031286464613	3.53279242731575	Ceacam1
GO:0031103	axon regeneration	biological_process	1	348	17	20900	0.248403394710944	0.377031286464613	3.53279242731575	Apoe
GO:0031124	mRNA 3'-end processing	biological_process	1	348	17	20900	0.248403394710944	0.377031286464613	3.53279242731575	Zc3h3
GO:0032206	positive regulation of telomere maintenance	biological_process	1	348	17	20900	0.248403394710944	0.377031286464613	3.53279242731575	Nbn
GO:0032977	membrane insertase activity	molecular_function	1	348	17	20900	0.248403394710944	0.377031286464613	3.53279242731575	Timm10
GO:0035278	miRNA-mediated gene silencing by inhibition of translation	biological_process	1	348	17	20900	0.248403394710944	0.377031286464613	3.53279242731575	Tnrc6a
GO:0035770	ribonucleoprotein granule	cellular_component	1	348	17	20900	0.248403394710944	0.377031286464613	3.53279242731575	Dhx30
GO:0035994	response to muscle stretch	biological_process	1	348	17	20900	0.248403394710944	0.377031286464613	3.53279242731575	Gsn
GO:0042711	maternal behavior	biological_process	1	348	17	20900	0.248403394710944	0.377031286464613	3.53279242731575	Nr3c1
GO:0045717	negative regulation of fatty acid biosynthetic process	biological_process	1	348	17	20900	0.248403394710944	0.377031286464613	3.53279242731575	Ceacam1
GO:0048490	anterograde synaptic vesicle transport	biological_process	1	348	17	20900	0.248403394710944	0.377031286464613	3.53279242731575	Bloc1s5
GO:0048712	negative regulation of astrocyte differentiation	biological_process	1	348	17	20900	0.248403394710944	0.377031286464613	3.53279242731575	Dab1
GO:0051246	regulation of protein metabolic process	biological_process	1	348	17	20900	0.248403394710944	0.377031286464613	3.53279242731575	Apoe
GO:0051560	mitochondrial calcium ion homeostasis	biological_process	1	348	17	20900	0.248403394710944	0.377031286464613	3.53279242731575	Pdzd8
GO:0060766	negative regulation of androgen receptor signaling pathway	biological_process	1	348	17	20900	0.248403394710944	0.377031286464613	3.53279242731575	Sfrp1
GO:0061760	antifungal innate immune response	biological_process	1	348	17	20900	0.248403394710944	0.377031286464613	3.53279242731575	Clec7a
GO:0070603	SWI/SNF superfamily-type complex	cellular_component	1	348	17	20900	0.248403394710944	0.377031286464613	3.53279242731575	Actl6b
GO:0071391	cellular response to estrogen stimulus	biological_process	1	348	17	20900	0.248403394710944	0.377031286464613	3.53279242731575	Sfrp1
GO:0086005	ventricular cardiac muscle cell action potential	biological_process	1	348	17	20900	0.248403394710944	0.377031286464613	3.53279242731575	Kcnh2
GO:0098742	cell-cell adhesion via plasma-membrane adhesion molecules	biological_process	1	348	17	20900	0.248403394710944	0.377031286464613	3.53279242731575	Ceacam1
GO:0098761	cellular response to interleukin-7	biological_process	1	348	17	20900	0.248403394710944	0.377031286464613	3.53279242731575	Lsp1
GO:2000649	regulation of sodium ion transmembrane transporter activity	biological_process	1	348	17	20900	0.248403394710944	0.377031286464613	3.53279242731575	Scn4b
GO:2001171	positive regulation of ATP biosynthetic process	biological_process	1	348	17	20900	0.248403394710944	0.377031286464613	3.53279242731575	Stat3
GO:0045666	positive regulation of neuron differentiation	biological_process	3	348	104	20900	0.250362349853995	0.379799549616611	1.73242705570292	App;Dab1;Tcf4
GO:0031397	negative regulation of protein ubiquitination	biological_process	2	348	58	20900	0.251499059249618	0.380907249757908	2.0709472849782	Isg15;Bex2
GO:0034644	cellular response to UV	biological_process	2	348	58	20900	0.251499059249618	0.380907249757908	2.0709472849782	Sde2;Mapk9
GO:0051496	positive regulation of stress fiber assembly	biological_process	2	348	58	20900	0.251499059249618	0.380907249757908	2.0709472849782	Tsc1;Sdc4
GO:0030030	cell projection organization	biological_process	5	348	204	20900	0.25369341686077	0.384023799028338	1.4719968447149	Tmem237;Tsc1;Plek;Gsn;Atp6v1d
GO:0007420	brain development	biological_process	5	348	205	20900	0.256824515141553	0.386239697197688	1.46481637230165	Hydin;Ncoa6;Tmx2;Stxbp3;Tulp3
GO:0000281	mitotic cytokinesis	biological_process	2	348	59	20900	0.257682346222226	0.386239697197688	2.03584648353789	Map9;Daxx
GO:0003684	damaged DNA binding	molecular_function	2	348	59	20900	0.257682346222226	0.386239697197688	2.03584648353789	Sde2;Nbn
GO:0008081	phosphoric diester hydrolase activity	molecular_function	2	348	59	20900	0.257682346222226	0.386239697197688	2.03584648353789	Pde4d;Plcl2
GO:0032993	protein-DNA complex	cellular_component	2	348	59	20900	0.257682346222226	0.386239697197688	2.03584648353789	Nfyb;Gtf2b
GO:0042149	cellular response to glucose starvation	biological_process	2	348	59	20900	0.257682346222226	0.386239697197688	2.03584648353789	Prkaa2;Higd1a
GO:0000209	protein polyubiquitination	biological_process	4	348	155	20900	0.258712268578317	0.386239697197688	1.54987022617723	Ube2b;Cbfb;Skp1;Trim12a
GO:0051649	establishment of localization in cell	biological_process	5	348	206	20900	0.259964996115074	0.386239697197688	1.45770561321281	Lrrtm1;Npc1;Scn4b;Scn1a;Slc17a7
GO:0000159	protein phosphatase type 2A complex	cellular_component	1	348	18	20900	0.260928205257349	0.386239697197688	3.33652618135377	Ppp2r5b
GO:0003756	protein disulfide isomerase activity	molecular_function	1	348	18	20900	0.260928205257349	0.386239697197688	3.33652618135377	Pdia4
GO:0007263	nitric oxide mediated signal transduction	biological_process	1	348	18	20900	0.260928205257349	0.386239697197688	3.33652618135377	Apoe
GO:0007614	short-term memory	biological_process	1	348	18	20900	0.260928205257349	0.386239697197688	3.33652618135377	Mdk
GO:0010569	regulation of double-strand break repair via homologous recombination	biological_process	1	348	18	20900	0.260928205257349	0.386239697197688	3.33652618135377	Ppp4r2
GO:0010737	protein kinase A signaling	biological_process	1	348	18	20900	0.260928205257349	0.386239697197688	3.33652618135377	Gal
GO:0010880	regulation of release of sequestered calcium ion into cytosol by sarcoplasmic reticulum	biological_process	1	348	18	20900	0.260928205257349	0.386239697197688	3.33652618135377	Pde4d
GO:0014823	response to activity	biological_process	1	348	18	20900	0.260928205257349	0.386239697197688	3.33652618135377	Prkaa2
GO:0015813	L-glutamate transmembrane transport	biological_process	1	348	18	20900	0.260928205257349	0.386239697197688	3.33652618135377	Slc17a7
GO:0021895	cerebral cortex neuron differentiation	biological_process	1	348	18	20900	0.260928205257349	0.386239697197688	3.33652618135377	Chd5
GO:0031091	platelet alpha granule	cellular_component	1	348	18	20900	0.260928205257349	0.386239697197688	3.33652618135377	Stxbp3
GO:0031430	M band	cellular_component	1	348	18	20900	0.260928205257349	0.386239697197688	3.33652618135377	S100a1
GO:0032012	regulation of ARF protein signal transduction	biological_process	1	348	18	20900	0.260928205257349	0.386239697197688	3.33652618135377	Arfgef3
GO:0032433	filopodium tip	cellular_component	1	348	18	20900	0.260928205257349	0.386239697197688	3.33652618135377	Vil1
GO:0032633	interleukin-4 production	biological_process	1	348	18	20900	0.260928205257349	0.386239697197688	3.33652618135377	Notch2
GO:0032897	negative regulation of viral transcription	biological_process	1	348	18	20900	0.260928205257349	0.386239697197688	3.33652618135377	Trim11
GO:0033044	regulation of chromosome organization	biological_process	1	348	18	20900	0.260928205257349	0.386239697197688	3.33652618135377	Nfrkb
GO:0033630	positive regulation of cell adhesion mediated by integrin	biological_process	1	348	18	20900	0.260928205257349	0.386239697197688	3.33652618135377	Ptpn6
GO:0035092	sperm DNA condensation	biological_process	1	348	18	20900	0.260928205257349	0.386239697197688	3.33652618135377	Chd5
GO:0042551	neuron maturation	biological_process	1	348	18	20900	0.260928205257349	0.386239697197688	3.33652618135377	Actl6b
GO:0045745	positive regulation of G protein-coupled receptor signaling pathway	biological_process	1	348	18	20900	0.260928205257349	0.386239697197688	3.33652618135377	App
GO:0045779	negative regulation of bone resorption	biological_process	1	348	18	20900	0.260928205257349	0.386239697197688	3.33652618135377	Ceacam1
GO:0045820	negative regulation of glycolytic process	biological_process	1	348	18	20900	0.260928205257349	0.386239697197688	3.33652618135377	Stat3
GO:0046978	TAP1 binding	molecular_function	1	348	18	20900	0.260928205257349	0.386239697197688	3.33652618135377	H2-D1
GO:0046979	TAP2 binding	molecular_function	1	348	18	20900	0.260928205257349	0.386239697197688	3.33652618135377	H2-D1
GO:0048066	developmental pigmentation	biological_process	1	348	18	20900	0.260928205257349	0.386239697197688	3.33652618135377	Bloc1s5
GO:0050811	GABA receptor binding	molecular_function	1	348	18	20900	0.260928205257349	0.386239697197688	3.33652618135377	Plcl2
GO:0051131	chaperone-mediated protein complex assembly	biological_process	1	348	18	20900	0.260928205257349	0.386239697197688	3.33652618135377	Clu
GO:0060216	definitive hemopoiesis	biological_process	1	348	18	20900	0.260928205257349	0.386239697197688	3.33652618135377	Cbfb
GO:0061608	nuclear import signal receptor activity	molecular_function	1	348	18	20900	0.260928205257349	0.386239697197688	3.33652618135377	Hikeshi
GO:0071280	cellular response to copper ion	biological_process	1	348	18	20900	0.260928205257349	0.386239697197688	3.33652618135377	Daxx
GO:0071625	vocalization behavior	biological_process	1	348	18	20900	0.260928205257349	0.386239697197688	3.33652618135377	Nlgn4l
GO:0098690	glycinergic synapse	cellular_component	1	348	18	20900	0.260928205257349	0.386239697197688	3.33652618135377	Nlgn4l
GO:1990226	histone methyltransferase binding	molecular_function	1	348	18	20900	0.260928205257349	0.386239697197688	3.33652618135377	Ncoa6
GO:0006914	autophagy	biological_process	5	348	207	20900	0.263114581068712	0.389156576502945	1.45066355711033	Prkaa2;Syt11;Npc1;Arsb;Trim12a
GO:0001503	ossification	biological_process	3	348	107	20900	0.263801846966808	0.389156576502945	1.68385433451499	Smad1;Cbfb;Ahsg
GO:0007169	transmembrane receptor protein tyrosine kinase signaling pathway	biological_process	3	348	107	20900	0.263801846966808	0.389156576502945	1.68385433451499	Epha5;Csf1r;Ephb3
GO:0016363	nuclear matrix	cellular_component	3	348	107	20900	0.263801846966808	0.389156576502945	1.68385433451499	Satb1;Actl6b;Dgkq
GO:0000502	proteasome complex	cellular_component	2	348	60	20900	0.263867817436718	0.389156576502945	2.00191570881226	Psmb8;Adrm1
GO:0016197	endosomal transport	biological_process	2	348	60	20900	0.263867817436718	0.389156576502945	2.00191570881226	Arl8b;Nsg1
GO:0098686	hippocampal mossy fiber to CA3 synapse	cellular_component	2	348	60	20900	0.263867817436718	0.389156576502945	2.00191570881226	Adcy8;Ptprd
GO:0006606	protein import into nucleus	biological_process	3	348	108	20900	0.268301948151726	0.395108735730288	1.66826309067688	Nup88;Stat3;Hikeshi
GO:0090263	positive regulation of canonical Wnt signaling pathway	biological_process	3	348	108	20900	0.268301948151726	0.395108735730288	1.66826309067688	Sulf2;Sfrp1;Ube2b
GO:0006413	translational initiation	biological_process	2	348	61	20900	0.270053691102247	0.395108735730288	1.96909741850386	Eif3d;Eif1ax
GO:0019902	phosphatase binding	molecular_function	2	348	61	20900	0.270053691102247	0.395108735730288	1.96909741850386	Ppp1r18;Adcy8
GO:0035091	phosphatidylinositol binding	molecular_function	3	348	109	20900	0.272810878221085	0.395108735730288	1.65295792470737	Fcho2;Pitpnc1;Tulp3
GO:0000956	nuclear-transcribed mRNA catabolic process	biological_process	1	348	19	20900	0.273244888744106	0.395108735730288	3.16091954022989	Xrn1
GO:0001953	negative regulation of cell-matrix adhesion	biological_process	1	348	19	20900	0.273244888744106	0.395108735730288	3.16091954022989	Adam15
GO:0002523	leukocyte migration involved in inflammatory response	biological_process	1	348	19	20900	0.273244888744106	0.395108735730288	3.16091954022989	Itgb2
GO:0004435	phosphatidylinositol phospholipase C activity	molecular_function	1	348	19	20900	0.273244888744106	0.395108735730288	3.16091954022989	Plcl2
GO:0004806	triglyceride lipase activity	molecular_function	1	348	19	20900	0.273244888744106	0.395108735730288	3.16091954022989	Daglb
GO:0004890	GABA-A receptor activity	molecular_function	1	348	19	20900	0.273244888744106	0.395108735730288	3.16091954022989	Gabra1
GO:0005839	proteasome core complex	cellular_component	1	348	19	20900	0.273244888744106	0.395108735730288	3.16091954022989	Psmb8
GO:0005847	mRNA cleavage and polyadenylation specificity factor complex	cellular_component	1	348	19	20900	0.273244888744106	0.395108735730288	3.16091954022989	Zc3h3
GO:0006123	mitochondrial electron transport, cytochrome c to oxygen	biological_process	1	348	19	20900	0.273244888744106	0.395108735730288	3.16091954022989	Cox7c
GO:0006541	glutamine metabolic process	biological_process	1	348	19	20900	0.273244888744106	0.395108735730288	3.16091954022989	Ctps2
GO:0010035	response to inorganic substance	biological_process	1	348	19	20900	0.273244888744106	0.395108735730288	3.16091954022989	Atf1
GO:0010801	negative regulation of peptidyl-threonine phosphorylation	biological_process	1	348	19	20900	0.273244888744106	0.395108735730288	3.16091954022989	Dgkq
GO:0015035	protein-disulfide reductase activity	molecular_function	1	348	19	20900	0.273244888744106	0.395108735730288	3.16091954022989	Pdia4
GO:0019886	antigen processing and presentation of exogenous peptide antigen via MHC class II	biological_process	1	348	19	20900	0.273244888744106	0.395108735730288	3.16091954022989	Fcer1g
GO:0022010	central nervous system myelination	biological_process	1	348	19	20900	0.273244888744106	0.395108735730288	3.16091954022989	Ncstn
GO:0022038	corpus callosum development	biological_process	1	348	19	20900	0.273244888744106	0.395108735730288	3.16091954022989	Ephb3
GO:0030031	cell projection assembly	biological_process	1	348	19	20900	0.273244888744106	0.395108735730288	3.16091954022989	Gsn
GO:0030297	transmembrane receptor protein tyrosine kinase activator activity	molecular_function	1	348	19	20900	0.273244888744106	0.395108735730288	3.16091954022989	Dgkq
GO:0032502	developmental process	biological_process	1	348	19	20900	0.273244888744106	0.395108735730288	3.16091954022989	Slc7a6os
GO:0034185	apolipoprotein binding	molecular_function	1	348	19	20900	0.273244888744106	0.395108735730288	3.16091954022989	App
GO:0035418	protein localization to synapse	biological_process	1	348	19	20900	0.273244888744106	0.395108735730288	3.16091954022989	Lrrtm1
GO:0042610	CD8 receptor binding	molecular_function	1	348	19	20900	0.273244888744106	0.395108735730288	3.16091954022989	H2-D1
GO:0043292	contractile fiber	cellular_component	1	348	19	20900	0.273244888744106	0.395108735730288	3.16091954022989	Cst3
GO:0043306	positive regulation of mast cell degranulation	biological_process	1	348	19	20900	0.273244888744106	0.395108735730288	3.16091954022989	Fcer1g
GO:0045667	regulation of osteoblast differentiation	biological_process	1	348	19	20900	0.273244888744106	0.395108735730288	3.16091954022989	Smoc1
GO:0046596	regulation of viral entry into host cell	biological_process	1	348	19	20900	0.273244888744106	0.395108735730288	3.16091954022989	Trim12a
GO:0051056	regulation of small GTPase mediated signal transduction	biological_process	1	348	19	20900	0.273244888744106	0.395108735730288	3.16091954022989	Rap1gap2
GO:0060218	hematopoietic stem cell differentiation	biological_process	1	348	19	20900	0.273244888744106	0.395108735730288	3.16091954022989	Sfrp1
GO:0060707	trophoblast giant cell differentiation	biological_process	1	348	19	20900	0.273244888744106	0.395108735730288	3.16091954022989	Itgav
GO:0061157	mRNA destabilization	biological_process	1	348	19	20900	0.273244888744106	0.395108735730288	3.16091954022989	Rida
GO:0070266	necroptotic process	biological_process	1	348	19	20900	0.273244888744106	0.395108735730288	3.16091954022989	Ripk1
GO:0097284	hepatocyte apoptotic process	biological_process	1	348	19	20900	0.273244888744106	0.395108735730288	3.16091954022989	Gsn
GO:1902711	GABA-A receptor complex	cellular_component	1	348	19	20900	0.273244888744106	0.395108735730288	3.16091954022989	Gabra1
GO:0014704	intercalated disc	cellular_component	2	348	62	20900	0.276238243824458	0.399231724108253	1.93733778272154	Scn4b;Scn1a
GO:0030145	manganese ion binding	molecular_function	2	348	63	20900	0.282419809164403	0.405529943693594	1.90658638934501	Adcy2;Pck2
GO:0030326	embryonic limb morphogenesis	biological_process	2	348	63	20900	0.282419809164403	0.405529943693594	1.90658638934501	Notch2;Dlx6
GO:0000776	kinetochore	cellular_component	4	348	162	20900	0.284492798261799	0.405529943693594	1.48290052504612	Nup43;Champ1;Actl6b;Gtf2b
GO:0006268	DNA unwinding involved in DNA replication	biological_process	1	348	20	20900	0.285356893854831	0.405529943693594	3.00287356321839	Recql5
GO:0008209	androgen metabolic process	biological_process	1	348	20	20900	0.285356893854831	0.405529943693594	3.00287356321839	Hsd17b8
GO:0008373	sialyltransferase activity	molecular_function	1	348	20	20900	0.285356893854831	0.405529943693594	3.00287356321839	St6galnac5
GO:0010804	negative regulation of tumor necrosis factor-mediated signaling pathway	biological_process	1	348	20	20900	0.285356893854831	0.405529943693594	3.00287356321839	Traip
GO:0015171	amino acid transmembrane transporter activity	molecular_function	1	348	20	20900	0.285356893854831	0.405529943693594	3.00287356321839	Pdpn
GO:0016407	acetyltransferase activity	molecular_function	1	348	20	20900	0.285356893854831	0.405529943693594	3.00287356321839	Gtf2b
GO:0021904	dorsal/ventral neural tube patterning	biological_process	1	348	20	20900	0.285356893854831	0.405529943693594	3.00287356321839	Tulp3
GO:0030111	regulation of Wnt signaling pathway	biological_process	1	348	20	20900	0.285356893854831	0.405529943693594	3.00287356321839	Tmem237
GO:0030673	axolemma	cellular_component	1	348	20	20900	0.285356893854831	0.405529943693594	3.00287356321839	Thy1
GO:0031489	myosin V binding	molecular_function	1	348	20	20900	0.285356893854831	0.405529943693594	3.00287356321839	Taok1
GO:0032794	GTPase activating protein binding	molecular_function	1	348	20	20900	0.285356893854831	0.405529943693594	3.00287356321839	Plxnb1
GO:0033268	node of Ranvier	cellular_component	1	348	20	20900	0.285356893854831	0.405529943693594	3.00287356321839	Scn1a
GO:0033554	cellular response to stress	biological_process	1	348	20	20900	0.285356893854831	0.405529943693594	3.00287356321839	Prdx4
GO:0043011	myeloid dendritic cell differentiation	biological_process	1	348	20	20900	0.285356893854831	0.405529943693594	3.00287356321839	Notch2
GO:0043034	costamere	cellular_component	1	348	20	20900	0.285356893854831	0.405529943693594	3.00287356321839	Sdc4
GO:0043186	P granule	cellular_component	1	348	20	20900	0.285356893854831	0.405529943693594	3.00287356321839	Ddx3y
GO:0045178	basal part of cell	cellular_component	1	348	20	20900	0.285356893854831	0.405529943693594	3.00287356321839	Fap
GO:0046328	regulation of JNK cascade	biological_process	1	348	20	20900	0.285356893854831	0.405529943693594	3.00287356321839	Mapk9
GO:0048245	eosinophil chemotaxis	biological_process	1	348	20	20900	0.285356893854831	0.405529943693594	3.00287356321839	Ccl6
GO:0048699	generation of neurons	biological_process	1	348	20	20900	0.285356893854831	0.405529943693594	3.00287356321839	Six4
GO:0050765	negative regulation of phagocytosis	biological_process	1	348	20	20900	0.285356893854831	0.405529943693594	3.00287356321839	Syt11
GO:0051642	centrosome localization	biological_process	1	348	20	20900	0.285356893854831	0.405529943693594	3.00287356321839	Plxna2
GO:0060236	regulation of mitotic spindle organization	biological_process	1	348	20	20900	0.285356893854831	0.405529943693594	3.00287356321839	Map9
GO:0061028	establishment of endothelial barrier	biological_process	1	348	20	20900	0.285356893854831	0.405529943693594	3.00287356321839	Pde4d
GO:0061136	regulation of proteasomal protein catabolic process	biological_process	1	348	20	20900	0.285356893854831	0.405529943693594	3.00287356321839	Apoe
GO:0070628	proteasome binding	molecular_function	1	348	20	20900	0.285356893854831	0.405529943693594	3.00287356321839	Adrm1
GO:0071639	positive regulation of monocyte chemotactic protein-1 production	biological_process	1	348	20	20900	0.285356893854831	0.405529943693594	3.00287356321839	Clec7a
GO:0098691	dopaminergic synapse	cellular_component	1	348	20	20900	0.285356893854831	0.405529943693594	3.00287356321839	Syt11
GO:1901673	regulation of mitotic spindle assembly	biological_process	1	348	20	20900	0.285356893854831	0.405529943693594	3.00287356321839	Hspa1a
GO:1990380	K48-linked deubiquitinase activity	molecular_function	1	348	20	20900	0.285356893854831	0.405529943693594	3.00287356321839	Usp19
GO:0005811	lipid droplet	cellular_component	3	348	112	20900	0.286383010405754	0.406577092045745	1.60868226600985	Tsc1;Rbp1;Acsl3
GO:0005882	intermediate filament	cellular_component	3	348	112	20900	0.286383010405754	0.406577092045745	1.60868226600985	Krt82;Krtap9-3;Gfap
GO:0008236	serine-type peptidase activity	molecular_function	4	348	163	20900	0.288208314120646	0.408961923772406	1.47380297581271	Htra1;Dpp7;Fap;Clpp
GO:0030315	T-tubule	cellular_component	2	348	64	20900	0.288596776229031	0.40930652773956	1.87679597701149	Sri;Scn1a
GO:0016042	lipid catabolic process	biological_process	3	348	113	20900	0.290919675972001	0.412185085260733	1.59444613976198	Daglb;Faah;Pnpla8
GO:0030334	regulation of cell migration	biological_process	3	348	113	20900	0.290919675972001	0.412185085260733	1.59444613976198	Plxnc1;Plxna2;Plxnb1
GO:0045893	positive regulation of DNA-templated transcription	biological_process	14	348	707	20900	0.291318620404094	0.412542388894664	1.18925685672015	Mdk;Sfrp1;Crlf3;Stat3;Ndp;Apoe;Mapk9;Six4;Nfyb;Tcf4;Ncoa6;Tbr1;Nfrkb;Kcnh2
GO:0016311	dephosphorylation	biological_process	3	348	114	20900	0.295461431962985	0.415524245722939	1.58045977011494	Ptpn6;Ptprd;Ptpra
GO:0016491	oxidoreductase activity	molecular_function	12	348	598	20900	0.295587003606514	0.415524245722939	1.20516664744551	Aox1;Sqor;Hsd17b8;Hpd;Prdx4;Phyhd1;Riox1;Fasn;Hibadh;Gsr;Dao;Mgst3
GO:0001046	core promoter sequence-specific DNA binding	molecular_function	1	348	21	20900	0.297267612290584	0.415524245722939	2.85987958401751	Nr3c1
GO:0005229	intracellular calcium activated chloride channel activity	molecular_function	1	348	21	20900	0.297267612290584	0.415524245722939	2.85987958401751	Ttyh3
GO:0005662	DNA replication factor A complex	cellular_component	1	348	21	20900	0.297267612290584	0.415524245722939	2.85987958401751	E2f6
GO:0005761	mitochondrial ribosome	cellular_component	1	348	21	20900	0.297267612290584	0.415524245722939	2.85987958401751	Mrpl57
GO:0007190	activation of adenylate cyclase activity	biological_process	1	348	21	20900	0.297267612290584	0.415524245722939	2.85987958401751	Adcy2
GO:0007413	axonal fasciculation	biological_process	1	348	21	20900	0.297267612290584	0.415524245722939	2.85987958401751	Ephb3
GO:0010043	response to zinc ion	biological_process	1	348	21	20900	0.297267612290584	0.415524245722939	2.85987958401751	Ggh
GO:0014898	cardiac muscle hypertrophy in response to stress	biological_process	1	348	21	20900	0.297267612290584	0.415524245722939	2.85987958401751	Smad1
GO:0019538	protein metabolic process	biological_process	1	348	21	20900	0.297267612290584	0.415524245722939	2.85987958401751	Hexb
GO:0030278	regulation of ossification	biological_process	1	348	21	20900	0.297267612290584	0.415524245722939	2.85987958401751	Sfrp1
GO:0030521	androgen receptor signaling pathway	biological_process	1	348	21	20900	0.297267612290584	0.415524245722939	2.85987958401751	Daxx
GO:0035234	ectopic germ cell programmed cell death	biological_process	1	348	21	20900	0.297267612290584	0.415524245722939	2.85987958401751	Ube2b
[truncated: 812 more rows]
