# Supplementary material for: CX3CR1 upregulation modulates microglial activation and preserves synapses in the hippocampus and frontal cortex of middle-aged mice
Source: Front Aging. 2025 Jul 31;6:1549848. doi: 10.3389/fragi.2025.1549848 (PMC12351399; doi:10.3389/fragi.2025.1549848)
Supplement: Supplementary file 9 [file Table5.xlsx]

## Sheet: Sheet1
file	Old_WT-vs-Yong_WT.xls				Old_WT-vs-Yong_WT.xls	Old_KO_WT-vs-Old_WT_OEXnuL.xls				Old_KO_WT-vs-Old_WT_OEXnuL.xls
header	FoldChange	log2FoldChange	p-value	q-value	Regulation	FoldChange	log2FoldChange	p-value	q-value	Regulation
Spcs3	0.0634167	-3.97899	0.00859552	0.355154	Down	22.531	4.49384	0.00180274	0.296564	Up
Ergic1	0.550824	-0.860337	0.00772724	0.350427	Down	0.053532	-4.22345	0.00351406	0.304969	Down
Mrps21	0.0257472	-5.27944	0.00539312	0.333175	Down	42.7732	5.41864	0.000577154	0.296564	Up
Nop58	0.129461	-2.94941	0.0371233	0.54493	Down	6.47401	2.69466	0.00846692	0.396708	Up
Tyk2	0.00660755	-7.24167	6.02e-05	0.162629	Down	113.95	6.83226	0.000617678	0.296564	Up
Nog	0.0317813	-4.97568	0.00615863	0.33452	Down	35.2875	5.14109	0.00275913	0.296564	Up
Ralbp1	0.682077	-0.551993	0.0382608	0.550075	Down	1.55149	0.633657	0.0438834	0.59413	Up
Flii	0.0706934	-3.82228	0.00150035	0.272059	Down	15.6733	3.97023	0.0101788	0.417479	Up
Fam98a	0.0545983	-4.195	0.000422492	0.162629	Down	18.3599	4.19849	0.00854318	0.396708	Up
Dlx6	0.263865	-1.92213	0.0247953	0.475287	Down	5.53446	2.46844	0.0130176	0.448224	Up
Klhl38	0.767458	-0.38184	0.00698357	0.350427	Down	1.87594	0.90761	0.0383733	0.579118	Up
Hebp1	0.452566	-1.1438	0.0242947	0.471395	Down	2.40048	1.26332	0.0035577	0.304969	Up
Dynll1	0.674448	-0.56822	0.00892767	0.360859	Down	0.801133	-0.319887	0.0244277	0.532109	Down
Sardh	0.0901199	-3.47201	0.000286768	0.162629	Down	16.7615	4.06708	0.00552666	0.346948	Up
Ptprk	0.787655	-0.344363	0.00726046	0.350427	Down	0.759569	-0.396747	0.0396829	0.579118	Down
Agps	0.120386	-3.05426	0.000355291	0.162629	Down	7.48817	2.90461	0.0413182	0.584144	Up
Sde2	0.0656269	-3.92957	0.00400318	0.316268	Down	33.5382	5.06773	0.0029944	0.297202	Up
Hmgn1	0.164483	-2.60399	0.0303568	0.507796	Down	4.42547	2.14583	0.0173303	0.49907	Up
Bhmt	0.729524	-0.454973	0.0480885	0.572555	Down	1.2949	0.372843	0.0154294	0.476411	Up
Tom1l1	0.0571183	-4.1299	0.0449982	0.572555	Down	16.6148	4.0544	0.0332937	0.559375	Up
Fbxo28	0.0314329	-4.99158	0.00550819	0.333175	Down	24.96	4.64154	0.00109504	0.296564	Up
Gnpda1	0.0258514	-5.27361	8.12e-05	0.162629	Down	38.8213	5.27878	0.000885377	0.296564	Up
Nup43	0.0323451	-4.95031	0.000273796	0.162629	Down	65.8922	6.04204	0.000526943	0.296564	Up
Ccdc66	0.59952	-0.73812	0.0212038	0.457669	Down	1.94831	0.962223	0.00027186	0.296564	Up
Mob1b	0.572518	-0.804607	0.0472138	0.572555	Down	1.78984	0.83983	0.0415097	0.584144	Up
Txnl4a	0.0275714	-5.18068	0.00040567	0.162629	Down	33.4835	5.06538	0.00118914	0.296564	Up
Rptor	0.059558	-4.06956	0.00208086	0.272059	Down	17.3696	4.1185	0.00208806	0.296564	Up
Prdx4	0.123814	-3.01375	0.0173564	0.430284	Down	31.5867	4.98125	0.00271145	0.296564	Up
Bin3	0.0383746	-4.7037	0.0162406	0.427382	Down	16.2432	4.02176	0.0061567	0.352424	Up
Stat3	0.0918757	-3.44417	0.0162267	0.427382	Down	47.0609	5.55646	0.0221398	0.528034	Up
Arl8a	0.0420689	-4.5711	0.00389501	0.316268	Down	32.8901	5.03958	0.000756293	0.296564	Up
Kcnip1	0.0249085	-5.32722	0.000267877	0.162629	Down	32.617	5.02755	0.00132377	0.296564	Up
Nploc4	0.0216333	-5.5306	0.00439823	0.316268	Down	35.6032	5.15394	0.00130672	0.296564	Up
Amy2a5	67.74	6.08194	0.000386726	0.162629	Up	0.332102	-1.5903	0.00205107	0.296564	Down
Klhl29	2.31299	1.20976	0.0253233	0.481441	Up	0.375204	-1.41425	0.0293642	0.551929	Down
Ighm	48.5949	5.60273	0.00256767	0.290009	Up	0.0240505	-5.37779	0.000525694	0.296564	Down
Nfrkb	1.39951	0.484917	0.0388979	0.552781	Up	0.717798	-0.47835	0.0462159	0.605907	Down
Senp7	94.8691	6.56787	0.019893	0.45036	Up	0.0123194	-6.34292	0.0320957	0.551929	Down
Kcnab1	10.3974	3.37815	0.00563275	0.333175	Up	2.48948	1.31584	0.0493573	0.609396	Up
Pde6d	2.25444	1.17277	0.019187	0.446044	Up	0.686945	-0.541733	0.0493336	0.609396	Down
Clgn	25.236	4.65741	0.00585355	0.333175	Up	0.0463121	-4.43247	0.018059	0.499752	Down
Sowaha	2.08636	1.06099	0.0102165	0.379536	Up	0.380719	-1.3932	0.00790743	0.396708	Down
Rbp2	28.5614	4.836	0.0023224	0.272059	Up	0.0409199	-4.61105	0.00283503	0.296564	Down
