# Supplementary material for: CX3CR1 upregulation modulates microglial activation and preserves synapses in the hippocampus and frontal cortex of middle-aged mice
Source: Front Aging. 2025 Jul 31;6:1549848. doi: 10.3389/fragi.2025.1549848 (PMC12351399; doi:10.3389/fragi.2025.1549848)
Supplement: Supplementary file 10 [file Table7.xlsx]

## Sheet: Table S7
id	Term	Classification_level1	Classification_level2	ListHits	ListTotal	PopHits	PopTotal	p-value	q-value	Enrichment_score	geneID	hyperlink_only_excel
mmu00010	Glycolysis / Gluconeogenesis	Metabolism	Carbohydrate metabolism	3	125	68	9011	0.0681888010557836	0.66049436473594	3.18035294117647	Pck2;Bpgm;Gapdhs	mmu00010
mmu00020	Citrate cycle (TCA cycle)	Metabolism	Carbohydrate metabolism	1	125	33	9011	0.369854712103679	0.907685586379398	2.18448484848485	Pck2	mmu00020
mmu00051	Fructose and mannose metabolism	Metabolism	Carbohydrate metabolism	2	125	36	9011	0.0886342816775734	0.70274323330076	4.00488888888889	Gmppb;Gmds	mmu00051
mmu00061	Fatty acid biosynthesis	Metabolism	Lipid metabolism	1	125	20	9011	0.243972868640082	0.900368083638099	3.6044	Acsl1	mmu00061
mmu00071	Fatty acid degradation	Metabolism	Lipid metabolism	2	125	52	9011	0.162263643356698	0.878967514363178	2.77261538461538	Cyp4a12b;Acsl1	mmu00071
mmu00120	Primary bile acid biosynthesis	Metabolism	Lipid metabolism	2	125	18	9011	0.0252641143034856	0.56086333753738	8.00977777777778	Hsd17b4;Scp2	mmu00120
mmu00130	Ubiquinone and other terpenoid-quinone biosynthesis	Metabolism	Metabolism of cofactors and vitamins	1	125	11	9011	0.14250974450103	0.832556928400753	6.55345454545455	Hpd	mmu00130
mmu00190	Oxidative phosphorylation	Metabolism	Energy metabolism	1	125	135	9011	0.850444069430958	0.940975178561871	0.533985185185185	Uqcr10	mmu00190
mmu00220	Arginine biosynthesis	Metabolism	Amino acid metabolism	1	125	20	9011	0.243972868640082	0.900368083638099	3.6044	Cps1	mmu00220
mmu00230	Purine metabolism	Metabolism	Nucleotide metabolism	3	125	134	9011	0.284588863300146	0.900368083638099	1.61391044776119	Enpp1;Pde6d;Nudt2	mmu00230
mmu00240	Pyrimidine metabolism	Metabolism	Nucleotide metabolism	2	125	56	9011	0.182070413429826	0.900368083638099	2.57457142857143	Enpp1;Nudt2	mmu00240
mmu00250	Alanine, aspartate and glutamate metabolism	Metabolism	Amino acid metabolism	1	125	39	9011	0.420710545403283	0.928714350719098	1.84841025641026	Cps1	mmu00250
mmu00260	Glycine, serine and threonine metabolism	Metabolism	Amino acid metabolism	4	125	40	9011	0.00219214304684976	0.162218585466882	7.2088	Sardh;Gcsh;Bpgm;Bhmt	mmu00260
mmu00270	Cysteine and methionine metabolism	Metabolism	Amino acid metabolism	1	125	55	9011	0.537276395848495	0.940975178561871	1.31069090909091	Bhmt	mmu00270
mmu00350	Tyrosine metabolism	Metabolism	Amino acid metabolism	1	125	40	9011	0.428781341415832	0.928714350719098	1.8022	Hpd	mmu00350
mmu00360	Phenylalanine metabolism	Metabolism	Amino acid metabolism	1	125	21	9011	0.254483756352237	0.900368083638099	3.43276190476191	Hpd	mmu00360
mmu00410	beta-Alanine metabolism	Metabolism	Metabolism of other amino acids	1	125	32	9011	0.360958375872931	0.900368083638099	2.25275	Csad	mmu00410
mmu00430	Taurine and hypotaurine metabolism	Metabolism	Metabolism of other amino acids	1	125	22	9011	0.264849666302846	0.900368083638099	3.27672727272727	Csad	mmu00430
mmu00480	Glutathione metabolism	Metabolism	Metabolism of other amino acids	3	125	72	9011	0.0780398792938815	0.66049436473594	3.00366666666667	Gsta2;Gpx7;Mgst3	mmu00480
mmu00500	Starch and sucrose metabolism	Metabolism	Carbohydrate metabolism	2	125	34	9011	0.0803303957111278	0.66049436473594	4.24047058823529	Enpp1;Amy2a5	mmu00500
mmu00520	Amino sugar and nucleotide sugar metabolism	Metabolism	Carbohydrate metabolism	6	125	51	9011	6.8274863208431e-05	0.00757850981613585	8.48094117647059	Gnpda1;Gmppb;Pgm3;Gmds;Cyb5r3;Uap1l1	mmu00520
mmu00562	Inositol phosphate metabolism	Metabolism	Carbohydrate metabolism	3	125	72	9011	0.0780398792938815	0.66049436473594	3.00366666666667	Plcg1;Itpka;Sacm1l	mmu00562
mmu00565	Ether lipid metabolism	Metabolism	Lipid metabolism	1	125	47	9011	0.482237537806946	0.928714350719098	1.53378723404255	Agps	mmu00565
mmu00590	Arachidonic acid metabolism	Metabolism	Lipid metabolism	1	125	84	9011	0.692375742032594	0.940975178561871	0.858190476190476	Cyp4a12b	mmu00590
mmu00600	Sphingolipid metabolism	Metabolism	Lipid metabolism	1	125	55	9011	0.537276395848495	0.940975178561871	1.31069090909091	Smpd1	mmu00600
mmu00604	Glycosphingolipid biosynthesis - ganglio series	Metabolism	Glycan biosynthesis and metabolism	1	125	15	9011	0.189172399472115	0.900368083638099	4.80586666666667	St6galnac5	mmu00604
mmu00620	Pyruvate metabolism	Metabolism	Carbohydrate metabolism	1	125	45	9011	0.467492248860775	0.928714350719098	1.60195555555556	Pck2	mmu00620
mmu00630	Glyoxylate and dicarboxylate metabolism	Metabolism	Carbohydrate metabolism	1	125	31	9011	0.351937460794909	0.900368083638099	2.32541935483871	Gcsh	mmu00630
mmu00650	Butanoate metabolism	Metabolism	Carbohydrate metabolism	1	125	27	9011	0.314573047316767	0.900368083638099	2.66992592592593	Bdh1	mmu00650
mmu00740	Riboflavin metabolism	Metabolism	Metabolism of cofactors and vitamins	1	125	8	9011	0.105773450781317	0.720924006256668	9.011	Enpp1	mmu00740
mmu00760	Nicotinate and nicotinamide metabolism	Metabolism	Metabolism of cofactors and vitamins	2	125	41	9011	0.110411784742012	0.720924006256668	3.51648780487805	Enpp1;Sirt5	mmu00760
mmu00770	Pantothenate and CoA biosynthesis	Metabolism	Metabolism of cofactors and vitamins	2	125	21	9011	0.0337551143969724	0.596589223955394	6.86552380952381	Enpp1;Csad	mmu00770
mmu00785	Lipoic acid metabolism	Metabolism	Metabolism of cofactors and vitamins	1	125	19	9011	0.233314992084314	0.900368083638099	3.79410526315789	Gcsh	mmu00785
mmu00790	Folate biosynthesis	Metabolism	Metabolism of cofactors and vitamins	1	125	26	9011	0.304902802499001	0.900368083638099	2.77261538461538	Mocs2	mmu00790
mmu00830	Retinol metabolism	Metabolism	Metabolism of cofactors and vitamins	1	125	97	9011	0.743933702455099	0.940975178561871	0.743175257731959	Cyp4a12b	mmu00830
mmu00860	Porphyrin metabolism	Metabolism	Metabolism of cofactors and vitamins	1	125	43	9011	0.452330484922216	0.928714350719098	1.67646511627907	Hccs	mmu00860
mmu00910	Nitrogen metabolism	Metabolism	Energy metabolism	1	125	17	9011	0.211550089400625	0.900368083638099	4.24047058823529	Cps1	mmu00910
mmu00970	Aminoacyl-tRNA biosynthesis	Genetic Information Processing	Translation	1	125	44	9011	0.459964147877694	0.928714350719098	1.63836363636364	Gatb	mmu00970
mmu00980	Metabolism of xenobiotics by cytochrome P450	Metabolism	Xenobiotics biodegradation and metabolism	2	125	73	9011	0.268918019516362	0.900368083638099	1.97501369863014	Gsta2;Mgst3	mmu00980
mmu00982	Drug metabolism - cytochrome P450	Metabolism	Xenobiotics biodegradation and metabolism	2	125	71	9011	0.258599644016939	0.900368083638099	2.03064788732394	Gsta2;Mgst3	mmu00982
mmu00983	Drug metabolism - other enzymes	Metabolism	Xenobiotics biodegradation and metabolism	2	125	90	9011	0.355860418687812	0.900368083638099	1.60195555555556	Gsta2;Mgst3	mmu00983
mmu01040	Biosynthesis of unsaturated fatty acids	Metabolism	Lipid metabolism	2	125	34	9011	0.0803303957111278	0.66049436473594	4.24047058823529	Hsd17b4;Scp2	mmu01040
mmu01521	EGFR tyrosine kinase inhibitor resistance	Human Diseases	Drug resistance: antineoplastic	3	125	79	9011	0.0966692499424455	0.720924006256668	2.73751898734177	Stat3;Plcg1;Eif4e2	mmu01521
mmu01523	Antifolate resistance	Human Diseases	Drug resistance: antineoplastic	1	125	29	9011	0.333514949216628	0.900368083638099	2.48579310344828	Folr1	mmu01523
mmu01524	Platinum drug resistance	Human Diseases	Drug resistance: antineoplastic	2	125	80	9011	0.304972668944823	0.900368083638099	1.8022	Gsta2;Mgst3	mmu01524
mmu03008	Ribosome biogenesis in eukaryotes	Genetic Information Processing	Translation	5	125	78	9011	0.00446355024195424	0.24772703842846	4.62102564102564	Nop58;Mphosph10;Rexo2;Nat10;Utp14a	mmu03008
mmu03010	Ribosome	Genetic Information Processing	Translation	5	125	143	9011	0.0485243037062049	0.612796310618939	2.52055944055944	Mrps21;Mrps2;Mrps7;Mrpl32;Rps27	mmu03010
mmu03013	Nucleocytoplasmic transport	Genetic Information Processing	Translation	4	125	117	9011	0.0793884776738501	0.66049436473594	2.46454700854701	Nup43;Tnpo1;Sumo1;Ipo8	mmu03013
mmu03018	RNA degradation	Genetic Information Processing	Folding, sorting and degradation	1	125	84	9011	0.692375742032594	0.940975178561871	0.858190476190476	Exosc4	mmu03018
mmu03020	RNA polymerase	Genetic Information Processing	Transcription	1	125	32	9011	0.360958375872931	0.900368083638099	2.25275	Polr2l	mmu03020
mmu03040	Spliceosome	Genetic Information Processing	Transcription	10	125	131	9011	1.28628039349326e-05	0.00285554247355503	5.50290076335878	Prpf18;Txnl4a;U2af1;Srsf4;Ddx46;Prpf3;Plrg1;Hspa1l;Cdc40;Prpf38b	mmu03040
mmu03050	Proteasome	Genetic Information Processing	Folding, sorting and degradation	1	125	47	9011	0.482237537806946	0.928714350719098	1.53378723404255	Psme3	mmu03050
mmu03060	Protein export	Genetic Information Processing	Folding, sorting and degradation	2	125	29	9011	0.0607662125842358	0.66049436473594	4.97158620689655	Spcs3;Sec61g	mmu03060
mmu03082	ATP-dependent chromatin remodeling	Genetic Information Processing	Chromosome	3	125	136	9011	0.292170480637262	0.900368083638099	1.59017647058824	Meaf6;Nfrkb;Gatad2a	mmu03082
mmu03083	Polycomb repressive complex	Genetic Information Processing	Chromosome	1	125	84	9011	0.692375742032594	0.940975178561871	0.858190476190476	Rnf2	mmu03083
mmu03320	PPAR signaling pathway	Organismal Systems	Endocrine system	4	125	89	9011	0.0349354050063969	0.596589223955394	3.23991011235955	Pck2;Cyp4a12b;Scp2;Acsl1	mmu03320
mmu03420	Nucleotide excision repair	Genetic Information Processing	Replication and repair	1	125	57	9011	0.550103548994627	0.940975178561871	1.26470175438596	Polr2l	mmu03420
mmu04010	MAPK signaling pathway	Environmental Information Processing	Signal transduction	3	125	301	9011	0.793439804270036	0.940975178561871	0.718485049833887	Stmn1;Hspa1l;Daxx	mmu04010
mmu04012	ErbB signaling pathway	Environmental Information Processing	Signal transduction	1	125	84	9011	0.692375742032594	0.940975178561871	0.858190476190476	Plcg1	mmu04012
mmu04014	Ras signaling pathway	Environmental Information Processing	Signal transduction	3	125	234	9011	0.63475262473853	0.940975178561871	0.924205128205128	Brap;Ralbp1;Plcg1	mmu04014
mmu04015	Rap1 signaling pathway	Environmental Information Processing	Signal transduction	2	125	214	9011	0.801781466235356	0.940975178561871	0.673719626168224	Plcg1;Pard3	mmu04015
mmu04020	Calcium signaling pathway	Environmental Information Processing	Signal transduction	4	125	253	9011	0.467733585857747	0.928714350719098	1.13973122529644	Ryr2;Plcg1;Gna14;Itpka	mmu04020
mmu04022	cGMP-PKG signaling pathway	Environmental Information Processing	Signal transduction	1	125	173	9011	0.912854344623717	0.952293498771433	0.416693641618497	Mef2d	mmu04022
mmu04024	cAMP signaling pathway	Environmental Information Processing	Signal transduction	2	125	224	9011	0.822007100545797	0.940975178561871	0.643642857142857	Ryr2;Sst	mmu04024
mmu04060	Cytokine-cytokine receptor interaction	Environmental Information Processing	Signaling molecules and interaction	2	125	293	9011	0.917976615932823	0.952293498771433	0.492068259385666	Cx3cl1;Il16	mmu04060
mmu04061	Viral protein interaction with cytokine and cytokine receptor	Environmental Information Processing	Signaling molecules and interaction	1	125	94	9011	0.732854562440535	0.940975178561871	0.766893617021277	Cx3cl1	mmu04061
mmu04062	Chemokine signaling pathway	Organismal Systems	Immune system	4	125	191	9011	0.273399796786756	0.900368083638099	1.50969633507853	Stat3;Cx3cl1;Plcg1;Pard3	mmu04062
mmu04064	NF-kappa B signaling pathway	Environmental Information Processing	Signal transduction	3	125	105	9011	0.178566205203952	0.900368083638099	2.05965714285714	Erc1;Plcg1;Cyld	mmu04064
mmu04066	HIF-1 signaling pathway	Environmental Information Processing	Signal transduction	4	125	114	9011	0.0736940860976538	0.66049436473594	2.52940350877193	Stat3;Egln1;Plcg1;Eif4e2	mmu04066
mmu04068	FoxO signaling pathway	Environmental Information Processing	Signal transduction	4	125	131	9011	0.108716328341815	0.720924006256668	2.20116030534351	Stat3;Pck2;Smad3;Prkab1	mmu04068
mmu04070	Phosphatidylinositol signaling system	Environmental Information Processing	Signal transduction	3	125	96	9011	0.148287223528979	0.844096503164959	2.25275	Plcg1;Itpka;Sacm1l	mmu04070
mmu04071	Sphingolipid signaling pathway	Environmental Information Processing	Signal transduction	1	125	126	9011	0.830094006640133	0.940975178561871	0.572126984126984	Smpd1	mmu04071
mmu04072	Phospholipase D signaling pathway	Environmental Information Processing	Signal transduction	1	125	149	9011	0.877395774604987	0.940975178561871	0.483812080536913	Plcg1	mmu04072
mmu04080	Neuroactive ligand-receptor interaction	Environmental Information Processing	Signaling molecules and interaction	2	125	391	9011	0.974639463997225	0.974639463997225	0.368736572890026	Sst;Pard3	mmu04080
mmu04110	Cell cycle	Cellular Processes	Cell growth and death	2	125	155	9011	0.637607481509814	0.940975178561871	0.930167741935484	Smad2;Smad3	mmu04110
mmu04122	Sulfur relay system	Genetic Information Processing	Folding, sorting and degradation	1	125	8	9011	0.105773450781317	0.720924006256668	9.011	Mocs2	mmu04122
mmu04136	Autophagy - other	Cellular Processes	Transport and catabolism	1	125	32	9011	0.360958375872931	0.900368083638099	2.25275	Rptor	mmu04136
mmu04137	Mitophagy - animal	Cellular Processes	Transport and catabolism	1	125	68	9011	0.614598444103163	0.940975178561871	1.06011764705882	Rhot1	mmu04137
mmu04140	Autophagy - animal	Cellular Processes	Transport and catabolism	2	125	166	9011	0.674644179414382	0.940975178561871	0.868530120481928	Rptor;Vps33a	mmu04140
mmu04141	Protein processing in endoplasmic reticulum	Genetic Information Processing	Folding, sorting and degradation	3	125	171	9011	0.424570883126017	0.928714350719098	1.26470175438597	Nploc4;Hspa1l;Sec61g	mmu04141
mmu04142	Lysosome	Cellular Processes	Transport and catabolism	2	125	135	9011	0.562080686392501	0.940975178561871	1.06797037037037	Smpd1;Npc2	mmu04142
mmu04144	Endocytosis	Cellular Processes	Transport and catabolism	6	125	265	9011	0.162331838238245	0.878967514363178	1.63218113207547	Folr1;Smad2;Hspa1l;Pard3;Smad3;Arfgef1	mmu04144
mmu04145	Phagosome	Cellular Processes	Transport and catabolism	1	125	175	9011	0.915302133866867	0.952293498771433	0.411931428571429	Sec61g	mmu04145
mmu04146	Peroxisome	Cellular Processes	Transport and catabolism	5	125	87	9011	0.00707977859814594	0.31434216975768	4.14298850574713	Agps;Hsd17b4;Pex14;Scp2;Acsl1	mmu04146
mmu04150	mTOR signaling pathway	Environmental Information Processing	Signal transduction	3	125	157	9011	0.372069316939303	0.907685586379398	1.37747770700637	Rptor;Eif4e2;Dvl1	mmu04150
mmu04151	PI3K-Akt signaling pathway	Environmental Information Processing	Signal transduction	3	125	364	9011	0.886228263397774	0.944301575858121	0.594131868131868	Rptor;Pck2;Eif4e2	mmu04151
mmu04152	AMPK signaling pathway	Environmental Information Processing	Signal transduction	3	125	127	9011	0.258219219786093	0.900368083638099	1.70286614173228	Rptor;Pck2;Prkab1	mmu04152
mmu04210	Apoptosis	Cellular Processes	Cell growth and death	1	125	136	9011	0.852550253671735	0.940975178561871	0.530058823529412	Daxx	mmu04210
mmu04211	Longevity regulating pathway	Organismal Systems	Aging	3	125	90	9011	0.129145104320203	0.796394809974585	2.40293333333333	Rptor;Eif4e2;Prkab1	mmu04211
mmu04213	Longevity regulating pathway - multiple species	Organismal Systems	Aging	3	125	61	9011	0.0524465310890083	0.612796310618939	3.54531147540984	Rptor;Hspa1l;Prkab1	mmu04213
mmu04216	Ferroptosis	Cellular Processes	Cell growth and death	1	125	40	9011	0.428781341415832	0.928714350719098	1.8022	Acsl1	mmu04216
mmu04217	Necroptosis	Cellular Processes	Cell growth and death	4	125	175	9011	0.224986076810217	0.900368083638099	1.64772571428571	Tyk2;Stat3;Smpd1;Cyld	mmu04217
mmu04218	Cellular senescence	Cellular Processes	Cell growth and death	2	125	178	9011	0.711513226898243	0.940975178561871	0.809977528089888	Smad2;Smad3	mmu04218
mmu04260	Cardiac muscle contraction	Organismal Systems	Circulatory system	2	125	87	9011	0.340707609287141	0.900368083638099	1.65719540229885	Ryr2;Uqcr10	mmu04260
mmu04261	Adrenergic signaling in cardiomyocytes	Organismal Systems	Circulatory system	1	125	156	9011	0.889004636731294	0.944301575858121	0.462102564102564	Ryr2	mmu04261
mmu04270	Vascular smooth muscle contraction	Organismal Systems	Circulatory system	1	125	143	9011	0.866492033465451	0.940975178561871	0.504111888111888	Cyp4a12b	mmu04270
mmu04310	Wnt signaling pathway	Environmental Information Processing	Signal transduction	3	125	175	9011	0.439318706210557	0.928714350719098	1.23579428571429	Cby1;Dvl1;Smad3	mmu04310
mmu04330	Notch signaling pathway	Environmental Information Processing	Signal transduction	1	125	63	9011	0.586506370308027	0.940975178561871	1.14425396825397	Dvl1	mmu04330
mmu04340	Hedgehog signaling pathway	Environmental Information Processing	Signal transduction	1	125	58	9011	0.556384211980518	0.940975178561871	1.24289655172414	Csnk1g1	mmu04340
mmu04350	TGF-beta signaling pathway	Environmental Information Processing	Signal transduction	3	125	110	9011	0.196071357821424	0.900368083638099	1.96603636363636	Nog;Smad2;Smad3	mmu04350
mmu04360	Axon guidance	Organismal Systems	Development and regeneration	3	125	181	9011	0.461170987920964	0.928714350719098	1.19482872928177	Plxna2;Plcg1;Pard3	mmu04360
mmu04370	VEGF signaling pathway	Environmental Information Processing	Signal transduction	1	125	58	9011	0.556384211980518	0.940975178561871	1.24289655172414	Plcg1	mmu04370
mmu04371	Apelin signaling pathway	Environmental Information Processing	Signal transduction	5	125	137	9011	0.0416370500422137	0.612796310618939	2.63094890510949	Ryr2;Smad2;Mef2d;Smad3;Prkab1	mmu04371
mmu04380	Osteoclast differentiation	Organismal Systems	Development and regeneration	2	125	131	9011	0.545703795018014	0.940975178561871	1.10058015267176	Tyk2;Cyld	mmu04380
mmu04390	Hippo signaling pathway	Environmental Information Processing	Signal transduction	6	125	157	9011	0.02185436677437	0.53907438043446	2.75495541401274	Mob1b;Sox2;Smad2;Pard3;Dvl1;Smad3	mmu04390
mmu04392	Hippo signaling pathway - multiple species	Environmental Information Processing	Signal transduction	1	125	27	9011	0.314573047316767	0.900368083638099	2.66992592592593	Mob1b	mmu04392
mmu04520	Adherens junction	Cellular Processes	Cellular community - eukaryotes	3	125	92	9011	0.135423396847518	0.812540381085108	2.35069565217391	Ssx2ip;Pard3;Smad3	mmu04520
mmu04530	Tight junction	Cellular Processes	Cellular community - eukaryotes	3	125	167	9011	0.409696813769576	0.928714350719098	1.29499401197605	Synpo;Pard3;Prkab1	mmu04530
mmu04550	Signaling pathways regulating pluripotency of stem cells	Cellular Processes	Cellular community - eukaryotes	5	125	140	9011	0.0450013092299601	0.612796310618939	2.57457142857143	Stat3;Sox2;Smad2;Dvl1;Smad3	mmu04550
mmu04610	Complement and coagulation cascades	Organismal Systems	Immune system	1	125	93	9011	0.729056862031695	0.940975178561871	0.775139784946236	Cd55	mmu04610
mmu04612	Antigen processing and presentation	Organismal Systems	Immune system	2	125	83	9011	0.320342702734029	0.900368083638099	1.73706024096386	Psme3;Hspa1l	mmu04612
mmu04613	Neutrophil extracellular trap formation	Organismal Systems	Immune system	1	125	208	9011	0.94711831719128	0.964496634937909	0.346576923076923	Plcg1	mmu04613
mmu04621	NOD-like receptor signaling pathway	Organismal Systems	Immune system	1	125	207	9011	0.946356684474252	0.964496634937909	0.348251207729469	Tyk2	mmu04621
mmu04622	RIG-I-like receptor signaling pathway	Organismal Systems	Immune system	1	125	71	9011	0.630536117893468	0.940975178561871	1.01532394366197	Cyld	mmu04622
mmu04623	Cytosolic DNA-sensing pathway	Organismal Systems	Immune system	1	125	75	9011	0.650773616681282	0.940975178561871	0.961173333333333	Polr2l	mmu04623
mmu04625	C-type lectin receptor signaling pathway	Organismal Systems	Immune system	1	125	112	9011	0.792851350206242	0.940975178561871	0.643642857142857	Cyld	mmu04625
mmu04630	JAK-STAT signaling pathway	Environmental Information Processing	Signal transduction	2	125	171	9011	0.690446590842828	0.940975178561871	0.843134502923977	Tyk2;Stat3	mmu04630
mmu04640	Hematopoietic cell lineage	Organismal Systems	Immune system	1	125	92	9011	0.725205612060574	0.940975178561871	0.783565217391304	Cd55	mmu04640
mmu04650	Natural killer cell mediated cytotoxicity	Organismal Systems	Immune system	1	125	145	9011	0.87022947284532	0.940975178561871	0.497158620689655	Plcg1	mmu04650
mmu04658	Th1 and Th2 cell differentiation	Organismal Systems	Immune system	2	125	87	9011	0.340707609287141	0.900368083638099	1.65719540229885	Tyk2;Plcg1	mmu04658
mmu04659	Th17 cell differentiation	Organismal Systems	Immune system	5	125	104	9011	0.014641045033076	0.532341212141656	3.46576923076923	Tyk2;Stat3;Plcg1;Smad2;Smad3	mmu04659
mmu04660	T cell receptor signaling pathway	Organismal Systems	Immune system	1	125	122	9011	0.820189507678694	0.940975178561871	0.590885245901639	Plcg1	mmu04660
mmu04664	Fc epsilon RI signaling pathway	Organismal Systems	Immune system	1	125	66	9011	0.603596325727165	0.940975178561871	1.09224242424242	Plcg1	mmu04664
mmu04666	Fc gamma R-mediated phagocytosis	Organismal Systems	Immune system	1	125	93	9011	0.729056862031695	0.940975178561871	0.775139784946236	Plcg1	mmu04666
mmu04668	TNF signaling pathway	Environmental Information Processing	Signal transduction	2	125	115	9011	0.476103642168044	0.928714350719098	1.25370434782609	Cx3cl1;Cyld	mmu04668
mmu04670	Leukocyte transendothelial migration	Organismal Systems	Immune system	1	125	118	9011	0.809712520652804	0.940975178561871	0.610915254237288	Plcg1	mmu04670
mmu04710	Circadian rhythm	Organismal Systems	Environmental adaptation	1	125	34	9011	0.378628176236786	0.913646251353984	2.12023529411765	Prkab1	mmu04710
mmu04713	Circadian entrainment	Organismal Systems	Environmental adaptation	1	125	98	9011	0.747524490787286	0.940975178561871	0.735591836734694	Ryr2	mmu04713
mmu04714	Thermogenesis	Organismal Systems	Environmental adaptation	5	125	231	9011	0.217273137884897	0.900368083638099	1.56034632034632	Rptor;Ndufaf5;Uqcr10;Acsl1;Prkab1	mmu04714
mmu04721	Synaptic vesicle cycle	Organismal Systems	Nervous system	1	125	77	9011	0.66047603107466	0.940975178561871	0.936207792207792	Slc18a2	mmu04721
mmu04722	Neurotrophin signaling pathway	Organismal Systems	Nervous system	1	125	121	9011	0.817625182346103	0.940975178561871	0.595768595041322	Plcg1	mmu04722
mmu04724	Glutamatergic synapse	Organismal Systems	Nervous system	2	125	114	9011	0.471544962377224	0.928714350719098	1.26470175438596	Shank3;Shank2	mmu04724
mmu04726	Serotonergic synapse	Organismal Systems	Nervous system	1	125	131	9011	0.841716701650461	0.940975178561871	0.550290076335878	Slc18a2	mmu04726
mmu04728	Dopaminergic synapse	Organismal Systems	Nervous system	1	125	135	9011	0.850444069430958	0.940975178561871	0.533985185185185	Slc18a2	mmu04728
mmu04730	Long-term depression	Organismal Systems	Nervous system	1	125	60	9011	0.568685769614298	0.940975178561871	1.20146666666667	Ppp1r17	mmu04730
mmu04750	Inflammatory mediator regulation of TRP channels	Organismal Systems	Sensory system	2	125	127	9011	0.528910056677509	0.940975178561871	1.13524409448819	Cyp4a12b;Plcg1	mmu04750
mmu04814	Motor proteins	Cellular Processes	Cell motility	1	125	196	9011	0.937225601036008	0.964496634937909	0.367795918367347	Dynll1	mmu04814
mmu04910	Insulin signaling pathway	Organismal Systems	Endocrine system	4	125	139	9011	0.127377743590109	0.796394809974585	2.07447482014388	Rptor;Pck2;Eif4e2;Prkab1	mmu04910
mmu04911	Insulin secretion	Organismal Systems	Endocrine system	1	125	86	9011	0.700930897732541	0.940975178561871	0.838232558139535	Ryr2	mmu04911
mmu04915	Estrogen signaling pathway	Organismal Systems	Endocrine system	1	125	133	9011	0.846141759160221	0.940975178561871	0.542015037593985	Hspa1l	mmu04915
mmu04916	Melanogenesis	Organismal Systems	Endocrine system	1	125	100	9011	0.754556888950242	0.940975178561871	0.72088	Dvl1	mmu04916
mmu04917	Prolactin signaling pathway	Organismal Systems	Endocrine system	1	125	74	9011	0.645819769891128	0.940975178561871	0.974162162162162	Stat3	mmu04917
mmu04918	Thyroid hormone synthesis	Organismal Systems	Endocrine system	1	125	74	9011	0.645819769891128	0.940975178561871	0.974162162162162	Gpx7	mmu04918
mmu04919	Thyroid hormone signaling pathway	Organismal Systems	Endocrine system	1	125	120	9011	0.815024583189505	0.940975178561871	0.600733333333333	Plcg1	mmu04919
mmu04920	Adipocytokine signaling pathway	Organismal Systems	Endocrine system	4	125	71	9011	0.0167855337161783	0.532341212141656	4.06129577464789	Stat3;Pck2;Acsl1;Prkab1	mmu04920
mmu04921	Oxytocin signaling pathway	Organismal Systems	Endocrine system	2	125	153	9011	0.630532768994159	0.940975178561871	0.942326797385621	Ryr2;Prkab1	mmu04921
mmu04922	Glucagon signaling pathway	Organismal Systems	Endocrine system	2	125	104	9011	0.424718357871406	0.928714350719098	1.38630769230769	Pck2;Prkab1	mmu04922
mmu04925	Aldosterone synthesis and secretion	Organismal Systems	Endocrine system	1	125	102	9011	0.761394931864478	0.940975178561871	0.706745098039216	Atf1	mmu04925
mmu04926	Relaxin signaling pathway	Organismal Systems	Endocrine system	1	125	129	9011	0.837165423896495	0.940975178561871	0.558821705426357	Smad2	mmu04926
mmu04928	Parathyroid hormone synthesis, secretion and action	Organismal Systems	Endocrine system	1	125	108	9011	0.780795501067771	0.940975178561871	0.667481481481481	Mef2d	mmu04928
mmu04931	Insulin resistance	Human Diseases	Endocrine and metabolic disease	3	125	110	9011	0.196071357821424	0.900368083638099	1.96603636363636	Stat3;Pck2;Prkab1	mmu04931
mmu04932	Non-alcoholic fatty liver disease	Human Diseases	Endocrine and metabolic disease	2	125	156	9011	0.641105245626063	0.940975178561871	0.924205128205128	Uqcr10;Prkab1	mmu04932
mmu04933	AGE-RAGE signaling pathway in diabetic complications	Human Diseases	Endocrine and metabolic disease	4	125	101	9011	0.0515695662133166	0.612796310618939	2.8549702970297	Stat3;Plcg1;Smad2;Smad3	mmu04933
mmu04934	Cushing syndrome	Human Diseases	Endocrine and metabolic disease	1	125	162	9011	0.898082592506115	0.949401597792179	0.444987654320988	Dvl1	mmu04934
mmu04935	Growth hormone synthesis, secretion and action	Organismal Systems	Endocrine system	3	125	117	9011	0.221241042111082	0.900368083638099	1.84841025641026	Stat3;Sst;Plcg1	mmu04935
mmu04936	Alcoholic liver disease	Human Diseases	Endocrine and metabolic disease	1	125	139	9011	0.858693868815539	0.940975178561871	0.518618705035971	Prkab1	mmu04936
mmu04962	Vasopressin-regulated water reabsorption	Organismal Systems	Excretory system	1	125	44	9011	0.459964147877694	0.928714350719098	1.63836363636364	Dynll1	mmu04962
mmu04964	Proximal tubule bicarbonate reclamation	Organismal Systems	Excretory system	1	125	22	9011	0.264849666302846	0.900368083638099	3.27672727272727	Pck2	mmu04964
mmu04970	Salivary secretion	Organismal Systems	Digestive system	1	125	86	9011	0.700930897732541	0.940975178561871	0.838232558139535	Amy2a5	mmu04970
mmu04971	Gastric acid secretion	Organismal Systems	Digestive system	1	125	75	9011	0.650773616681282	0.940975178561871	0.961173333333333	Sst	mmu04971
mmu04972	Pancreatic secretion	Organismal Systems	Digestive system	2	125	113	9011	0.466962924864899	0.928714350719098	1.27589380530973	Ryr2;Amy2a5	mmu04972
mmu04973	Carbohydrate digestion and absorption	Organismal Systems	Digestive system	1	125	48	9011	0.489457563216822	0.928714350719098	1.50183333333333	Amy2a5	mmu04973
mmu04974	Protein digestion and absorption	Organismal Systems	Digestive system	1	125	108	9011	0.780795501067771	0.940975178561871	0.667481481481481	Col12a1	mmu04974
mmu04977	Vitamin digestion and absorption	Organismal Systems	Digestive system	1	125	24	9011	0.28515446114166	0.900368083638099	3.00366666666667	Rbp2	mmu04977
mmu04979	Cholesterol metabolism	Organismal Systems	Digestive system	1	125	50	9011	0.503599325289964	0.940975178561871	1.44176	Npc2	mmu04979
mmu05010	Alzheimer disease	Human Diseases	Neurodegenerative disease	2	125	383	9011	0.972016694159544	0.974639463997225	0.37643864229765	Uqcr10;Dvl1	mmu05010
mmu05012	Parkinson disease	Human Diseases	Neurodegenerative disease	5	125	264	9011	0.303998568239645	0.900368083638099	1.36530303030303	Uchl1;Uqcr10;Plcg1;Slc18a2;Daxx	mmu05012
mmu05014	Amyotrophic lateral sclerosis	Human Diseases	Neurodegenerative disease	4	125	368	9011	0.757238396124775	0.940975178561871	0.783565217391304	Nup43;Uqcr10;Gpx7;Daxx	mmu05014
mmu05016	Huntington disease	Human Diseases	Neurodegenerative disease	3	125	302	9011	0.795301288732607	0.940975178561871	0.716105960264901	Polr2l;Uqcr10;Gpx7	mmu05016
mmu05017	Spinocerebellar ataxia	Human Diseases	Neurodegenerative disease	1	125	141	9011	0.862647840112283	0.940975178561871	0.511262411347518	Dab1	mmu05017
mmu05020	Prion disease	Human Diseases	Neurodegenerative disease	3	125	267	9011	0.721528821142791	0.940975178561871	0.809977528089888	Ryr2;Uqcr10;Hspa1l	mmu05020
mmu05022	Pathways of neurodegeneration - multiple diseases	Human Diseases	Neurodegenerative disease	7	125	471	9011	0.481559892552159	0.928714350719098	1.07137154989384	Ryr2;Uchl1;Uqcr10;Plcg1;Dvl1;Gpx7;Daxx	mmu05022
mmu05030	Cocaine addiction	Human Diseases	Substance dependence	1	125	48	9011	0.489457563216822	0.928714350719098	1.50183333333333	Slc18a2	mmu05030
mmu05031	Amphetamine addiction	Human Diseases	Substance dependence	1	125	69	9011	0.619985360628614	0.940975178561871	1.04475362318841	Slc18a2	mmu05031
mmu05034	Alcoholism	Human Diseases	Substance dependence	1	125	205	9011	0.944800623474059	0.964496634937909	0.351648780487805	Slc18a2	mmu05034
mmu05132	Salmonella infection	Human Diseases	Infectious disease: bacterial	3	125	252	9011	0.684212017447344	0.940975178561871	0.858190476190476	Arl8a;Dynll1;Vps33a	mmu05132
mmu05134	Legionellosis	Human Diseases	Infectious disease: bacterial	1	125	59	9011	0.562577887117616	0.940975178561871	1.22183050847458	Hspa1l	mmu05134
mmu05135	Yersinia infection	Human Diseases	Infectious disease: bacterial	1	125	135	9011	0.850444069430958	0.940975178561871	0.533985185185185	Plcg1	mmu05135
mmu05142	Chagas disease	Human Diseases	Infectious disease: parasitic	2	125	103	9011	0.419918377960797	0.928714350719098	1.39976699029126	Smad2;Gna14	mmu05142
mmu05145	Toxoplasmosis	Human Diseases	Infectious disease: parasitic	3	125	108	9011	0.189017220657092	0.900368083638099	2.00244444444444	Tyk2;Stat3;Hspa1l	mmu05145
mmu05146	Amoebiasis	Human Diseases	Infectious disease: parasitic	1	125	106	9011	0.774509124138439	0.940975178561871	0.680075471698113	Gna14	mmu05146
mmu05160	Hepatitis C	Human Diseases	Infectious disease: viral	3	125	163	9011	0.394712801990537	0.928714350719098	1.32677300613497	Tyk2;Stat3;Psme3	mmu05160
mmu05161	Hepatitis B	Human Diseases	Infectious disease: viral	3	125	163	9011	0.394712801990537	0.928714350719098	1.32677300613497	Tyk2;Stat3;Smad3	mmu05161
mmu05162	Measles	Human Diseases	Infectious disease: viral	3	125	142	9011	0.314990835418514	0.900368083638099	1.52298591549296	Tyk2;Stat3;Hspa1l	mmu05162
mmu05163	Human cytomegalovirus infection	Human Diseases	Infectious disease: viral	2	125	250	9011	0.866249452327946	0.940975178561871	0.576704	Stat3;Cx3cl1	mmu05163
mmu05164	Influenza A	Human Diseases	Infectious disease: viral	1	125	168	9011	0.906423545530405	0.952293498771433	0.429095238095238	Tyk2	mmu05164
mmu05165	Human papillomavirus infection	Human Diseases	Infectious disease: viral	4	125	354	9011	0.729695942613373	0.940975178561871	0.814553672316384	Tyk2;Ubr4;Pard3;Dvl1	mmu05165
mmu05166	Human T-cell leukemia virus 1 infection	Human Diseases	Infectious disease: viral	2	125	243	9011	0.855437470061299	0.940975178561871	0.593316872427983	Smad2;Smad3	mmu05166
mmu05167	Kaposi sarcoma-associated herpesvirus infection	Human Diseases	Infectious disease: viral	3	125	218	9011	0.586543878578986	0.940975178561871	0.992036697247706	Tyk2;Stat3;Plcg1	mmu05167
mmu05168	Herpes simplex virus 1 infection	Human Diseases	Infectious disease: viral	3	125	449	9011	0.952578731783275	0.965627755506334	0.4816570155902	Tyk2;Srsf4;Daxx	mmu05168
mmu05169	Epstein-Barr virus infection	Human Diseases	Infectious disease: viral	2	125	223	9011	0.820070264779107	0.940975178561871	0.646529147982063	Tyk2;Stat3	mmu05169
mmu05170	Human immunodeficiency virus 1 infection	Human Diseases	Infectious disease: viral	1	125	234	9011	0.963559325744686	0.972318955978728	0.308068376068376	Plcg1	mmu05170
mmu05171	Coronavirus disease - COVID-19	Human Diseases	Infectious disease: viral	4	125	245	9011	0.443113285010449	0.928714350719098	1.17694693877551	Tyk2;Stat3;Rps27;Plcg1	mmu05171
mmu05200	Pathways in cancer	Human Diseases	Cancer: overview	9	125	542	9011	0.337916479703244	0.900368083638099	1.1970332103321	Stat3;Ralbp1;Gsta2;Egln1;Plcg1;Smad2;Dvl1;Smad3;Mgst3	mmu05200
mmu05202	Transcriptional misregulation in cancer	Human Diseases	Cancer: overview	2	125	217	9011	0.80805207030287	0.940975178561871	0.664405529953917	Tspan7;Atf1	mmu05202
mmu05203	Viral carcinogenesis	Human Diseases	Cancer: overview	2	125	223	9011	0.820070264779107	0.940975178561871	0.646529147982063	Stat3;Ubr4	mmu05203
mmu05204	Chemical carcinogenesis - DNA adducts	Human Diseases	Cancer: overview	2	125	84	9011	0.325449159201994	0.900368083638099	1.71638095238095	Gsta2;Mgst3	mmu05204
mmu05205	Proteoglycans in cancer	Human Diseases	Cancer: overview	3	125	202	9011	0.534534773755766	0.940975178561871	1.07061386138614	Stat3;Plcg1;Smad2	mmu05205
mmu05206	MicroRNAs in cancer	Human Diseases	Cancer: overview	4	125	162	9011	0.18755247526184	0.900368083638099	1.77995061728395	Stat3;Rptor;Stmn1;Plcg1	mmu05206
mmu05207	Chemical carcinogenesis - receptor activation	Human Diseases	Cancer: overview	3	125	209	9011	0.557736856728289	0.940975178561871	1.03475598086124	Stat3;Gsta2;Mgst3	mmu05207
mmu05208	Chemical carcinogenesis - reactive oxygen species	Human Diseases	Cancer: overview	3	125	222	9011	0.598962739962902	0.940975178561871	0.974162162162162	Gsta2;Uqcr10;Mgst3	mmu05208
mmu05210	Colorectal cancer	Human Diseases	Cancer: specific types	2	125	88	9011	0.345771154724776	0.900368083638099	1.63836363636364	Smad2;Smad3	mmu05210
mmu05211	Renal cell carcinoma	Human Diseases	Cancer: specific types	1	125	68	9011	0.614598444103163	0.940975178561871	1.06011764705882	Egln1	mmu05211
mmu05212	Pancreatic cancer	Human Diseases	Cancer: specific types	4	125	76	9011	0.0210302834492623	0.53907438043446	3.79410526315789	Stat3;Ralbp1;Smad2;Smad3	mmu05212
mmu05214	Glioma	Human Diseases	Cancer: specific types	1	125	74	9011	0.645819769891128	0.940975178561871	0.974162162162162	Plcg1	mmu05214
mmu05217	Basal cell carcinoma	Human Diseases	Cancer: specific types	1	125	63	9011	0.586506370308027	0.940975178561871	1.14425396825397	Dvl1	mmu05217
mmu05220	Chronic myeloid leukemia	Human Diseases	Cancer: specific types	1	125	76	9011	0.655658721640418	0.940975178561871	0.948526315789474	Smad3	mmu05220
mmu05221	Acute myeloid leukemia	Human Diseases	Cancer: specific types	1	125	70	9011	0.625297576007883	0.940975178561871	1.02982857142857	Stat3	mmu05221
mmu05223	Non-small cell lung cancer	Human Diseases	Cancer: specific types	2	125	72	9011	0.263758494437598	0.900368083638099	2.00244444444444	Stat3;Plcg1	mmu05223
mmu05224	Breast cancer	Human Diseases	Cancer: specific types	1	125	147	9011	0.873863099581827	0.940975178561871	0.490394557823129	Dvl1	mmu05224
mmu05225	Hepatocellular carcinoma	Human Diseases	Cancer: specific types	6	125	173	9011	0.0330875012846068	0.596589223955394	2.50016184971098	Gsta2;Plcg1;Smad2;Dvl1;Smad3;Mgst3	mmu05225
mmu05226	Gastric cancer	Human Diseases	Cancer: specific types	3	125	149	9011	0.34166727313091	0.900368083638099	1.45143624161074	Smad2;Dvl1;Smad3	mmu05226
mmu05231	Choline metabolism in cancer	Human Diseases	Cancer: overview	1	125	98	9011	0.747524490787286	0.940975178561871	0.735591836734694	Plcg1	mmu05231
mmu05235	PD-L1 expression and PD-1 checkpoint pathway in cancer	Human Diseases	Cancer: overview	2	125	88	9011	0.345771154724776	0.900368083638099	1.63836363636364	Stat3;Plcg1	mmu05235
mmu05321	Inflammatory bowel disease	Human Diseases	Immune disease	3	125	61	9011	0.0524465310890083	0.612796310618939	3.54531147540984	Stat3;Smad2;Smad3	mmu05321
mmu05410	Hypertrophic cardiomyopathy	Human Diseases	Cardiovascular disease	2	125	91	9011	0.360884900338371	0.900368083638099	1.58435164835165	Ryr2;Prkab1	mmu05410
mmu05412	Arrhythmogenic right ventricular cardiomyopathy	Human Diseases	Cardiovascular disease	1	125	77	9011	0.66047603107466	0.940975178561871	0.936207792207792	Ryr2	mmu05412
mmu05414	Dilated cardiomyopathy	Human Diseases	Cardiovascular disease	1	125	94	9011	0.732854562440535	0.940975178561871	0.766893617021277	Ryr2	mmu05414
mmu05415	Diabetic cardiomyopathy	Human Diseases	Cardiovascular disease	4	125	210	9011	0.332888851928669	0.900368083638099	1.37310476190476	Ryr2;Uqcr10;Smad2;Smad3	mmu05415
mmu05416	Viral myocarditis	Human Diseases	Cardiovascular disease	3	125	81	9011	0.102297263789111	0.720924006256668	2.66992592592593	Eif4g1;Eif4g3;Cd55	mmu05416
mmu05417	Lipid and atherosclerosis	Human Diseases	Cardiovascular disease	3	125	216	9011	0.580244758657082	0.940975178561871	1.00122222222222	Stat3;Plcg1;Hspa1l	mmu05417
mmu05418	Fluid shear stress and atherosclerosis	Human Diseases	Cardiovascular disease	3	125	146	9011	0.330235215604134	0.900368083638099	1.4812602739726	Gsta2;Sumo1;Mgst3	mmu05418
