# Supplementary material for: CX3CR1 upregulation modulates microglial activation and preserves synapses in the hippocampus and frontal cortex of middle-aged mice
Source: Front Aging. 2025 Jul 31;6:1549848. doi: 10.3389/fragi.2025.1549848 (PMC12351399; doi:10.3389/fragi.2025.1549848)
Supplement: Supplementary file 11 [file Table8.xlsx]

## Sheet: Table S8
gene_id	FoldChange	log2FoldChange	p-value	q-value	Regulation
Krt82	425.91	8.7344	0.0039365	0.243975	Up
Krt85	357.875	8.48331	0.00474051	0.267097	Up
Aox1	310.655	8.27917	0.00179549	0.164185	Up
Traip	186.888	7.54603	0.000282444	0.077122	Up
Ctps2	156.965	7.2943	0.0466521	0.585274	Up
Eif2ak2	102.869	6.68466	0.0094127	0.334421	Up
Tyk2	102.56	6.68033	0.000178267	0.0764904	Up
C4b	94.1779	6.55732	0.00340246	0.235651	Up
Nup43	88.103	6.46112	0.0112042	0.372005	Up
Adcy2	84.5295	6.40138	0.000310759	0.0775953	Up
Lrrc15	78.6574	6.29751	0.00604645	0.286027	Up
Ly86	73.7779	6.20512	0.000547246	0.098469	Up
Lrrc8a	68.3949	6.09582	3.20E-05	0.0357496	Up
Ctsh	68.1808	6.09129	0.00100692	0.124814	Up
Cst7	66.2032	6.04883	0.00524176	0.273258	Up
Rnf130	60.4345	5.9173	0.0108528	0.366891	Up
Nup88	59.8645	5.90363	0.00120929	0.137661	Up
Il6st	59.7267	5.9003	0.0155737	0.425833	Up
St6galnac5	58.4369	5.86881	0.000413041	0.0853313	Up
Lag3	58.2103	5.8632	0.00177113	0.164185	Up
Olfml3	57.0283	5.83361	0.00104462	0.126671	Up
Kcnip1	52.4366	5.7125	0.000155851	0.0724447	Up
Smad1	47.7452	5.57728	0.0121724	0.396532	Up
Sulf2	45.2003	5.49826	1.61E-05	0.0357496	Up
Mrps21	44.0071	5.45966	0.000261102	0.077122	Up
Znf622	41.4263	5.37248	0.00174171	0.164185	Up
Ptpn6	39.9639	5.32063	0.00635558	0.291759	Up
Sqor	39.2038	5.29292	0.0347837	0.5345	Up
Txnl4a	38.9882	5.28497	0.000860963	0.117133	Up
Arl8a	37.5436	5.23049	0.000337032	0.0775953	Up
Mdk	37.4166	5.22561	0.042526	0.574545	Up
Nploc4	37.127	5.2144	0.00654844	0.291759	Up
Psmb8	36.5035	5.18996	0.00134987	0.1448	Up
Sfrp1	35.7209	5.1587	0.000279625	0.077122	Up
Hsd17b8	34.2724	5.09898	0.00175702	0.164185	Up
Lrfn3	33.3637	5.06021	0.000528458	0.098258	Up
Ccl6	31.3134	4.96871	0.000355291	0.0775953	Up
Ngp	30.1959	4.91628	0.024875	0.48178	Up
Prkaa2	30.0751	4.9105	0.00251879	0.195137	Up
Agps	29.8056	4.89751	0.00498488	0.273258	Up
Lzts2	29.3885	4.87718	0.00607732	0.286027	Up
Plxnc1	29.3588	4.87572	0.00240585	0.190964	Up
Zc3h3	28.3576	4.82566	0.00486709	0.271486	Up
Epha5	26.4509	4.72524	0.0147257	0.415076	Up
Hpd	25.326	4.66255	0.000820095	0.117133	Up
Ggh	24.2599	4.6005	0.000244408	0.077122	Up
Plxna2	23.9779	4.58363	1.78E-05	0.0357496	Up
Cnnm2	22.3322	4.48105	0.000117622	0.0656094	Up
Gpnmb	21.7202	4.44097	4.65E-05	0.0370281	Up
Tbrg1	21.3314	4.41491	0.00343225	0.235651	Up
Slc9a6	20.8464	4.38173	0.000290348	0.077122	Up
Notch2	20.2469	4.33963	0.000797211	0.117133	Up
Sde2	19.9804	4.32052	0.000511024	0.098258	Up
Vrk1	19.764	4.30481	0.00414198	0.25113	Up
Syt11	19.7251	4.30196	0.000627783	0.106114	Up
Fstl1	19.1547	4.25963	0.00202017	0.170735	Up
Clec7a	19.0459	4.25141	2.38E-05	0.0357496	Up
Trip6	19.0291	4.25014	0.000654309	0.107345	Up
Lrrtm1	18.2493	4.18977	0.00843487	0.321382	Up
Daglb	18.1171	4.17928	0.00321766	0.230922	Up
Ciao1	17.6602	4.14243	6.46E-05	0.0450187	Up
Krtap9-3	16.6731	4.05945	0.026404	0.494568	Up
Flii	16.2381	4.02131	0.0221867	0.470988	Up
Znf532	15.9267	3.99337	0.00677379	0.291759	Up
Tprkb	15.686	3.97141	0.0128284	0.404274	Up
Hacd3	15.2926	3.93476	0.000361685	0.0775953	Up
Ggact	15.2604	3.93172	0.00898284	0.323266	Up
Tmem237	14.8488	3.89228	0.0316358	0.53152	Up
Bin3	12.9863	3.69892	0.00546323	0.274539	Up
Mars2	12.4562	3.63879	0.0144682	0.415076	Up
Isg15	12.2287	3.6122	0.0279606	0.516046	Up
Clcn4	12.1942	3.60813	0.0143146	0.415076	Up
Mpzl1	11.8125	3.56224	0.0235251	0.471275	Up
Clec1a	11.5341	3.52783	0.00090071	0.117531	Up
Dlx6	10.5532	3.3996	0.00515566	0.273258	Up
Vtn	10.4851	3.39027	0.00700892	0.291759	Up
Ripk1	10.4009	3.37863	0.0240183	0.473407	Up
Prdx4	10.2062	3.35137	0.0165506	0.439615	Up
Crlf3	10.1416	3.34221	0.0336083	0.534226	Up
Tsc1	9.76229	3.28722	0.000340379	0.0775953	Up
Faah	9.3524	3.22534	0.0203075	0.470516	Up
Tnrc6a	9.00323	3.17044	0.00858479	0.321382	Up
Phyhd1	8.25541	3.04534	3.18E-05	0.0357496	Up
Uba52	7.66208	2.93774	0.00669238	0.291759	Up
Nop58	7.60749	2.92742	0.000220403	0.077122	Up
Mgst1	7.24631	2.85725	0.0490174	0.589265	Up
Gorasp1	7.20955	2.84991	0.0231235	0.470988	Up
Stat3	5.99165	2.58295	0.0169062	0.443166	Up
Trim11	5.63835	2.49527	0.0127243	0.403274	Up
Hmgn1	5.52629	2.46631	0.00175591	0.164185	Up
Babam2	5.45844	2.44849	0.000494605	0.098258	Up
Cd48	5.3871	2.42951	0.0447379	0.581676	Up
Sephs2	4.50723	2.17224	0.0340846	0.534226	Up
Cd68	4.39743	2.13666	0.00190102	0.170735	Up
App	4.32802	2.11371	0.0113013	0.37301	Up
Dtd2	4.3105	2.10786	0.0254818	0.486771	Up
Tmeff2	4.1819	2.06416	0.00433144	0.259713	Up
Arhgdib	4.05069	2.01817	0.0224405	0.470988	Up
Gfap	3.87443	1.95398	0.0319727	0.53237	Up
Fcgr2	3.812	1.93055	0.00557376	0.275137	Up
Ndp	3.7772	1.91732	0.00274618	0.204243	Up
Apoe	3.72363	1.89671	0.00365133	0.241115	Up
Riox1	3.64123	1.86443	0.00884354	0.323266	Up
Scube1	3.41987	1.77394	0.0364144	0.540212	Up
C1qb	3.31787	1.73026	0.00346421	0.235651	Up
C1qc	3.19311	1.67496	0.019335	0.460901	Up
Bst2	3.17637	1.66738	0.0457615	0.581676	Up
Mrpl57	3.08946	1.62736	0.037187	0.545347	Up
C1qa	3.04902	1.60834	0.00384711	0.241115	Up
Plxdc2	3.04492	1.6064	0.0183087	0.456118	Up
Ctsz	2.98447	1.57747	0.00765404	0.313928	Up
Lsp1	2.97856	1.57461	0.0392292	0.559643	Up
Cd44	2.96217	1.56666	0.00643453	0.291759	Up
Hexb	2.78155	1.47589	0.00383892	0.241115	Up
Taok3	2.76976	1.46976	0.021414	0.470988	Up
S100a6	2.68117	1.42286	0.0138691	0.415076	Up
H2-D1	2.57914	1.36689	0.0342693	0.534226	Up
Fcer1g	2.4936	1.31823	0.0441332	0.581676	Up
Spock2	2.4457	1.29025	0.00451935	0.262593	Up
Champ1	2.39951	1.26274	0.026439	0.494568	Up
Ddx3y	2.35292	1.23445	0.0332106	0.534226	Up
Hexa	2.3372	1.22478	0.0343537	0.534226	Up
Pdpn	2.29769	1.20019	0.0436255	0.581676	Up
Aplp2	2.27588	1.18643	0.0315186	0.531195	Up
Clu	2.22787	1.15567	0.0352197	0.536097	Up
Smoc1	2.22584	1.15435	0.00672564	0.291759	Up
Rfk	2.19868	1.13664	0.00640654	0.291759	Up
Htra1	2.19025	1.1311	0.0077216	0.314252	Up
Bin2	2.18269	1.12611	0.0247574	0.481212	Up
Higd1a	2.1645	1.11404	0.0335976	0.534226	Up
Grn	2.06476	1.04598	0.0230934	0.470988	Up
Plek	2.05131	1.03655	0.0245259	0.48002	Up
Enpp5	2.03292	1.02355	0.0291855	0.517437	Up
Adam15	1.97999	0.98549	0.0473109	0.585726	Up
Itm2b	1.97952	0.98515	0.00517808	0.273258	Up
Ceacam1	1.97439	0.98141	0.0111897	0.372005	Up
Cdkn2aipnl	1.9629	0.97299	0.0385795	0.551786	Up
Flrt1	1.95071	0.964	0.0190047	0.460901	Up
Itm2c	1.94268	0.95805	0.0336354	0.534226	Up
Ncstn	1.9294	0.94815	0.0174666	0.446919	Up
Ppp4r2	1.92858	0.947537	0.0485538	0.586169	Up
Dpp7	1.9278	0.946957	0.0369596	0.543959	Up
Mapk9	1.91813	0.939703	0.0375889	0.548877	Up
Nbn	1.90699	0.931297	0.0408921	0.564545	Up
Itgb2	1.88777	0.91668	0.00174342	0.164185	Up
Six4	1.88079	0.91134	0.0350641	0.535856	Up
Anxa3	1.87818	0.909333	0.0448675	0.581676	Up
Sdc4	1.85901	0.894537	0.0400197	0.560879	Up
Nlgn4l	1.84567	0.884143	0.00442322	0.259713	Up
Csf1r	1.84236	0.881557	0.0339508	0.534226	Up
Ctsl	1.83158	0.873087	0.017445	0.446919	Up
Cst3	1.82506	0.86794	0.0238257	0.471275	Up
Man2b1	1.81487	0.859867	0.02626	0.494568	Up
Bloc1s5	1.77505	0.82786	0.0180815	0.456118	Up
Dhx30	1.72115	0.783373	0.045367	0.581676	Up
Rida	1.70821	0.772483	0.0124227	0.39824	Up
Aif1	1.6953	0.76154	0.0247594	0.481212	Up
Fcho2	1.692	0.758733	0.0431822	0.579015	Up
Ube2b	1.6835	0.75146	0.0308943	0.530241	Up
Sema4d	1.65939	0.730653	0.0183105	0.456118	Up
Mrpl9	1.64245	0.71585	0.00940636	0.334421	Up
Arl8b	1.63988	0.71359	0.00721587	0.298149	Up
Satb1	1.6167	0.693053	0.010926	0.367141	Up
Dkk3	1.59903	0.677193	0.0299395	0.521883	Up
Mtx2	1.58022	0.660127	0.00635221	0.291759	Up
Rps6kb1	1.54894	0.631283	0.0154929	0.425833	Up
Pck2	1.54268	0.62544	0.00243071	0.190964	Up
Aplp1	1.52939	0.612953	0.00146481	0.15218	Up
Ctsb	1.52646	0.61019	0.0210839	0.470988	Up
Tp53bp1	1.52365	0.60753	0.0460308	0.581676	Up
Arfgef3	1.50712	0.591793	0.0477182	0.585726	Up
Cpq	1.47881	0.564433	0.0445737	0.581676	Up
Lgals1	1.4659	0.55179	0.0205941	0.470795	Up
Calu	1.46296	0.548893	0.0324321	0.534226	Up
Dab1	1.44037	0.52644	0.0321587	0.533872	Up
Fap	1.43784	0.523903	0.000722393	0.115129	Up
Npc1	1.43708	0.523137	0.0293134	0.517437	Up
Islr2	1.43274	0.518777	0.00198041	0.170735	Up
Rbp1	1.42722	0.513207	0.00602792	0.286027	Up
Pde4d	1.42642	0.5124	0.0330814	0.534226	Up
Tf	1.41507	0.50087	0.0492796	0.591143	Up
Nfyb	1.41333	0.4991	0.019326	0.460901	Up
Cbfb	1.41146	0.497187	0.00467059	0.267097	Up
Kcne5	1.41047	0.496177	0.0379496	0.549014	Up
Spta1	1.40393	0.48947	0.0481886	0.585726	Up
F3	1.40055	0.485993	0.0224507	0.470988	Up
Rpn1	1.39443	0.479673	0.0292375	0.517437	Up
Xkr4	1.39195	0.47711	0.00147324	0.15218	Up
Nfu1	1.38715	0.472123	0.0362026	0.539942	Up
Ppp1r18	1.38514	0.470033	0.0280845	0.516046	Up
Fbxo2	1.38201	0.46677	0.016005	0.429211	Up
Fam89b	1.37562	0.460087	0.0232931	0.470988	Up
Plxnb1	1.36834	0.452427	0.0449406	0.581676	Up
Adcy8	1.36742	0.451453	0.00573049	0.277954	Up
Fasn	1.36601	0.449967	0.0212963	0.470988	Up
Pdia4	1.35593	0.439287	0.0210625	0.470988	Up
Commd9	1.35545	0.438777	0.0229391	0.470988	Up
Clpp	1.34813	0.430963	0.0413033	0.567463	Up
Il34	1.33932	0.421497	0.048198	0.585726	Up
Kcnip2	1.33702	0.419023	0.0338104	0.534226	Up
Hikeshi	1.33609	0.418017	0.021539	0.470988	Up
Gsn	1.33004	0.41147	0.0204039	0.470516	Up
Ptprd	1.32799	0.40924	0.0253508	0.486771	Up
Uprt	1.32616	0.407253	0.0450706	0.581676	Up
Recql5	1.32073	0.401337	0.0141376	0.415076	Up
Calr	1.3135	0.39342	0.0243062	0.477395	Up
Glrx5	1.3116	0.391327	0.0201035	0.470516	Up
Fam177a1	1.30915	0.388633	0.00372161	0.241115	Up
Actn1	1.30897	0.388433	0.00693903	0.291759	Up
Skp1	1.30305	0.38189	0.0357484	0.538162	Up
Gns	1.30252	0.381303	0.0327309	0.534226	Up
Nudt5	1.30245	0.381223	0.0476265	0.585726	Up
Pdzd8	1.29942	0.377867	0.0303784	0.526244	Up
Cstb	1.29834	0.376663	0.0218558	0.470988	Up
Edc3	1.29439	0.37227	0.023389	0.470988	Up
Neo1	1.29113	0.368637	0.0313771	0.531195	Up
Ptpra	1.28417	0.360833	0.0185018	0.458681	Up
Sri	1.27726	0.353053	0.00198943	0.170735	Up
Lamtor2	1.27481	0.350287	0.0447072	0.581676	Up
Znrd2	1.27051	0.34541	0.0427458	0.574545	Up
Gclm	1.2652	0.33936	0.0477511	0.585726	Up
Hnrnpf	1.26151	0.33515	0.0139841	0.415076	Up
Hibadh	1.26005	0.333483	0.0384533	0.551395	Up
Adgrl1	1.25507	0.32777	0.0164226	0.438303	Up
Arsb	1.25337	0.325817	0.0168745	0.443166	Up
Tsc22d4	1.25318	0.32559	0.0422237	0.574545	Up
Taok1	1.25303	0.32542	0.045437	0.581676	Up
Rpsa	1.25024	0.32221	0.00377365	0.241115	Up
Cyb5a	1.24818	0.319827	0.0154707	0.425833	Up
Capns1	1.23798	0.30799	0.0339877	0.534226	Up
Gsr	1.23795	0.307957	0.0287392	0.517119	Up
Itgav	1.23681	0.30662	0.0301194	0.523384	Up
Map9	0.809259	-0.305327	0.00894457	0.323266	Down
Ppp2r5b	0.808782	-0.306177	0.0486345	0.586169	Down
Ndufb4	0.808267	-0.307097	0.0355187	0.536919	Down
Tbcc	0.803738	-0.315203	0.0480028	0.585726	Down
H2ac4	0.801849	-0.318597	0.0450117	0.581676	Down
Hspa1a	0.800703	-0.32066	0.0473547	0.585726	Down
Rap1gap2	0.79671	-0.327873	0.0341569	0.534226	Down
Clybl	0.795116	-0.330763	0.0378965	0.549014	Down
Pitpnc1	0.794561	-0.33177	0.00830344	0.319425	Down
Larp4	0.794559	-0.331773	0.0189096	0.460901	Down
Atp5mk	0.792182	-0.336097	0.0396136	0.560495	Down
Ccdc127	0.791369	-0.337577	0.0305225	0.527104	Down
Slc25a5	0.789096	-0.341727	0.00524044	0.273258	Down
Scn4b	0.787061	-0.345453	0.0346701	0.534226	Down
Plcl2	0.78531	-0.348667	0.0397249	0.560495	Down
Pi4ka	0.78472	-0.34975	0.00610204	0.286027	Down
Ly6h	0.77942	-0.359527	0.0197316	0.46687	Down
Prelp	0.775085	-0.367573	0.00987959	0.346734	Down
Tafa2	0.770995	-0.375207	0.0136177	0.415076	Down
Hydin	0.769904	-0.37725	0.0343972	0.534226	Down
Raver1	0.769244	-0.378487	0.0368846	0.543959	Down
Sap18	0.767834	-0.381133	0.0222963	0.470988	Down
Diras2	0.763871	-0.3886	0.0157425	0.428351	Down
Pcp4l1	0.761782	-0.39255	0.0263211	0.494568	Down
Tcf4	0.759373	-0.39712	0.0335455	0.534226	Down
Atp5f1e	0.755736	-0.404047	0.0454987	0.581676	Down
Cox7c	0.754812	-0.40581	0.0317798	0.532336	Down
Scn1a	0.75243	-0.41037	0.0276156	0.513467	Down
Pgm2l1	0.751711	-0.41175	0.0219404	0.470988	Down
Rgs7bp	0.750177	-0.414697	0.0102012	0.351249	Down
E2f6	0.745882	-0.42298	0.0198365	0.46687	Down
Ahsg	0.745577	-0.42357	0.00123487	0.137762	Down
Timm10	0.74242	-0.429693	0.00081416	0.117133	Down
Nsg1	0.736512	-0.44122	0.0236071	0.471275	Down
Rpl22	0.735063	-0.44406	0.048178	0.585726	Down
Anxa11	0.734929	-0.444323	0.00793342	0.314356	Down
Rpl9	0.734559	-0.44505	0.0418225	0.572182	Down
Lypd6b	0.734455	-0.445253	0.0380911	0.549024	Down
Hspbp1	0.733479	-0.447173	0.0260484	0.49421	Down
Gpm6a	0.733104	-0.44791	0.0456448	0.581676	Down
Thy1	0.730139	-0.453757	0.00696609	0.291759	Down
Bex2	0.726964	-0.460043	0.0408735	0.564545	Down
Cdk5rap3	0.726508	-0.46095	0.0127182	0.403274	Down
Osbp	0.723157	-0.46762	0.00556447	0.275137	Down
Chd5	0.721368	-0.471193	0.0446161	0.581676	Down
Mast3	0.720788	-0.472353	0.0259742	0.49421	Down
RtcA	0.720084	-0.473763	0.0498182	0.595044	Down
Slc17a7	0.719994	-0.473943	0.0052091	0.273258	Down
Mlf2	0.719761	-0.47441	0.0422817	0.574545	Down
Znf462	0.713199	-0.487623	0.0350546	0.535856	Down
Slc25a4	0.713196	-0.48763	0.0189755	0.460901	Down
Nrgn	0.709567	-0.49499	0.0172626	0.44579	Down
Il17ra	0.706507	-0.501223	0.000827455	0.117133	Down
Polr2m	0.705912	-0.50244	0.0315212	0.531195	Down
Rpl35a	0.705219	-0.503857	0.00217796	0.180034	Down
Nosip	0.700124	-0.514317	0.03828	0.550325	Down
Tmc7	0.699845	-0.514893	0.00801941	0.315016	Down
Atp6v1d	0.697702	-0.519317	0.0229127	0.470988	Down
Acsl3	0.689161	-0.537087	0.000248179	0.077122	Down
Wdr54	0.687722	-0.540103	0.0283397	0.516046	Down
Slc7a6os	0.686044	-0.543627	0.0481876	0.585726	Down
Ctnnbl1	0.682978	-0.55009	0.0207091	0.470988	Down
Eif3d	0.682545	-0.551003	0.00133555	0.1448	Down
Purg	0.681463	-0.553293	0.0254119	0.486771	Down
Mbp	0.679329	-0.557817	0.0139679	0.415076	Down
Vwa1	0.677516	-0.561673	0.00679648	0.291759	Down
Cdk14	0.675556	-0.565853	0.0357939	0.538162	Down
Ncoa6	0.673807	-0.569593	0.031167	0.531195	Down
Slc30a9	0.672572	-0.57224	0.0221484	0.470988	Down
Usp19	0.66413	-0.590463	0.0100678	0.348809	Down
Hmgn3	0.657566	-0.604793	0.0458309	0.581676	Down
Heatr5b	0.652291	-0.616413	0.0372494	0.545347	Down
Dnajb5	0.650784	-0.61975	0.0145128	0.415076	Down
Ssna1	0.646868	-0.628457	0.00789104	0.314356	Down
Pnmt	0.640396	-0.642963	0.0054479	0.274539	Down
Ephb3	0.63568	-0.653627	0.0077746	0.314252	Down
Lpp	0.634215	-0.656957	0.0213732	0.470988	Down
Tmx2	0.630843	-0.664647	0.0418519	0.572182	Down
Nr3c1	0.626344	-0.674973	0.00231258	0.18695	Down
Xrn1	0.619266	-0.69137	0.0227953	0.470988	Down
Fbl	0.617286	-0.69599	0.00891381	0.323266	Down
Actl6b	0.615414	-0.70037	0.0438545	0.581676	Down
Tbr1	0.614356	-0.702853	0.0186968	0.460901	Down
Ephx1	0.609385	-0.714573	0.0467967	0.585274	Down
Apoa2	0.596864	-0.744527	0.028587	0.516046	Down
Gtf2b	0.592427	-0.75529	0.00810608	0.316194	Down
Adrm1	0.58598	-0.771077	0.0394878	0.560466	Down
Gabra1	0.558518	-0.840323	0.00109534	0.127293	Down
Dgkq	0.558204	-0.841137	0.0332092	0.534226	Down
Hirip3	0.549304	-0.864323	0.0146543	0.415076	Down
NA	0.522427	-0.9367	0.0346684	0.534226	Down
Rps15	0.507475	-0.97859	0.000843738	0.117133	Down
Kcnmb4	0.488929	-1.0323	0.0155352	0.425833	Down
Znf346	0.485581	-1.04222	0.0290647	0.517437	Down
Pomp	0.483073	-1.04969	0.0227388	0.470988	Down
Nfrkb	0.444482	-1.1698	0.0312128	0.531195	Down
Usp11	0.415739	-1.26625	0.0226665	0.470988	Down
Eif1ax	0.372852	-1.42333	0.0398918	0.560495	Down
S100a1	0.336439	-1.57158	0.0204132	0.470516	Down
Golga1	0.33033	-1.59802	0.029119	0.517437	Down
Trim12a	0.270085	-1.88852	0.0426735	0.574545	Down
Cpne4	0.238836	-2.06591	0.0169226	0.443166	Down
Ccdc86	0.142953	-2.80639	0.0183167	0.456118	Down
Stxbp3	0.131988	-2.92152	0.00380716	0.241115	Down
Dad1	0.122795	-3.02567	0.00268256	0.202276	Down
Csad	0.100875	-3.30936	0.0141116	0.415076	Down
Ttyh3	0.0982356	-3.34761	0.00655501	0.291759	Down
Gal	0.0958138	-3.38362	0.0208847	0.470988	Down
Rgs3	0.0939205	-3.41242	0.00993429	0.346734	Down
Cd55	0.0725675	-3.78453	0.0172499	0.44579	Down
Nop14	0.0705117	-3.82599	0.00307091	0.225389	Down
Mrps11	0.0666659	-3.90691	0.00157868	0.160106	Down
Dao	0.0661808	-3.91744	0.00893332	0.323266	Down
Kcnh2	0.0642099	-3.96106	0.000906027	0.117531	Down
Daxx	0.0563564	-4.14928	0.0134975	0.415076	Down
Clgn	0.0462802	-4.43346	0.0254286	0.486771	Down
Mgst3	0.0454104	-4.46083	0.0138784	0.415076	Down
Pnpla8	0.0448349	-4.47923	0.000267401	0.077122	Down
Tulp3	0.0369264	-4.7592	0.00512252	0.273258	Down
Scamp5	0.0319021	-4.97021	0.00569512	0.277954	Down
Atf1	0.0287903	-5.11827	0.00011071	0.0656094	Down
Steep1	0.0272624	-5.19694	0.00874413	0.323266	Down
Tlr13	0.0257171	-5.28113	0.00200451	0.170735	Down
Dgkd	0.0224833	-5.475	0.00324535	0.230922	Down
Senp7	0.0123109	-6.34392	0.0394479	0.560466	Down
Vil1	0.0100734	-6.63331	0.0032705	0.230922	Down
Parn	0.00912337	-6.77622	0.000966726	0.122554	Down
Zfat	0.00667642	-7.22671	0.000612396	0.106114	Down
Utp14a	0.00301428	-8.37397	0.000145332	0.0724447	Down
Svs5	0.00171459	-9.18792	0.0407144	0.564545	Down
